# Supplementary material for: CG>TG mutation frequency as negative predictor of homologous recombination deficiency in ovarian and breast cancer
Source: Commun Biol. 2025 Jul 29;8:1126. doi: 10.1038/s42003-025-08529-3 (PMC12307739; doi:10.1038/s42003-025-08529-3)
Supplement: Supplementary file 3 — Supplementary Data 2 [file 42003_2025_8529_MOESM3_ESM.xlsx]

## Sheet: Summary
Supplementary Data 2
Sheet	Description	Data source for figures
TCGA_results	All included TCGA samples, HRDsum scores, TMB, fdeam scores, raw and normalized 96 mutation types	Figures 2-4
HD-OV_results	HRDsum scores, TMB, fdeam scores, raw and normalized 96 mutation types	Figures 2-4
TCGA-OV_fdeam_HRDsum_purity_AUC	ROC analysis of simulation of low tumor purity	Figure 5
TCGA-OV_fdeam_HRDsum_purity_BA	Accuracy of simulation of low tumor purity	Figure 5
ML_models_OV_model	Accuracy of machine learning models trained on the TCGA-OV cohort	Figure 6
ML_models_PANCAN_model	Accuracy of machine learning models trained on the TCGA-PANCAN cohort	Figure 6

## Sheet: TCGA_results
Samples	HRR	BRCA1.Methylated	HRDsum	HRD	TMB	CG>TG	f_deam	A[C>A]A	A[C>A]C	A[C>A]G	A[C>A]T	C[C>A]A	C[C>A]C	C[C>A]G	C[C>A]T	G[C>A]A	G[C>A]C	G[C>A]G	G[C>A]T	T[C>A]A	T[C>A]C	T[C>A]G	T[C>A]T	A[C>G]A	A[C>G]C	A[C>G]G	A[C>G]T	C[C>G]A	C[C>G]C	C[C>G]G	C[C>G]T	G[C>G]A	G[C>G]C	G[C>G]G	G[C>G]T	T[C>G]A	T[C>G]C	T[C>G]G	T[C>G]T	A[C>T]A	A[C>T]C	A[C>T]G	A[C>T]T	C[C>T]A	C[C>T]C	C[C>T]G	C[C>T]T	G[C>T]A	G[C>T]C
TCGA-OR-A5J1-01_ACC	H3	unmethylated	7	non-HRD	20	5	0.25	0	0	0	0	0	0	0	0	0	0	0	0	1	0	0	0	1	1	0	1	0	0	0	0	0	0	0	0	0	0	0	1	0	0	2	0	1	0	1	0	1	2
TCGA-OR-A5J2-01_ACC	H1b, BA	unmethylated	20	non-HRD	25	7	0.28	1	1	0	0	0	1	0	1	0	0	0	0	2	1	0	1	0	0	0	0	0	0	0	0	0	1	0	0	0	0	0	0	1	0	3	0	1	0	2	0	0	1
TCGA-OR-A5J3-01_ACC	H3	unmethylated	4	non-HRD	10	3	0.3	0	0	0	0	0	0	0	0	1	0	0	0	1	0	0	1	0	0	0	0	0	0	1	0	0	0	0	0	0	0	0	0	0	0	2	0	0	0	0	0	0	0
TCGA-OR-A5J4-01_ACC	H3	unmethylated	50	HRD	108	5	0.0462963	2	2	0	4	1	2	0	5	1	2	0	2	3	3	0	3	1	1	0	1	0	2	0	2	0	3	0	1	8	2	4	6	2	2	1	1	0	1	1	0	3	5
TCGA-OR-A5J5-01_ACC	H2b	unmethylated	12	non-HRD	320	264	0.825	1	1	0	0	1	6	1	4	0	0	0	0	1	0	0	2	0	0	0	0	0	0	0	0	0	2	0	0	0	0	0	1	3	0	90	0	0	3	67	0	7	2
TCGA-OR-A5J6-01_ACC	H2b	unmethylated	11	non-HRD	29	1	0.0344828	0	0	0	0	0	1	0	1	1	0	0	0	0	0	1	0	0	0	0	1	0	0	0	0	0	0	0	0	0	1	1	2	0	0	0	0	0	1	0	0	0	0
TCGA-OR-A5J7-01_ACC	H2b	unmethylated	25	non-HRD	43	10	0.232558	1	0	0	0	0	0	0	0	1	0	0	1	0	2	0	2	1	1	0	0	0	0	0	0	0	0	0	0	2	5	0	3	0	0	5	0	1	0	2	1	1	0
TCGA-OR-A5J8-01_ACC	H1b, BA	unmethylated	53	HRD	86	7	0.0813953	2	1	1	1	3	0	1	7	5	3	2	4	7	6	2	7	0	2	1	0	0	0	0	0	1	2	0	1	1	2	0	0	0	0	2	0	2	1	1	1	1	2
TCGA-OR-A5J9-01_ACC	H3	unmethylated	25	non-HRD	29	7	0.241379	0	0	0	1	0	1	0	0	0	0	0	0	0	0	1	0	0	2	0	0	0	0	0	0	0	1	0	1	0	1	0	3	1	0	3	0	0	0	3	0	2	0
TCGA-OR-A5JA-01_ACC	H2b	unmethylated	56	HRD	469	6	0.0127932	9	7	0	5	28	9	7	22	55	11	2	48	79	47	7	99	0	0	0	1	0	0	0	2	1	2	0	0	1	1	0	1	0	1	1	0	1	0	0	1	1	0
TCGA-OR-A5JB-01_ACC	H2b	unmethylated	26	non-HRD	273	13	0.047619	9	6	3	5	13	17	8	15	7	4	6	3	6	11	3	5	3	1	2	1	0	1	1	3	2	0	1	0	8	4	2	18	2	1	3	3	5	0	4	3	0	0
TCGA-OR-A5JC-01_ACC	H1b, BA	unmethylated	7	non-HRD	26	5	0.192308	0	0	0	0	1	0	1	1	0	0	0	0	0	0	0	0	0	0	0	1	0	0	0	1	1	1	0	0	1	1	0	2	0	0	3	0	1	0	2	0	0	0
TCGA-OR-A5JD-01_ACC	H3	unmethylated	5	non-HRD	25	2	0.08	0	0	1	0	1	0	1	0	0	0	0	1	0	1	0	1	0	0	0	0	1	0	0	1	0	1	0	1	0	0	0	1	1	2	0	0	1	0	2	0	2	1
TCGA-OR-A5JE-01_ACC	H3	unmethylated	30	non-HRD	48	6	0.125	0	1	0	0	1	0	0	0	1	0	2	0	0	3	0	0	1	1	1	0	0	0	0	1	0	0	1	2	4	2	0	0	1	0	3	0	0	3	3	1	2	0
TCGA-OR-A5JF-01_ACC	H1b, BA	unmethylated	12	non-HRD	66	6	0.0909091	2	1	0	2	1	1	0	1	0	0	1	0	1	0	0	1	1	0	0	0	2	2	0	3	3	0	0	2	0	2	0	4	1	0	3	0	0	1	0	1	0	0
TCGA-OR-A5JG-01_ACC	H2b	unmethylated	31	non-HRD	25	6	0.24	0	1	0	0	0	0	0	0	0	0	0	0	0	0	0	0	0	1	0	0	0	0	0	0	0	0	0	0	0	2	0	2	1	1	1	0	0	0	2	2	1	2
TCGA-OR-A5JH-01_ACC	H3	NA	15	non-HRD	6	1	0.166667	0	1	0	0	1	0	0	0	0	1	0	0	0	1	0	0	0	0	0	0	0	0	0	0	0	0	0	0	0	0	0	0	0	0	0	0	0	0	1	0	0	0
TCGA-OR-A5JI-01_ACC	H3	unmethylated	9	non-HRD	10	1	0.1	1	0	0	0	0	0	0	0	0	0	0	0	0	0	0	0	0	0	0	0	0	1	0	0	0	0	0	0	0	0	0	0	0	0	1	0	0	0	0	0	0	0
TCGA-OR-A5JJ-01_ACC	H3	unmethylated	26	non-HRD	17	2	0.117647	0	0	0	1	0	2	0	0	0	0	1	0	0	0	0	0	1	0	0	0	0	0	1	1	0	0	0	0	0	0	0	1	1	1	0	1	1	0	1	0	0	0
TCGA-OR-A5JK-01_ACC	H3	unmethylated	9	non-HRD	24	3	0.125	0	0	0	0	0	0	0	0	0	0	0	1	1	0	0	1	0	1	0	0	0	0	0	0	1	0	0	1	2	0	0	1	0	1	1	0	1	0	1	0	0	0
TCGA-OR-A5JL-01_ACC	H3	unmethylated	24	non-HRD	9	2	0.222222	0	0	0	0	0	1	0	0	0	0	0	0	0	0	0	0	0	0	0	1	0	0	0	0	0	0	1	0	0	0	0	0	1	0	1	0	1	0	1	0	0	0
TCGA-OR-A5JM-01_ACC	H2b	unmethylated	29	non-HRD	48	6	0.125	0	0	0	0	0	0	0	0	1	0	1	0	1	0	1	1	2	0	1	0	0	0	0	0	0	2	0	1	2	0	0	2	1	1	1	0	1	1	1	1	2	1
TCGA-OR-A5JO-01_ACC	H3	unmethylated	3	non-HRD	13	1	0.0769231	0	0	0	1	0	0	0	0	0	0	0	1	1	0	0	0	0	0	0	0	0	0	0	1	0	0	0	0	0	1	0	0	0	0	1	0	2	1	0	0	0	0
TCGA-OR-A5JP-01_ACC	H1b, MA	unmethylated	37	non-HRD	57	5	0.0877193	0	1	1	0	2	0	0	0	1	0	1	1	2	2	0	2	1	0	1	0	0	1	0	2	0	0	0	3	3	3	0	3	0	1	2	0	0	0	1	1	1	0
TCGA-OR-A5JQ-01_ACC	H3	unmethylated	13	non-HRD	6	1	0.166667	0	0	0	0	0	0	1	0	0	0	0	0	0	0	0	0	0	0	0	0	0	0	0	0	0	0	0	0	0	0	1	0	0	0	0	0	0	0	0	0	0	0
TCGA-OR-A5JR-01_ACC	H3	unmethylated	8	non-HRD	4	2	0.5	1	0	0	0	0	0	0	0	0	0	0	0	0	0	0	0	0	0	0	1	0	0	0	0	0	0	0	0	0	0	0	0	0	0	1	0	0	0	0	0	0	0
TCGA-OR-A5JS-01_ACC	H3	unmethylated	24	non-HRD	27	7	0.259259	0	0	0	1	0	0	0	0	1	0	1	0	1	0	0	0	0	0	0	0	1	0	0	0	0	0	0	0	0	1	0	1	0	0	2	0	0	1	1	1	0	0
TCGA-OR-A5JT-01_ACC	H3	unmethylated	6	non-HRD	22	4	0.181818	0	1	0	0	0	0	0	0	0	1	1	1	0	0	0	0	0	0	0	0	0	0	0	0	0	0	0	0	0	1	0	2	1	0	2	0	0	2	1	0	0	0
TCGA-OR-A5JU-01_ACC	H3	NA	15	non-HRD	23	7	0.304348	0	0	0	0	0	0	1	0	0	1	0	0	2	0	0	1	0	2	0	0	0	0	0	0	0	0	0	0	0	0	0	0	0	0	2	1	0	1	2	0	0	0
TCGA-OR-A5JV-01_ACC	H3	unmethylated	14	non-HRD	25	6	0.24	0	0	1	0	1	2	0	0	0	3	0	0	0	0	0	3	0	1	0	1	0	0	0	0	0	1	0	1	0	0	0	0	0	0	1	1	0	0	1	0	0	1
TCGA-OR-A5JW-01_ACC	H3	unmethylated	5	non-HRD	26	6	0.230769	1	0	0	2	0	0	1	0	0	1	0	2	1	0	0	0	0	0	0	0	0	0	0	0	1	1	0	0	1	0	0	0	0	3	2	0	0	0	2	0	0	0
TCGA-OR-A5JX-01_ACC	H1b, BA	unmethylated	11	non-HRD	31	3	0.0967742	0	2	0	0	0	0	0	1	0	0	0	1	0	0	0	0	0	0	0	0	0	1	0	2	0	0	0	0	1	1	0	2	0	0	1	1	0	0	1	0	1	0
TCGA-OR-A5JY-01_ACC	H2b	unmethylated	51	HRD	65	10	0.153846	0	2	0	0	0	0	0	2	1	1	0	4	0	1	0	1	0	0	0	1	0	2	0	2	2	0	0	0	2	1	0	4	0	0	2	0	1	0	2	0	2	2
TCGA-OR-A5JZ-01_ACC	H3	unmethylated	7	non-HRD	14	5	0.357143	0	0	0	0	0	0	0	0	0	1	0	0	0	0	0	0	0	0	0	0	0	0	0	0	0	0	0	0	0	0	0	0	1	0	1	0	0	0	1	0	1	0
TCGA-OR-A5K0-01_ACC	H3	unmethylated	37	non-HRD	39	4	0.102564	3	1	1	0	0	1	1	0	1	1	0	0	2	0	1	0	0	0	1	0	0	0	0	1	0	0	0	1	0	0	0	3	1	0	0	1	0	2	2	1	0	0
TCGA-OR-A5K1-01_ACC	H3	unmethylated	13	non-HRD	11	2	0.181818	0	1	0	0	0	0	0	0	0	1	0	0	0	0	0	0	1	0	0	0	0	0	0	0	0	0	0	0	0	0	0	0	0	0	0	0	0	0	1	1	0	0
TCGA-OR-A5K2-01_ACC	H3	unmethylated	31	non-HRD	41	5	0.121951	1	0	0	1	1	1	0	3	0	1	0	0	0	0	0	1	0	0	1	1	1	0	1	0	0	0	0	0	1	1	1	2	0	1	1	0	0	2	3	0	0	0
TCGA-OR-A5K3-01_ACC	H3	unmethylated	11	non-HRD	14	3	0.214286	0	0	0	0	1	0	0	0	0	0	0	0	0	0	0	0	1	0	0	0	0	0	1	2	0	0	0	0	0	0	0	0	0	0	1	0	0	0	0	0	0	0
TCGA-OR-A5K4-01_ACC	H1b, BA	unmethylated	3	non-HRD	210	166	0.790476	1	0	0	0	0	0	0	0	0	0	0	0	0	1	0	1	0	0	0	0	0	0	0	0	0	0	0	0	1	1	0	1	0	2	47	0	1	1	45	1	2	2
TCGA-OR-A5K5-01_ACC	H2b	unmethylated	29	non-HRD	101	11	0.108911	4	1	1	1	1	0	0	0	1	1	0	2	0	3	0	4	0	0	0	1	0	1	0	1	0	1	2	2	2	1	0	9	1	1	4	0	3	1	5	0	1	0
TCGA-OR-A5K6-01_ACC	H2b	unmethylated	10	non-HRD	23	2	0.0869565	1	0	0	0	2	0	0	0	0	0	0	0	2	2	0	0	0	0	0	0	0	1	0	0	0	0	0	1	1	1	2	0	0	0	0	0	1	0	0	0	0	0
TCGA-OR-A5K8-01_ACC	H1b, BA	unmethylated	10	non-HRD	23	2	0.0869565	1	0	0	1	1	0	1	0	2	0	0	0	0	0	0	0	1	0	0	0	0	0	0	0	0	0	0	0	2	0	0	1	0	0	0	0	1	0	2	0	0	0
TCGA-OR-A5K9-01_ACC	H1b, MA	unmethylated	36	non-HRD	112	18	0.160714	0	3	1	1	1	2	1	1	1	2	1	0	3	3	0	2	0	1	1	1	0	3	0	1	1	3	2	2	1	4	0	6	1	0	6	1	1	3	0	2	1	2
TCGA-OR-A5KB-01_ACC	H1b, MA	NA	38	non-HRD	1785	46	0.0257703	42	55	44	50	86	98	55	127	59	77	36	54	49	99	26	61	18	10	8	11	18	17	9	23	13	23	13	11	31	30	12	32	16	14	8	6	20	18	19	21	9	12
TCGA-OR-A5KO-01_ACC	H2b	unmethylated	19	non-HRD	28	5	0.178571	0	0	0	1	2	0	0	1	1	0	0	2	0	1	1	1	1	0	0	0	0	0	1	0	0	0	0	1	0	1	0	0	0	0	1	0	0	0	2	0	1	0
TCGA-OR-A5KP-01_ACC	H1b, MA	NA	8	non-HRD	49	8	0.163265	1	1	0	0	1	0	0	0	0	0	0	0	0	1	1	1	0	0	1	0	0	0	0	1	1	0	0	1	0	2	0	1	2	0	1	1	1	1	3	0	1	2
TCGA-OR-A5KQ-01_ACC	H3	NA	6	non-HRD	10	6	0.6	0	0	0	0	0	0	0	0	0	0	0	0	0	0	0	0	0	0	0	0	0	0	0	0	0	0	0	0	0	0	0	1	0	0	3	0	0	0	1	0	0	1
TCGA-OR-A5KS-01_ACC	H3	NA	37	non-HRD	17	4	0.235294	0	0	0	1	0	0	0	0	0	0	0	0	0	0	0	0	0	0	0	0	0	0	0	0	0	0	0	1	0	0	0	0	0	0	0	0	1	0	2	0	1	0
TCGA-OR-A5KT-01_ACC	H1a, BA	unmethylated	12	non-HRD	21	2	0.0952381	0	0	1	0	0	0	0	2	0	0	0	0	0	0	0	0	0	2	0	1	0	1	0	1	0	2	1	0	0	0	0	0	0	1	0	0	0	1	2	0	1	0
TCGA-OR-A5KU-01_ACC	H3	unmethylated	30	non-HRD	17	6	0.352941	0	0	0	0	0	0	0	0	0	0	0	0	0	0	1	0	0	0	0	0	0	0	0	0	0	0	0	0	1	1	0	0	0	0	3	0	0	0	2	0	0	0
TCGA-OR-A5KV-01_ACC	H3	unmethylated	2	non-HRD	17	4	0.235294	1	1	0	0	0	0	0	0	0	0	0	0	1	0	0	0	0	0	0	0	0	0	0	1	0	0	0	0	0	0	0	0	0	0	0	0	2	1	2	1	1	0
TCGA-OR-A5KW-01_ACC	H3	unmethylated	14	non-HRD	20	3	0.15	0	0	0	0	0	0	0	2	0	0	0	0	0	0	2	0	0	0	1	2	0	0	0	0	0	0	0	0	0	0	1	0	0	0	0	0	0	0	3	2	0	0
TCGA-OR-A5KX-01_ACC	H3	unmethylated	19	non-HRD	31	10	0.322581	0	0	0	0	0	0	0	1	0	0	0	0	0	0	0	0	0	0	0	1	0	0	0	1	0	0	0	0	1	1	0	3	0	0	1	0	2	1	5	0	1	1
TCGA-OR-A5KY-01_ACC	H3	unmethylated	27	non-HRD	26	2	0.0769231	0	0	0	0	1	0	0	3	4	1	1	0	1	0	0	0	0	0	0	0	0	1	0	0	0	2	0	0	0	0	0	2	0	0	0	0	0	0	0	0	4	0
TCGA-OR-A5KZ-01_ACC	H2b	unmethylated	17	non-HRD	21	3	0.142857	0	0	0	1	0	0	0	0	1	0	0	0	1	0	1	2	0	0	0	1	0	0	0	0	0	0	0	0	0	3	0	0	0	0	1	0	2	0	0	0	0	0
TCGA-OR-A5L1-01_ACC	H3	NA	10	non-HRD	13	3	0.230769	0	0	0	0	0	0	0	1	0	0	0	0	2	0	0	0	0	0	0	0	0	0	0	0	0	0	0	0	0	0	0	0	0	0	0	0	0	0	0	0	0	0
TCGA-OR-A5L2-01_ACC	H2b	NA	82	HRD	126	22	0.174603	2	1	1	1	1	0	0	2	1	0	0	3	1	6	1	4	1	0	0	3	0	2	0	4	2	3	0	2	8	2	0	5	1	2	6	2	2	0	8	2	3	2
TCGA-OR-A5L3-01_ACC	H3	unmethylated	4	non-HRD	20	4	0.2	0	0	0	0	0	0	0	1	0	2	0	0	0	0	0	0	0	1	0	0	0	0	1	0	0	1	0	0	0	0	0	0	0	0	0	0	0	0	2	0	1	0
TCGA-OR-A5L4-01_ACC	H3	unmethylated	21	non-HRD	22	0	0	1	0	0	0	0	1	0	0	1	0	0	0	1	0	0	1	0	0	0	0	1	0	0	0	0	0	0	0	0	1	0	1	0	1	0	0	1	2	0	1	0	0
TCGA-OR-A5L5-01_ACC	H3	unmethylated	17	non-HRD	9	2	0.222222	0	0	0	0	0	0	0	0	0	0	0	1	0	0	0	0	0	0	0	0	0	0	0	0	0	0	0	1	0	0	0	0	0	0	1	0	0	0	1	0	0	0
TCGA-OR-A5L6-01_ACC	H3	unmethylated	24	non-HRD	34	7	0.205882	1	0	1	1	0	0	0	0	0	2	0	0	0	0	0	1	0	0	0	0	0	0	0	0	0	0	1	0	0	3	0	1	1	0	1	1	1	0	3	2	0	0
TCGA-OR-A5L8-01_ACC	H3	unmethylated	17	non-HRD	14	3	0.214286	0	0	0	2	0	0	0	0	0	0	0	0	0	0	0	0	0	0	0	0	0	0	0	0	0	0	0	0	0	0	0	0	0	0	2	0	0	0	0	1	0	0
TCGA-OR-A5L9-01_ACC	H3	unmethylated	8	non-HRD	6	3	0.5	0	1	0	0	0	0	0	0	0	0	0	0	0	0	0	0	0	0	0	0	0	0	0	0	0	0	0	1	0	0	0	0	0	0	1	0	0	0	1	0	0	0
TCGA-OR-A5LA-01_ACC	H3	unmethylated	10	non-HRD	7	3	0.428571	0	0	0	0	0	0	0	0	0	0	0	1	0	0	0	0	0	0	0	0	0	0	0	0	0	0	0	0	0	0	0	0	0	0	1	0	0	0	0	0	0	0
TCGA-OR-A5LB-01_ACC	H1b, BA	unmethylated	12	non-HRD	152	70	0.460526	2	1	0	0	1	0	0	3	5	2	1	2	1	1	1	0	0	0	0	0	0	0	0	1	0	0	1	0	0	0	0	1	1	2	18	1	1	2	17	1	5	9
TCGA-OR-A5LC-01_ACC	H3	unmethylated	26	non-HRD	42	6	0.142857	2	1	0	1	1	2	0	3	0	2	2	1	0	0	0	0	0	0	0	0	0	0	0	0	0	0	0	0	1	0	0	2	0	0	2	1	1	0	2	0	2	2
TCGA-OR-A5LD-01_ACC	H3	unmethylated	22	non-HRD	48	9	0.1875	0	0	0	1	1	0	0	0	0	0	0	1	0	2	1	0	0	0	0	3	1	1	1	1	0	0	0	0	0	0	0	3	1	0	1	1	0	2	3	0	0	2
TCGA-OR-A5LE-01_ACC	H3	unmethylated	20	non-HRD	19	3	0.157895	1	0	0	0	0	0	0	0	0	0	0	0	0	0	0	0	0	0	0	0	0	0	0	0	0	0	0	0	1	0	1	2	0	0	1	1	1	1	0	0	0	0
TCGA-OR-A5LF-01_ACC	H3	NA	15	non-HRD	18	4	0.222222	0	1	0	0	0	0	0	1	1	0	0	0	0	0	0	0	0	0	0	0	0	0	0	0	0	1	1	0	1	0	0	0	0	0	3	0	0	0	0	1	0	0
TCGA-OR-A5LG-01_ACC	H3	unmethylated	30	non-HRD	17	2	0.117647	0	0	0	0	0	0	0	0	1	0	1	2	0	1	0	1	0	0	0	0	1	0	0	0	0	1	0	0	0	0	0	1	0	0	1	0	0	0	1	0	1	1
TCGA-OR-A5LH-01_ACC	H3	unmethylated	NA	NA	7	2	0.285714	0	0	0	0	0	0	0	0	0	0	0	0	0	0	0	0	0	0	0	0	0	0	0	0	0	0	0	0	0	0	0	0	0	0	1	0	0	1	0	0	0	1
TCGA-OR-A5LI-01_ACC	H2b	NA	28	non-HRD	48	9	0.1875	0	0	0	0	0	0	0	0	0	0	0	0	1	0	0	1	0	0	0	0	2	0	0	1	0	0	0	0	1	1	0	1	1	0	1	0	1	1	3	2	1	2
TCGA-OR-A5LJ-01_ACC	H1b, MA	unmethylated	22	non-HRD	325	220	0.676923	3	0	0	1	2	2	1	5	3	1	0	2	0	1	0	1	1	0	0	2	0	0	1	0	0	1	0	2	0	0	1	4	6	1	79	4	3	1	44	1	5	8
TCGA-OR-A5LK-01_ACC	H2b	unmethylated	9	non-HRD	40	11	0.275	1	1	0	2	1	0	0	1	0	0	0	1	0	0	1	1	1	0	0	0	0	0	0	0	0	1	0	1	1	0	0	0	0	0	6	0	0	0	1	0	1	0
TCGA-OR-A5LL-01_ACC	H3	unmethylated	22	non-HRD	47	11	0.234043	1	0	0	0	1	1	0	0	1	1	0	0	0	0	0	1	1	0	0	0	0	0	0	3	0	0	0	0	0	1	0	2	2	0	0	1	0	2	3	0	2	2
TCGA-OR-A5LM-01_ACC	H3	unmethylated	32	non-HRD	23	8	0.347826	1	0	0	0	0	0	1	0	1	0	0	0	0	0	1	0	0	1	0	0	0	0	0	0	0	1	0	0	0	1	0	1	0	1	3	0	0	0	1	1	0	0
TCGA-OR-A5LN-01_ACC	H3	unmethylated	10	non-HRD	11	2	0.181818	1	1	0	0	0	1	0	0	0	0	0	0	0	0	0	0	1	0	0	0	0	0	0	0	0	0	0	0	0	0	1	1	0	0	2	0	0	0	0	1	0	0
TCGA-OR-A5LO-01_ACC	H3	unmethylated	NA	NA	57	6	0.105263	0	3	1	0	1	1	0	1	3	0	0	2	2	1	1	1	0	2	0	0	1	1	1	0	1	0	0	0	4	3	0	4	2	0	1	0	0	1	0	1	0	1
TCGA-OR-A5LP-01_ACC	H2b	unmethylated	7	non-HRD	17	3	0.176471	0	1	0	0	0	0	1	0	0	0	0	0	1	0	1	0	0	0	0	1	0	0	0	1	0	1	0	0	0	0	0	0	0	0	1	0	0	0	0	0	0	0
TCGA-OR-A5LR-01_ACC	H3	unmethylated	1	non-HRD	12	2	0.166667	0	0	0	0	0	0	0	1	0	0	0	0	0	0	0	0	0	0	0	0	0	0	0	0	0	0	0	0	0	0	0	0	0	0	1	0	0	0	1	0	0	2
TCGA-OR-A5LS-01_ACC	H3	unmethylated	14	non-HRD	11	2	0.181818	0	1	0	0	0	0	0	0	0	0	0	1	0	1	0	0	0	0	0	0	0	1	0	0	0	0	0	0	0	0	0	1	0	0	0	0	0	0	1	0	0	0
TCGA-OR-A5LT-01_ACC	H1b, BA	unmethylated	21	non-HRD	18	3	0.166667	0	0	0	1	0	1	0	1	0	1	0	0	0	0	0	0	0	0	1	0	0	0	0	0	0	0	0	0	0	1	0	1	1	1	1	1	0	0	0	0	0	0
TCGA-OU-A5PI-01_ACC	H3	unmethylated	6	non-HRD	25	3	0.12	0	0	1	0	0	0	0	0	1	1	1	0	0	0	0	1	0	0	0	0	0	0	1	2	1	0	1	1	0	1	0	1	0	0	2	0	0	1	1	0	0	1
TCGA-P6-A5OF-01_ACC	H3	unmethylated	NA	NA	25	7	0.28	0	1	0	0	1	0	1	1	0	0	0	0	1	1	0	1	0	0	0	0	0	1	0	0	0	0	0	0	0	0	0	0	0	0	2	0	1	0	0	0	1	1
TCGA-P6-A5OG-01_ACC	H3	NA	25	non-HRD	207	18	0.0869565	5	9	5	3	15	4	4	4	4	4	6	4	5	7	1	3	2	0	1	0	0	1	0	3	1	2	1	1	1	2	4	1	2	5	3	0	3	3	7	1	2	2
TCGA-P6-A5OH-01_ACC	H2b	NA	25	non-HRD	107	13	0.121495	0	1	0	1	2	2	1	1	1	1	0	0	0	2	0	3	0	2	1	1	2	2	0	1	0	3	0	2	3	4	1	5	0	2	5	1	1	2	3	0	2	2
TCGA-PA-A5YG-01_ACC	H3	unmethylated	11	non-HRD	10	3	0.3	0	0	0	0	0	1	0	0	0	0	0	1	0	0	0	0	0	0	0	0	0	0	0	0	0	0	0	0	0	0	0	0	0	0	1	0	2	0	1	0	0	0
TCGA-PK-A5H8-01_ACC	H3	unmethylated	NA	NA	16	2	0.125	0	1	0	0	0	0	0	0	1	1	0	0	1	0	0	0	0	0	0	0	0	0	0	0	0	0	0	0	0	0	0	2	0	0	0	0	1	0	0	0	0	0
TCGA-PK-A5H9-01_ACC	H3	unmethylated	2	non-HRD	15	3	0.2	1	1	0	0	0	1	0	0	2	1	0	0	1	0	0	0	0	0	0	0	0	0	0	0	0	0	0	0	0	0	0	0	0	0	1	0	1	0	1	0	0	0
TCGA-PK-A5HA-01_ACC	H3	unmethylated	20	non-HRD	47	8	0.170213	3	0	0	0	0	2	0	1	1	1	0	1	1	1	0	2	1	1	0	1	1	0	0	0	0	0	0	0	3	0	0	3	0	0	3	1	0	1	3	0	1	1
TCGA-PK-A5HB-01_ACC	H1b, BA	unmethylated	13	non-HRD	878	123	0.140091	9	6	0	5	4	11	0	14	3	9	3	5	4	5	2	10	1	4	1	9	1	4	0	3	0	8	1	0	3	10	0	10	5	18	17	6	7	10	22	8	44	79
TCGA-PK-A5HC-01_ACC	H2b	NA	64	HRD	53	4	0.0754717	1	0	0	0	1	1	0	2	1	0	0	2	3	1	0	4	0	0	0	0	0	0	0	1	0	1	0	2	4	2	1	6	0	0	2	0	0	1	1	1	1	0
TCGA-2F-A9KO-01_BLCA	H2a	unmethylated	45	HRD	477	42	0.0880503	0	0	1	1	1	1	0	3	0	1	0	4	11	13	5	15	1	1	1	1	2	1	1	2	1	0	1	1	78	25	8	103	1	1	4	4	4	5	8	1	3	3
TCGA-2F-A9KP-01_BLCA	H2b	unmethylated	31	non-HRD	123	27	0.219512	0	1	0	1	1	0	2	0	0	0	0	1	0	2	1	3	0	0	0	0	1	0	0	0	0	0	2	1	7	2	2	13	2	2	3	1	0	0	4	2	2	2
TCGA-2F-A9KQ-01_BLCA	H3	unmethylated	11	non-HRD	58	16	0.275862	0	0	0	0	1	0	0	0	0	0	0	1	0	3	0	2	1	1	0	0	1	0	0	0	0	0	0	1	1	0	0	7	0	0	3	0	1	0	6	0	2	1
TCGA-2F-A9KR-01_BLCA	H1b, MA	unmethylated	19	non-HRD	204	36	0.176471	2	1	0	0	2	0	0	1	0	2	1	1	8	3	0	4	2	0	2	0	0	0	0	1	1	1	0	0	17	7	3	25	2	1	6	2	2	1	4	0	2	0
TCGA-2F-A9KT-01_BLCA	H1b, BA	unmethylated	43	HRD	323	42	0.130031	0	0	0	1	0	0	1	2	0	2	0	0	7	10	3	8	2	0	1	0	0	0	0	3	0	0	0	0	54	19	4	48	0	3	4	1	6	2	8	3	0	0
TCGA-2F-A9KW-01_BLCA	H3	unmethylated	56	HRD	89	15	0.168539	1	2	0	0	0	1	1	3	1	1	0	0	2	2	0	1	2	0	0	0	0	0	1	0	0	1	0	3	3	1	1	5	2	3	4	1	1	3	3	0	1	0
TCGA-4Z-AA7M-01_BLCA	H3	unmethylated	42	HRD	461	55	0.119306	0	1	0	2	1	2	2	1	1	3	2	1	9	7	1	6	1	1	1	2	1	1	1	4	1	1	2	0	69	24	10	66	3	2	6	1	7	1	8	1	3	1
TCGA-4Z-AA7N-01_BLCA	H3	unmethylated	0	non-HRD	12	2	0.166667	0	0	0	0	0	0	0	0	0	0	0	0	2	0	0	0	0	0	0	0	0	0	0	0	0	0	0	0	2	0	0	1	0	0	0	0	0	0	1	0	0	0
TCGA-4Z-AA7O-01_BLCA	H2b	unmethylated	11	non-HRD	150	28	0.186667	0	1	0	2	1	1	1	0	3	0	0	2	2	3	0	3	0	0	1	1	0	0	0	2	0	1	1	0	11	5	3	18	1	1	3	2	1	4	7	1	3	2
TCGA-4Z-AA7Q-01_BLCA	H1b, MA	unmethylated	53	HRD	217	23	0.105991	0	3	0	0	0	1	0	1	0	1	0	0	8	9	2	6	0	1	2	1	2	0	0	1	1	0	0	0	36	13	3	36	2	0	4	0	5	0	7	5	3	3
TCGA-4Z-AA7R-01_BLCA	H1b, MA	unmethylated	49	HRD	311	37	0.118971	2	1	0	1	1	0	1	4	1	1	1	1	12	5	4	4	0	2	1	0	1	0	1	1	1	2	0	0	40	5	2	48	2	2	1	1	3	0	4	1	1	2
TCGA-4Z-AA7S-01_BLCA	H3	unmethylated	12	non-HRD	55	24	0.436364	3	0	1	2	1	0	0	0	1	1	0	0	0	0	0	2	0	0	0	0	0	0	0	1	0	0	0	0	0	1	0	0	0	0	6	1	2	0	7	0	0	1
TCGA-4Z-AA7W-01_BLCA	H1a, MA	unmethylated	68	HRD	493	34	0.0689655	0	0	2	0	0	3	0	3	0	4	0	0	13	9	3	8	3	2	2	0	2	2	1	3	0	4	0	2	92	30	12	99	2	1	0	2	4	4	10	1	0	1
TCGA-4Z-AA7Y-01_BLCA	H1b, MA	unmethylated	7	non-HRD	250	25	0.1	0	0	0	0	1	0	2	0	0	0	0	0	7	2	4	11	0	0	0	2	0	0	0	2	0	0	0	0	30	16	4	33	3	2	2	0	4	4	4	2	1	2
TCGA-4Z-AA80-01_BLCA	H2b	unmethylated	58	HRD	364	63	0.173077	3	2	1	1	2	2	0	4	3	0	2	1	10	9	3	5	0	0	0	2	2	0	0	2	2	1	1	3	38	14	3	49	5	1	8	0	5	2	12	3	0	4
TCGA-4Z-AA81-01_BLCA	H1b, MA	unmethylated	16	non-HRD	185	30	0.162162	0	0	0	0	0	0	2	0	2	1	0	0	9	3	1	5	0	0	1	1	1	1	0	0	0	0	0	0	12	3	3	32	1	2	2	0	1	2	3	3	0	3
TCGA-4Z-AA82-01_BLCA	H2b	unmethylated	36	non-HRD	90	17	0.188889	2	1	0	1	0	1	0	1	2	0	0	3	1	2	1	1	1	0	0	1	2	1	0	1	0	0	0	0	4	3	1	6	1	0	9	0	0	2	3	1	4	1
TCGA-4Z-AA83-01_BLCA	H3	unmethylated	4	non-HRD	71	19	0.267606	0	3	0	0	1	0	0	0	0	1	0	1	3	0	1	1	1	0	1	0	0	0	0	0	1	0	0	0	7	2	0	3	0	1	5	0	2	0	4	2	2	0
TCGA-4Z-AA84-01_BLCA	H1b, MA	unmethylated	69	HRD	396	60	0.151515	1	3	2	1	3	3	1	4	3	6	0	2	4	3	1	4	3	0	2	5	1	1	3	2	0	0	1	2	6	1	4	11	2	5	2	1	6	4	13	3	6	9
TCGA-4Z-AA86-01_BLCA	H2b	unmethylated	48	HRD	192	22	0.114583	0	0	0	0	0	0	0	0	0	1	0	0	4	5	4	8	0	0	0	0	0	1	0	2	1	0	0	0	26	8	0	34	2	2	4	0	1	1	2	2	1	0
TCGA-4Z-AA87-01_BLCA	H1b, MA	unmethylated	58	HRD	220	43	0.195455	1	1	2	0	2	0	0	2	0	2	1	0	3	4	4	3	0	2	3	2	0	1	2	2	1	0	1	1	20	3	5	35	0	0	6	1	3	3	8	1	7	2
TCGA-4Z-AA89-01_BLCA	H1b, MA	unmethylated	28	non-HRD	122	18	0.147541	0	0	0	0	0	1	0	0	0	0	0	0	3	0	0	3	0	0	0	1	0	1	0	1	1	0	0	0	19	6	0	24	0	0	3	0	1	0	7	0	1	2
TCGA-5N-A9KI-01_BLCA	H2b	unmethylated	31	non-HRD	140	30	0.214286	1	1	1	0	2	0	0	1	2	0	0	2	2	1	0	3	1	0	0	1	1	0	1	1	0	1	0	0	9	2	3	10	1	1	3	2	1	3	5	3	1	0
TCGA-5N-A9KM-01_BLCA	H2b	unmethylated	30	non-HRD	176	16	0.0909091	1	2	1	1	3	1	0	4	3	2	3	1	1	1	3	0	0	0	0	1	0	2	0	2	1	2	0	0	4	1	1	4	2	5	3	0	8	7	8	5	2	5
TCGA-BL-A0C8-01_BLCA	H3	unmethylated	49	HRD	100	25	0.25	1	0	1	0	0	0	0	0	0	1	0	1	3	1	1	1	0	0	0	0	0	0	0	0	1	0	1	0	3	6	0	14	1	1	3	0	3	1	7	0	0	1
TCGA-BL-A13I-01_BLCA	H2b	unmethylated	5	non-HRD	96	11	0.114583	1	1	0	0	0	0	1	1	0	0	2	0	1	1	0	1	0	0	0	0	0	0	1	2	0	0	0	0	11	2	0	13	1	4	3	1	3	1	3	0	1	2
TCGA-BL-A13J-01_BLCA	H3	unmethylated	51	HRD	94	14	0.148936	0	5	1	0	1	0	0	1	0	1	1	0	1	4	0	1	0	1	0	0	0	1	0	0	0	1	1	0	8	1	1	10	2	2	5	1	3	2	4	1	0	3
TCGA-BL-A3JM-01_BLCA	H3	unmethylated	11	non-HRD	173	20	0.115607	1	1	1	1	2	3	2	2	1	1	1	0	4	2	2	4	1	1	0	0	0	0	1	1	1	0	1	1	10	4	1	20	0	2	5	0	5	5	5	2	1	2
TCGA-BL-A5ZZ-01_BLCA	H1b, BA	NA	14	non-HRD	139	27	0.194245	1	1	1	1	1	0	1	1	0	1	1	0	3	3	0	2	0	1	1	1	1	0	1	0	0	1	0	0	7	2	0	12	2	2	2	0	2	5	11	1	1	2
TCGA-BT-A0S7-01_BLCA	H3	unmethylated	33	non-HRD	33	6	0.181818	2	0	0	0	1	0	0	0	1	1	0	0	0	0	0	1	0	1	0	0	1	0	0	0	0	0	0	0	0	0	0	0	2	0	2	1	1	0	0	1	0	0
TCGA-BT-A0YX-01_BLCA	H2b	unmethylated	16	non-HRD	574	60	0.10453	1	0	0	0	3	0	0	1	0	0	1	1	11	7	2	4	1	2	0	2	2	0	0	3	1	0	0	2	84	33	19	123	2	1	4	1	5	2	6	1	1	3
TCGA-BT-A20J-01_BLCA	H1b, MA	unmethylated	56	HRD	418	70	0.167464	1	0	0	1	2	0	0	3	0	0	0	1	6	5	0	9	0	0	0	0	2	1	2	0	0	1	1	0	46	18	2	85	3	1	8	0	4	2	8	3	4	2
TCGA-BT-A20N-01_BLCA	H1a, BA	unmethylated	71	HRD	228	24	0.105263	2	3	0	3	1	5	0	2	2	6	2	2	2	12	2	5	2	1	1	2	3	1	4	4	1	3	0	6	15	6	2	15	0	2	2	1	3	2	5	4	4	1
TCGA-BT-A20O-01_BLCA	H2b	unmethylated	19	non-HRD	169	20	0.118343	2	2	0	1	1	1	0	2	0	2	0	2	5	3	1	0	0	1	1	1	1	3	1	3	0	0	0	0	7	3	3	14	2	3	6	0	3	2	2	2	4	3
TCGA-BT-A20P-01_BLCA	H3	unmethylated	12	non-HRD	83	14	0.168675	1	0	0	0	2	1	0	0	1	1	1	0	3	3	0	4	0	2	0	0	0	0	0	1	0	0	0	1	9	5	1	14	1	0	4	0	0	0	3	0	0	3
TCGA-BT-A20Q-01_BLCA	H3	unmethylated	13	non-HRD	85	19	0.223529	0	0	0	0	0	0	0	1	0	0	0	0	2	0	0	2	0	0	0	0	1	0	0	0	0	0	0	0	8	0	1	13	0	1	4	0	0	1	1	1	1	0
TCGA-BT-A20R-01_BLCA	H1b, MA	unmethylated	NA	NA	243	47	0.193416	0	1	0	0	1	1	0	0	0	0	0	1	4	3	0	4	1	0	0	0	1	1	2	0	0	1	0	2	38	12	3	42	0	0	3	1	4	2	3	0	0	1
TCGA-BT-A20T-01_BLCA	H1b, MA	unmethylated	45	HRD	228	30	0.131579	1	3	2	1	1	0	0	1	1	1	1	1	7	1	0	4	1	0	2	0	1	0	1	0	0	0	1	1	22	8	3	35	1	1	5	0	4	2	5	1	0	2
TCGA-BT-A20U-01_BLCA	H2b	unmethylated	10	non-HRD	82	16	0.195122	0	1	1	1	1	1	0	1	0	0	0	0	0	2	1	0	0	0	0	0	0	1	0	0	1	0	0	0	12	4	0	13	0	0	3	1	2	0	3	0	0	1
TCGA-BT-A20V-01_BLCA	H3	unmethylated	47	HRD	92	30	0.326087	1	1	0	1	0	1	0	1	1	2	0	1	0	1	1	2	0	0	2	0	0	0	1	0	0	0	0	0	4	1	1	4	1	0	4	1	3	1	6	0	2	0
TCGA-BT-A20W-01_BLCA	H2a	unmethylated	45	HRD	82	15	0.182927	0	1	0	1	1	1	1	1	0	0	0	2	1	0	0	0	1	0	1	1	2	1	0	0	0	1	0	3	7	2	0	8	0	0	3	0	0	1	2	0	2	2
TCGA-BT-A20X-01_BLCA	H3	unmethylated	36	non-HRD	68	5	0.0735294	2	2	0	0	0	1	1	4	6	2	0	2	2	2	2	3	1	0	2	1	1	0	0	3	0	1	0	0	2	0	0	2	0	0	0	0	0	0	0	1	0	0
TCGA-BT-A2LA-01_BLCA	H2b	unmethylated	40	non-HRD	168	58	0.345238	1	0	0	0	2	0	0	1	0	2	0	1	2	3	0	2	0	0	0	0	0	1	1	0	0	0	1	1	10	3	3	14	3	1	12	0	1	1	22	3	2	2
TCGA-BT-A2LB-01_BLCA	H2b	unmethylated	22	non-HRD	491	58	0.118126	1	3	3	2	4	0	2	1	2	0	2	2	4	8	0	5	2	1	2	1	2	2	1	5	3	1	0	2	17	5	6	18	7	5	7	2	7	5	6	3	4	5
TCGA-BT-A2LD-01_BLCA	H3	unmethylated	NA	NA	90	36	0.4	2	2	0	0	0	0	0	1	1	1	0	0	2	0	0	1	0	0	0	0	0	0	0	1	0	0	0	0	6	1	0	2	2	3	9	0	1	1	8	2	1	2
TCGA-BT-A3PH-01_BLCA	H2a	unmethylated	26	non-HRD	407	34	0.0835381	0	0	0	1	0	2	0	1	1	0	0	2	8	10	2	4	0	1	0	1	3	0	1	1	0	1	0	1	66	39	5	96	1	2	10	0	6	3	5	1	2	1
TCGA-BT-A3PJ-01_BLCA	H1b, MA	unmethylated	46	HRD	424	55	0.129717	4	3	0	2	1	1	2	2	1	5	0	3	5	10	0	6	0	0	2	1	2	1	4	5	0	1	0	2	36	10	6	35	3	1	8	1	8	5	4	7	4	7
TCGA-BT-A3PK-01_BLCA	H2b	unmethylated	47	HRD	331	26	0.0785498	1	5	2	5	2	2	2	5	3	1	3	1	4	8	1	3	6	2	2	0	4	0	3	2	0	1	1	1	20	13	7	27	4	1	7	4	8	3	2	6	7	1
TCGA-BT-A42B-01_BLCA	H3	unmethylated	27	non-HRD	51	19	0.372549	0	0	0	0	1	0	1	1	0	0	0	0	0	1	2	0	0	0	1	0	1	0	0	1	0	0	0	1	2	0	0	1	0	0	5	0	2	2	7	0	0	1
TCGA-BT-A42C-01_BLCA	H1a, BA	unmethylated	73	HRD	323	30	0.0928793	3	5	4	7	2	6	1	2	0	2	0	3	3	7	4	10	3	1	0	4	0	2	0	5	1	3	0	3	14	10	3	38	3	3	6	6	5	7	4	6	2	3
TCGA-BT-A42E-01_BLCA	H1b, MA	unmethylated	55	HRD	155	24	0.154839	1	0	1	1	0	0	0	0	0	0	0	0	1	2	1	2	0	0	0	4	1	1	1	0	0	0	0	1	17	6	0	32	1	0	7	0	3	0	3	2	0	0
TCGA-BT-A42F-01_BLCA	H2b	unmethylated	3	non-HRD	159	12	0.0754717	0	1	1	0	0	0	0	0	1	0	0	0	4	4	1	2	0	0	0	0	0	1	0	1	1	2	0	0	18	5	1	36	0	0	1	0	0	1	0	1	3	2
TCGA-C4-A0EZ-01_BLCA	H2b	unmethylated	25	non-HRD	166	40	0.240964	0	1	0	1	0	0	1	2	1	2	2	0	2	3	0	3	1	1	2	0	0	0	0	2	1	1	0	0	10	2	1	9	5	6	7	2	8	5	9	1	1	3
TCGA-C4-A0F0-01_BLCA	H3	unmethylated	NA	NA	73	11	0.150685	0	0	1	0	1	3	0	1	1	1	0	0	1	1	1	0	0	0	0	0	1	1	0	0	0	2	0	1	3	2	0	3	2	1	6	1	2	2	2	1	0	2
TCGA-C4-A0F1-01_BLCA	H3	unmethylated	NA	NA	148	31	0.209459	0	1	0	0	0	0	0	1	3	1	0	1	2	5	1	2	0	0	0	0	0	0	1	0	1	1	0	0	13	7	2	14	0	0	4	2	2	2	7	0	4	0
TCGA-C4-A0F6-01_BLCA	H2b	unmethylated	35	non-HRD	180	27	0.15	0	1	1	1	0	0	0	0	0	0	0	0	5	4	2	4	0	0	1	0	1	0	0	2	0	1	1	0	15	9	1	39	0	2	6	0	0	3	10	0	2	1
TCGA-C4-A0F7-01_BLCA	H3	unmethylated	NA	NA	58	19	0.327586	5	0	0	0	0	0	0	0	1	2	0	1	0	1	2	2	1	0	0	1	0	0	0	1	0	1	0	1	1	1	0	1	2	0	5	0	1	2	5	0	1	1
TCGA-CF-A1HR-01_BLCA	H1a, MA	unmethylated	43	HRD	247	28	0.11336	2	0	0	0	1	0	1	0	1	1	0	1	5	2	0	7	0	0	0	0	1	0	0	0	0	0	0	0	30	10	7	39	1	1	3	0	2	3	5	2	2	2
TCGA-CF-A1HS-01_BLCA	H2b	unmethylated	59	HRD	232	13	0.0560345	0	0	0	1	2	1	0	2	0	1	2	1	6	2	1	9	1	1	3	2	3	1	0	3	2	3	0	1	40	9	2	43	1	0	2	0	0	2	1	2	2	2
TCGA-CF-A27C-01_BLCA	H3	unmethylated	NA	NA	129	17	0.131783	0	0	0	0	0	0	1	0	0	0	0	0	1	3	0	0	0	0	0	0	1	0	0	1	1	0	0	1	15	6	4	30	1	0	2	0	3	2	4	2	2	0
TCGA-CF-A3MF-01_BLCA	H3	unmethylated	7	non-HRD	23	9	0.391304	0	0	1	0	0	0	0	0	0	1	0	0	1	1	0	0	0	0	0	0	1	0	0	0	0	0	0	0	0	0	0	0	0	0	5	0	1	1	3	0	0	0
TCGA-CF-A3MG-01_BLCA	H3	unmethylated	22	non-HRD	118	18	0.152542	0	0	1	0	1	1	0	0	0	0	0	0	6	1	0	1	1	1	0	0	0	1	1	0	0	0	1	0	8	0	2	27	1	0	3	0	2	2	4	0	2	0
TCGA-CF-A3MH-01_BLCA	H1b, BA	unmethylated	10	non-HRD	39	15	0.384615	0	1	0	0	0	1	0	0	1	0	1	0	0	0	0	0	0	0	0	0	0	0	0	0	0	0	0	0	2	0	0	3	0	2	4	0	0	0	2	1	2	0
TCGA-CF-A3MI-01_BLCA	H1b, BA	unmethylated	22	non-HRD	59	17	0.288136	1	0	0	0	0	0	0	0	0	0	0	1	1	1	0	2	0	0	0	0	0	0	1	1	1	0	0	0	6	1	0	4	0	0	6	0	2	0	2	0	1	0
TCGA-CF-A47S-01_BLCA	H3	unmethylated	15	non-HRD	21	9	0.428571	0	1	0	0	1	1	0	0	1	0	0	0	0	2	0	0	0	1	0	0	0	0	0	0	1	0	0	0	0	0	0	0	0	0	1	0	0	0	2	0	1	0
TCGA-CF-A47T-01_BLCA	H3	unmethylated	6	non-HRD	23	5	0.217391	0	0	0	1	0	0	0	0	0	0	0	0	0	1	0	1	1	0	0	0	0	0	0	0	0	1	0	0	1	0	0	0	0	1	3	1	3	0	0	0	0	1
TCGA-CF-A47V-01_BLCA	H2b	unmethylated	7	non-HRD	65	11	0.169231	0	0	0	0	0	1	0	1	0	0	1	0	1	0	0	0	0	0	0	1	0	0	0	2	1	0	0	0	3	6	1	9	2	0	2	0	2	2	3	2	1	1
TCGA-CF-A47W-01_BLCA	H3	unmethylated	0	non-HRD	26	6	0.230769	0	0	0	0	0	1	0	2	0	0	0	0	0	0	0	0	0	0	0	0	0	0	0	0	0	0	0	0	0	0	0	0	3	1	1	1	1	0	1	0	0	1
TCGA-CF-A47X-01_BLCA	H2b	unmethylated	22	non-HRD	279	40	0.143369	1	1	1	0	2	1	0	0	3	3	0	0	6	5	1	5	0	1	0	4	1	0	0	2	0	0	0	0	37	8	7	41	2	2	7	0	3	4	8	1	1	1
TCGA-CF-A47Y-01_BLCA	H2b	unmethylated	1	non-HRD	57	9	0.157895	0	0	0	0	0	0	0	0	0	0	0	0	1	4	1	4	0	0	0	1	0	0	0	1	0	0	0	0	4	3	0	6	1	0	1	0	1	4	1	0	0	1
TCGA-CF-A5U8-01_BLCA	H1a, MA	unmethylated	NA	NA	44	8	0.181818	0	0	4	1	0	1	2	0	1	0	0	0	0	2	1	0	0	0	0	0	0	0	0	1	0	0	0	0	0	0	0	1	3	1	1	0	0	0	3	1	0	2
TCGA-CF-A5UA-01_BLCA	H3	unmethylated	21	non-HRD	66	20	0.30303	0	2	1	0	1	0	0	0	0	1	1	1	0	1	1	2	1	0	0	0	0	0	0	0	0	0	0	0	5	3	1	5	0	1	3	1	2	1	9	2	0	0
TCGA-CF-A7I0-01_BLCA	H3	unmethylated	11	non-HRD	35	9	0.257143	0	1	0	0	0	0	0	0	0	0	0	0	1	2	0	0	0	0	0	0	0	0	0	0	0	0	0	0	3	1	0	2	0	0	1	0	2	2	2	0	1	0
TCGA-CF-A8HX-01_BLCA	H3	unmethylated	15	non-HRD	50	12	0.24	0	0	1	0	2	0	0	1	0	0	0	1	0	1	1	0	0	1	0	2	0	0	0	0	0	1	0	0	4	1	1	4	0	0	0	0	0	1	3	0	0	1
TCGA-CF-A8HY-01_BLCA	H2b	unmethylated	29	non-HRD	80	12	0.15	1	2	8	0	2	1	3	0	1	1	1	2	3	1	7	2	0	0	0	0	0	0	0	1	1	1	0	0	2	0	2	9	0	1	1	0	1	1	4	0	0	0
TCGA-CF-A9FF-01_BLCA	H3	unmethylated	12	non-HRD	126	20	0.15873	0	1	2	0	1	1	1	0	0	0	0	0	3	3	0	2	0	0	2	0	0	0	0	0	0	1	0	0	10	6	3	11	2	1	5	0	0	0	5	2	0	2
TCGA-CF-A9FH-01_BLCA	H2b	unmethylated	9	non-HRD	36	12	0.333333	0	0	0	0	1	0	0	1	0	1	2	0	1	0	0	1	0	0	0	0	0	0	0	0	0	0	0	0	0	0	0	1	1	0	3	0	1	1	2	0	0	0
TCGA-CF-A9FL-01_BLCA	H3	unmethylated	13	non-HRD	45	14	0.311111	1	1	0	2	0	1	0	0	2	0	0	1	1	0	0	0	0	0	0	0	0	0	1	0	0	1	0	0	0	0	1	0	1	2	3	0	2	0	4	1	0	1
TCGA-CF-A9FM-01_BLCA	H3	unmethylated	3	non-HRD	16	2	0.125	0	1	0	0	0	0	1	0	0	0	0	0	0	0	0	0	0	0	0	0	0	0	0	1	0	0	0	1	0	1	0	0	0	1	0	0	0	1	0	0	0	0
TCGA-CU-A0YN-01_BLCA	H3	unmethylated	33	non-HRD	139	20	0.143885	1	3	1	1	3	2	3	4	0	2	1	0	2	5	0	2	0	0	1	1	0	0	0	0	0	1	0	0	3	4	0	2	4	2	5	2	6	4	3	7	0	3
TCGA-CU-A0YO-01_BLCA	H3	unmethylated	37	non-HRD	87	20	0.229885	1	0	1	0	0	0	0	0	0	0	0	0	4	0	1	1	0	1	0	0	0	0	0	0	0	0	0	0	5	4	2	6	0	0	5	0	2	4	4	0	2	0
TCGA-CU-A0YR-01_BLCA	H1b, MA	unmethylated	NA	NA	125	15	0.12	1	4	0	0	1	1	0	0	2	0	0	2	1	3	0	0	0	0	0	0	2	0	3	2	1	0	0	1	1	4	2	3	1	2	1	0	3	3	6	1	1	3
TCGA-CU-A3KJ-01_BLCA	H2b	unmethylated	44	HRD	197	20	0.101523	0	2	1	0	2	0	1	1	0	2	2	1	5	2	1	0	1	0	0	0	2	0	0	1	1	0	0	1	29	8	3	30	3	2	4	0	3	2	4	2	1	5
TCGA-CU-A3QU-01_BLCA	H2b	unmethylated	36	non-HRD	82	16	0.195122	1	0	1	0	0	0	1	0	0	0	0	0	2	1	0	2	1	0	0	0	0	0	1	1	0	1	0	1	5	1	4	5	0	0	6	0	0	3	2	0	1	0
TCGA-CU-A3YL-01_BLCA	H1b, BA	unmethylated	16	non-HRD	201	27	0.134328	3	0	0	0	1	0	0	1	1	1	1	0	3	7	0	2	0	0	1	0	0	1	1	0	0	0	0	1	31	11	6	32	1	0	9	0	0	0	2	3	0	1
TCGA-CU-A5W6-01_BLCA	H2b	unmethylated	37	non-HRD	194	29	0.149485	0	1	1	0	3	1	1	0	1	1	0	0	2	3	4	3	0	0	0	0	1	0	0	0	0	1	0	1	16	8	3	31	2	2	6	1	3	3	6	0	2	1
TCGA-CU-A72E-01_BLCA	H2b	unmethylated	12	non-HRD	84	14	0.166667	0	0	1	1	1	1	0	0	1	0	0	0	3	0	1	1	0	0	0	0	0	2	0	1	0	0	0	0	15	3	0	7	2	1	2	0	4	2	5	2	1	0
TCGA-DK-A1A3-01_BLCA	H1b, MA	unmethylated	40	non-HRD	545	66	0.121101	1	1	0	3	0	2	1	2	2	4	0	0	4	10	3	7	3	2	1	2	2	1	0	2	0	1	1	2	42	18	11	50	6	5	5	1	14	6	8	5	7	2
TCGA-DK-A1A5-01_BLCA	H1b, MA	NA	41	non-HRD	226	29	0.128319	0	0	0	0	0	1	0	0	0	1	0	0	7	3	1	3	0	0	0	0	0	0	1	3	0	1	0	1	32	12	3	37	1	2	1	0	4	1	6	3	2	2
TCGA-DK-A1A6-06_BLCA	H1b, MA	unmethylated	33	non-HRD	245	31	0.126531	0	0	1	0	1	0	1	0	3	1	0	0	6	2	2	2	3	2	0	1	0	1	0	0	1	0	0	0	32	13	3	50	3	2	5	0	5	2	4	5	0	2
TCGA-DK-A1A7-01_BLCA	H1b, MA	unmethylated	61	HRD	196	24	0.122449	3	0	0	0	4	1	1	0	2	0	1	2	4	3	1	2	0	0	4	2	2	3	7	1	0	0	0	1	3	2	0	4	3	2	7	6	3	2	8	3	1	1
TCGA-DK-A1AA-01_BLCA	H3	unmethylated	NA	NA	71	12	0.169014	0	0	2	0	1	2	0	1	2	1	2	0	1	4	0	1	0	0	0	0	1	1	1	1	1	0	0	0	3	0	0	1	0	1	1	2	0	1	3	1	2	1
TCGA-DK-A1AB-01_BLCA	H2b	unmethylated	9	non-HRD	173	16	0.0924855	0	0	0	0	1	0	0	0	0	0	0	0	5	4	1	1	0	0	0	0	0	0	0	1	1	0	0	0	21	14	1	32	0	1	4	0	2	0	5	0	2	1
TCGA-DK-A1AC-01_BLCA	H1b, MA	unmethylated	NA	NA	1236	163	0.131877	1	3	3	1	2	3	0	6	2	2	0	2	16	19	2	17	6	3	0	7	2	7	5	5	1	1	3	3	83	25	14	126	6	3	10	5	19	8	15	10	7	8
TCGA-DK-A1AD-01_BLCA	H1b, MA	unmethylated	NA	NA	210	23	0.109524	1	1	0	0	0	5	6	1	1	1	2	3	0	3	3	4	1	0	0	1	0	2	0	3	2	0	0	1	15	8	1	20	3	3	2	0	5	1	2	2	2	6
TCGA-DK-A1AE-01_BLCA	H2a	unmethylated	NA	NA	103	18	0.174757	1	0	1	1	0	0	0	0	2	2	0	1	1	3	3	2	1	0	1	0	0	0	1	1	0	0	0	0	11	5	0	10	0	2	4	0	1	0	4	0	1	2
TCGA-DK-A1AF-01_BLCA	H2b	unmethylated	NA	NA	102	9	0.0882353	1	0	0	0	0	0	1	0	0	0	0	0	0	3	0	4	0	0	0	0	0	0	0	2	0	0	0	0	18	1	0	16	1	0	1	0	2	0	0	1	0	3
TCGA-DK-A1AG-01_BLCA	H1b, MA	unmethylated	NA	NA	104	18	0.173077	0	0	0	0	1	0	0	0	0	0	0	0	0	1	1	2	0	0	0	0	0	1	0	0	0	0	0	0	11	5	1	16	0	0	3	1	0	0	2	2	0	1
TCGA-DK-A2HX-01_BLCA	H2b	unmethylated	35	non-HRD	92	14	0.152174	0	0	0	2	0	0	0	0	0	1	2	2	6	1	2	1	0	0	0	0	0	0	0	0	0	0	0	0	6	1	1	9	2	3	2	1	3	1	4	1	2	1
TCGA-DK-A2I1-01_BLCA	H1b, MA	unmethylated	NA	NA	696	28	0.0402299	1	1	0	2	104	71	61	131	3	4	1	10	21	43	15	46	0	1	0	0	1	1	0	0	0	0	0	1	21	8	6	41	2	0	4	0	1	2	5	1	2	3
TCGA-DK-A2I2-01_BLCA	H2b	unmethylated	NA	NA	394	12	0.0304569	2	3	0	0	63	59	41	68	0	4	1	5	13	16	11	24	0	0	1	2	0	2	2	2	0	0	0	2	7	0	1	7	2	2	2	1	2	3	5	2	0	3
TCGA-DK-A2I4-01_BLCA	H1b, MA	unmethylated	44	HRD	783	87	0.111111	1	0	1	0	1	1	0	2	2	0	0	0	21	14	10	15	5	2	0	2	1	1	0	3	1	1	0	3	96	26	8	117	2	1	5	1	9	5	12	5	1	6
TCGA-DK-A2I6-01_BLCA	H2b	unmethylated	NA	NA	236	26	0.110169	0	3	1	2	2	2	2	3	3	1	0	1	3	4	2	0	1	1	1	1	3	1	1	1	0	1	2	1	10	5	3	10	1	0	2	1	11	1	4	2	1	2
TCGA-DK-A3IK-01_BLCA	H1b, MA	unmethylated	NA	NA	193	35	0.181347	0	2	2	0	3	4	2	7	1	0	0	1	3	4	1	5	0	1	0	1	6	8	1	15	0	0	0	0	11	4	2	24	3	1	6	2	1	1	8	1	1	1
TCGA-DK-A3IL-01_BLCA	H3	unmethylated	19	non-HRD	167	26	0.155689	2	7	1	2	3	2	1	6	6	4	0	5	4	5	2	4	2	0	1	1	1	2	0	0	1	3	0	3	3	4	1	6	2	3	5	3	1	1	6	2	2	4
TCGA-DK-A3IM-01_BLCA	H2a	unmethylated	NA	NA	70	18	0.257143	2	0	1	1	0	1	0	0	0	0	1	1	0	2	2	2	1	1	1	0	2	1	0	0	1	1	0	0	1	1	1	0	0	0	2	2	1	2	8	1	1	3
TCGA-DK-A3IN-01_BLCA	H1b, MA	unmethylated	NA	NA	336	36	0.107143	2	2	0	0	1	0	1	1	0	1	0	2	8	5	2	5	0	1	0	1	2	0	0	1	0	0	0	0	52	21	8	54	1	2	5	1	4	2	7	4	2	1
TCGA-DK-A3IQ-01_BLCA	H1b, MA	unmethylated	37	non-HRD	159	18	0.113208	0	0	0	0	1	1	1	0	1	1	2	1	7	6	0	7	0	0	0	0	0	0	0	1	0	0	1	2	10	5	2	21	2	2	4	2	0	1	3	3	1	1
TCGA-DK-A3IS-01_BLCA	H1b, MA	unmethylated	NA	NA	297	40	0.13468	0	1	2	0	0	0	0	2	1	1	0	0	10	3	1	3	0	0	2	1	1	0	0	1	0	1	0	1	32	16	3	56	1	1	4	0	1	0	3	4	0	6
TCGA-DK-A3IT-01_BLCA	H2b	unmethylated	NA	NA	385	32	0.0831169	0	0	0	0	2	0	0	0	0	0	0	0	21	14	9	5	1	0	0	2	2	0	0	0	0	2	1	1	65	17	14	77	2	1	1	0	2	0	5	3	2	1
TCGA-DK-A3IU-01_BLCA	H1b, MA	unmethylated	NA	NA	345	40	0.115942	0	0	4	4	0	4	3	2	1	0	1	2	6	9	1	2	0	1	1	2	0	2	0	0	0	0	1	1	25	11	3	53	0	3	3	0	3	3	6	7	2	1
TCGA-DK-A3IV-01_BLCA	H2b	unmethylated	NA	NA	74	9	0.121622	0	1	0	0	0	0	0	1	0	0	0	0	2	2	2	1	0	0	0	0	0	1	0	0	1	0	0	1	8	2	3	9	1	0	1	1	3	1	4	2	0	0
TCGA-DK-A3WW-01_BLCA	H1b, MA	unmethylated	5	non-HRD	1054	117	0.111006	1	2	2	0	2	0	0	4	0	0	0	0	21	19	10	25	2	0	0	2	7	0	1	4	2	0	1	4	123	37	32	217	2	3	6	0	12	3	6	5	8	1
TCGA-DK-A3WX-01_BLCA	H2b	unmethylated	NA	NA	30	8	0.266667	0	0	0	0	0	0	0	0	0	1	0	0	1	1	2	1	0	0	0	0	0	0	1	0	0	0	0	0	1	0	0	2	0	1	1	0	0	0	4	0	1	0
TCGA-DK-A3WY-01_BLCA	H1b, MA	unmethylated	0	non-HRD	18	2	0.111111	0	0	0	0	0	0	0	0	0	0	0	0	0	0	0	1	0	0	0	0	0	0	0	0	0	0	0	0	1	5	0	2	0	0	1	0	0	0	0	0	1	1
TCGA-DK-A3X1-01_BLCA	H2b	unmethylated	43	HRD	759	84	0.110672	2	2	0	1	0	1	1	1	0	1	0	0	35	22	13	32	5	1	1	3	1	1	0	7	1	2	2	3	86	27	14	120	1	1	2	1	5	2	8	6	5	3
TCGA-DK-A3X2-01_BLCA	H1b, MA	unmethylated	31	non-HRD	111	33	0.297297	0	4	1	0	1	1	0	0	0	0	1	1	2	0	0	0	1	0	0	0	2	0	0	2	0	0	1	1	3	2	1	8	3	0	8	0	3	2	11	2	1	1
TCGA-DK-A6AV-01_BLCA	H1b, BA	unmethylated	57	HRD	95	18	0.189474	2	0	0	2	2	2	1	1	0	3	0	1	4	2	0	3	0	0	0	0	1	1	0	0	0	0	0	1	10	1	0	9	1	0	5	0	2	0	2	2	1	1
TCGA-DK-A6AW-01_BLCA	H1a, MA	unmethylated	3	non-HRD	3516	1126	0.32025	3	13	2	40	7	1	3	33	5	12	2	28	117	15	11	915	0	2	0	0	0	0	0	1	1	1	0	1	0	0	0	1	4	15	62	17	2	11	32	7	6	81
TCGA-DK-A6B0-01_BLCA	H2b	unmethylated	2	non-HRD	21	2	0.0952381	0	0	0	0	0	0	0	0	0	1	0	0	2	0	0	0	0	0	0	0	0	0	0	1	0	0	0	0	0	0	0	1	0	0	0	0	0	0	2	2	0	1
TCGA-DK-A6B1-01_BLCA	H2b	unmethylated	18	non-HRD	114	21	0.184211	0	1	0	0	0	1	0	0	1	0	0	0	1	1	2	3	0	3	0	1	1	0	0	1	0	0	0	0	5	2	1	9	1	1	4	0	0	2	3	2	0	4
TCGA-DK-A6B2-01_BLCA	H2b	unmethylated	48	HRD	160	26	0.1625	2	0	0	1	2	2	3	1	1	0	0	2	3	2	0	5	2	1	1	2	1	1	1	1	2	2	0	0	6	3	1	13	2	1	3	1	2	4	10	3	1	1
TCGA-DK-A6B5-01_BLCA	H1a, MA	unmethylated	44	HRD	111	9	0.0810811	2	2	0	0	0	2	0	0	0	0	0	0	3	3	2	1	1	0	1	1	1	1	0	4	0	1	0	1	12	2	2	11	0	1	2	1	1	0	1	1	0	2
TCGA-DK-A6B6-01_BLCA	H1b, MA	unmethylated	32	non-HRD	764	99	0.129581	2	2	0	0	0	1	0	1	2	1	0	1	9	8	5	7	2	1	0	0	0	1	3	2	1	0	0	0	58	32	7	112	0	3	5	2	13	6	11	6	6	4
TCGA-DK-AA6L-01_BLCA	H1b, BA	unmethylated	49	HRD	352	27	0.0767045	0	1	2	1	2	3	0	1	1	3	1	0	9	7	0	2	2	0	0	1	1	1	0	2	1	0	0	2	62	21	10	73	2	0	1	1	3	1	6	1	1	2
TCGA-DK-AA6M-01_BLCA	H3	unmethylated	16	non-HRD	57	21	0.368421	1	1	0	2	0	1	0	0	1	1	0	1	0	1	2	2	0	0	0	1	0	0	0	0	0	0	0	0	1	0	0	2	0	1	3	0	0	0	5	1	3	4
TCGA-DK-AA6P-01_BLCA	H1b, MA	unmethylated	NA	NA	166	18	0.108434	1	2	1	0	1	1	0	0	0	2	1	1	6	2	4	4	1	0	0	0	1	0	0	1	0	0	0	1	12	8	1	22	1	2	2	2	5	1	4	2	1	1
TCGA-DK-AA6Q-01_BLCA	H3	unmethylated	24	non-HRD	103	14	0.135922	0	0	0	0	0	0	0	0	0	2	0	0	4	1	0	3	0	0	0	0	0	0	1	1	0	0	0	1	10	6	2	12	1	1	3	0	2	1	3	0	1	2
TCGA-DK-AA6R-01_BLCA	H2b	unmethylated	64	HRD	318	30	0.0943396	3	4	8	4	9	12	7	11	0	9	5	1	7	19	6	6	0	1	2	0	2	3	3	6	0	3	2	1	13	3	2	19	2	2	4	1	3	3	8	5	5	5
TCGA-DK-AA6S-01_BLCA	H1b, BA	unmethylated	55	HRD	503	47	0.0934394	3	4	0	3	1	2	1	2	0	2	2	3	18	13	1	8	3	2	2	1	3	0	0	2	1	0	1	1	65	30	7	98	1	0	4	1	8	2	7	1	2	1
TCGA-DK-AA6T-01_BLCA	H1b, BA	unmethylated	16	non-HRD	80	12	0.15	0	0	0	0	0	0	0	0	0	0	0	1	0	0	0	1	2	3	0	4	2	0	1	0	1	3	0	7	2	4	2	5	1	1	2	0	0	1	0	0	2	2
TCGA-DK-AA6U-01_BLCA	H2b	unmethylated	47	HRD	404	37	0.0915842	4	9	4	3	6	6	3	5	8	11	2	4	6	16	3	7	0	4	1	3	2	4	1	3	0	2	3	3	30	7	7	36	1	3	7	3	10	6	6	5	3	8
TCGA-DK-AA6W-01_BLCA	H2b	unmethylated	62	HRD	227	41	0.180617	3	1	1	0	1	2	1	2	1	1	0	1	6	3	1	4	0	1	0	0	1	0	0	1	0	0	1	0	22	4	2	40	1	0	9	0	1	2	12	1	0	3
TCGA-DK-AA6X-01_BLCA	H1b, MA	unmethylated	19	non-HRD	109	14	0.12844	0	0	0	0	0	1	1	0	1	0	1	0	0	3	1	7	1	0	0	0	0	0	0	0	0	0	0	0	12	4	2	18	3	0	3	0	3	1	3	0	0	2
TCGA-DK-AA71-01_BLCA	H2a	unmethylated	17	non-HRD	577	62	0.107452	1	0	2	0	0	1	0	0	1	1	1	0	8	8	7	12	0	1	0	1	3	1	0	2	0	0	0	0	53	35	9	122	1	0	6	1	4	1	9	3	2	1
TCGA-DK-AA74-01_BLCA	H1b, MA	unmethylated	42	HRD	214	18	0.0841121	0	2	0	0	0	1	0	1	0	0	0	0	5	6	0	5	1	1	0	0	1	0	0	1	0	0	0	0	26	10	5	44	2	0	1	1	2	0	2	1	2	1
TCGA-DK-AA75-01_BLCA	H1b, MA	unmethylated	34	non-HRD	395	70	0.177215	3	3	1	3	1	0	1	1	0	1	0	1	7	1	2	4	3	2	1	2	2	0	5	3	0	1	2	1	24	8	5	36	6	4	4	2	2	6	7	4	0	5
TCGA-DK-AA76-01_BLCA	H1b, BA	unmethylated	50	HRD	216	34	0.157407	3	3	1	1	3	1	0	4	1	1	1	3	6	1	1	2	0	1	0	2	0	0	2	5	0	0	0	1	14	3	3	29	2	2	8	2	1	1	4	4	2	2
TCGA-DK-AA77-01_BLCA	H2b	unmethylated	27	non-HRD	313	42	0.134185	2	7	0	2	11	13	8	5	1	6	2	0	4	6	4	4	3	2	0	1	3	8	1	2	1	0	0	0	10	3	5	7	5	8	6	2	5	18	14	10	0	0
TCGA-E5-A2PC-01_BLCA	H1b, BA	unmethylated	23	non-HRD	194	25	0.128866	1	1	2	2	1	4	2	3	0	4	1	1	4	1	1	3	2	1	0	2	0	4	0	4	2	1	0	2	4	7	2	11	1	2	4	0	4	6	6	0	2	1
TCGA-E5-A4TZ-01_BLCA	H2b	unmethylated	NA	NA	399	61	0.152882	2	2	1	1	4	5	1	1	2	2	2	2	10	9	1	6	2	0	1	0	1	0	1	3	1	1	0	0	46	28	8	78	2	4	10	1	2	5	13	0	3	0
TCGA-E5-A4U1-01_BLCA	H2b	unmethylated	34	non-HRD	538	45	0.0836431	0	1	1	1	8	2	3	2	2	3	0	2	15	9	2	10	1	3	1	0	3	1	0	2	1	2	0	2	68	28	16	108	7	0	4	2	7	3	5	5	3	3
TCGA-E7-A3X6-01_BLCA	H3	unmethylated	NA	NA	103	12	0.116505	0	0	0	0	0	0	0	0	0	0	1	0	3	0	0	0	0	0	0	0	0	0	0	0	0	0	0	1	10	4	4	16	0	0	0	0	1	2	2	0	2	3
TCGA-E7-A3Y1-01_BLCA	H1b, MA	unmethylated	8	non-HRD	134	21	0.156716	2	2	1	1	2	3	6	2	2	2	0	1	2	1	0	2	0	1	0	0	1	3	1	0	0	0	0	1	4	2	0	4	1	0	4	1	7	9	9	5	0	2
TCGA-E7-A4IJ-01_BLCA	H2b	unmethylated	48	HRD	293	28	0.0955631	3	4	2	1	3	7	0	2	2	1	3	3	5	3	6	8	2	2	0	1	3	4	0	3	2	2	0	2	27	13	3	31	3	3	2	1	4	3	3	1	3	2
TCGA-E7-A4XJ-01_BLCA	H2b	unmethylated	3	non-HRD	34	16	0.470588	0	1	0	0	0	0	0	0	1	0	0	0	1	0	0	0	0	0	0	1	0	0	0	0	0	0	0	1	0	0	1	0	1	0	3	1	1	0	3	1	0	0
TCGA-E7-A519-01_BLCA	H2b	unmethylated	3	non-HRD	57	7	0.122807	0	0	1	0	1	0	1	1	0	0	0	0	0	2	0	1	0	0	1	0	0	0	1	0	0	0	0	0	3	3	0	2	2	0	1	0	0	2	4	1	1	1
TCGA-E7-A541-01_BLCA	H1b, BA	unmethylated	40	non-HRD	411	46	0.111922	3	0	1	1	2	2	1	0	0	3	2	1	10	10	2	2	7	2	0	5	0	4	0	3	2	2	0	3	33	9	1	44	1	3	6	4	10	3	8	4	0	6
TCGA-E7-A5KE-01_BLCA	H2b	unmethylated	40	non-HRD	161	34	0.21118	0	3	1	4	0	0	1	0	1	0	1	0	4	4	0	0	1	0	0	2	2	1	1	4	0	2	1	0	7	3	0	13	2	2	8	2	0	0	8	0	1	4
TCGA-E7-A5KF-01_BLCA	H1b, BA	unmethylated	14	non-HRD	167	20	0.11976	1	0	0	0	0	2	3	1	0	0	1	1	4	1	0	5	0	0	0	2	2	0	0	0	1	0	0	0	17	8	2	28	1	1	0	0	1	1	3	0	2	1
TCGA-E7-A677-01_BLCA	H2b	unmethylated	10	non-HRD	198	23	0.116162	5	2	1	2	3	2	1	0	3	1	0	3	3	3	2	2	1	2	3	0	3	0	1	1	0	2	1	1	4	1	2	5	4	1	7	3	1	2	7	4	6	9
TCGA-E7-A678-01_BLCA	H2b	unmethylated	0	non-HRD	44	10	0.227273	0	1	0	0	0	0	0	0	1	1	0	0	2	2	0	0	0	0	0	1	0	0	0	0	0	0	0	0	1	1	0	1	0	2	2	0	1	0	0	0	0	0
TCGA-E7-A6MD-01_BLCA	H2a	unmethylated	45	HRD	383	53	0.138381	1	1	0	1	0	2	2	2	0	2	1	0	12	5	1	10	1	1	0	0	2	3	1	2	2	0	2	0	41	14	9	65	4	2	9	1	4	1	7	2	1	3
TCGA-E7-A6ME-01_BLCA	H1b, BA	unmethylated	20	non-HRD	108	12	0.111111	2	0	1	1	0	2	1	1	1	2	2	1	0	2	1	1	2	1	2	0	1	2	1	3	0	1	2	0	5	0	2	3	0	1	4	3	2	4	2	5	1	0
TCGA-E7-A6MF-01_BLCA	H1b, MA	unmethylated	1	non-HRD	39	4	0.102564	0	0	0	0	1	0	0	0	0	0	0	1	1	2	0	1	0	0	0	0	0	0	0	0	0	0	0	1	3	0	0	9	0	0	0	0	0	0	0	0	0	0
TCGA-E7-A7DU-01_BLCA	H2b	unmethylated	17	non-HRD	242	35	0.144628	2	0	0	0	1	1	0	1	0	1	0	0	4	4	3	8	0	0	0	1	0	0	1	0	0	0	0	0	14	7	2	48	2	1	5	1	1	3	7	2	1	1
TCGA-E7-A7DV-01_BLCA	H1b, MA	unmethylated	59	HRD	487	31	0.063655	0	0	0	1	3	0	0	3	1	1	0	0	122	11	60	25	0	0	0	3	0	1	0	2	1	0	0	1	40	17	5	66	0	0	1	0	3	2	6	3	2	5
TCGA-E7-A7PW-01_BLCA	H2b	unmethylated	52	HRD	71	11	0.15493	1	1	1	1	2	0	1	0	2	2	0	0	3	0	0	2	0	1	1	0	0	0	0	0	0	0	0	0	8	3	0	1	0	1	3	0	0	1	2	0	0	1
TCGA-E7-A7XN-01_BLCA	H1b, MA	unmethylated	10	non-HRD	837	77	0.0919952	1	2	0	0	1	0	1	0	0	0	1	0	10	12	4	5	1	1	1	3	2	2	0	1	1	0	0	1	153	54	21	181	1	0	1	1	14	1	7	4	6	2
TCGA-E7-A85H-01_BLCA	H2b	unmethylated	78	HRD	353	41	0.116147	3	8	2	2	4	2	2	5	4	5	1	4	6	7	2	4	2	1	4	3	1	2	15	3	0	2	1	1	7	6	8	8	4	5	8	4	5	4	11	6	1	7
TCGA-E7-A8O7-01_BLCA	H3	unmethylated	9	non-HRD	23	6	0.26087	0	0	0	1	0	0	0	1	0	0	0	0	0	1	1	1	0	0	1	0	0	1	0	0	0	0	0	0	3	0	0	0	0	0	1	0	1	0	2	0	0	0
TCGA-E7-A8O8-01_BLCA	H1b, MA	unmethylated	NA	NA	106	25	0.235849	0	1	1	0	2	2	0	2	0	0	1	0	2	1	0	0	0	1	0	0	0	0	0	1	1	0	0	0	2	3	1	7	1	1	6	1	3	2	7	0	2	0
TCGA-E7-A97P-01_BLCA	H1b, MA	unmethylated	20	non-HRD	178	17	0.0955056	2	1	1	0	1	1	1	1	4	3	0	2	6	4	1	5	2	1	1	0	1	2	2	4	0	1	0	2	7	1	3	5	1	4	4	0	3	1	3	3	4	9
TCGA-E7-A97Q-01_BLCA	H3	unmethylated	44	HRD	54	7	0.12963	0	0	0	1	1	0	0	0	0	0	0	0	2	2	0	0	0	0	0	0	0	1	0	0	0	0	0	0	5	1	1	2	0	0	0	0	0	1	2	1	0	1
TCGA-FD-A3B3-01_BLCA	H1b, MA	unmethylated	32	non-HRD	156	20	0.128205	4	0	1	2	0	3	1	2	1	2	0	2	1	1	2	1	0	1	0	1	1	1	2	1	0	0	1	0	14	3	2	20	1	0	2	1	4	3	6	1	2	0
TCGA-FD-A3B4-01_BLCA	H3	unmethylated	36	non-HRD	68	9	0.132353	4	0	0	1	2	0	0	1	7	0	1	5	2	1	1	8	0	1	0	1	0	0	0	0	0	0	0	2	0	0	0	1	0	2	1	1	1	1	2	1	0	0
TCGA-FD-A3B5-01_BLCA	H1b, BA	unmethylated	54	HRD	136	21	0.154412	0	0	0	2	2	1	1	2	1	0	0	1	1	2	2	4	0	0	1	0	1	0	0	1	0	0	0	2	11	7	3	22	1	0	3	1	0	1	3	1	4	0
TCGA-FD-A3B6-01_BLCA	H1b, MA	unmethylated	39	non-HRD	250	31	0.124	1	1	1	0	3	2	0	1	0	3	1	0	9	7	0	6	1	0	1	1	0	0	0	1	0	1	0	0	28	9	3	41	1	3	4	1	4	3	5	2	2	1
TCGA-FD-A3B7-01_BLCA	H1b, BA	unmethylated	75	HRD	64	11	0.171875	1	0	0	0	0	1	0	1	0	0	2	1	0	1	0	0	2	0	0	0	0	0	0	1	0	0	0	0	4	0	2	2	0	0	5	0	1	1	4	0	0	0
TCGA-FD-A3B8-01_BLCA	H3	unmethylated	0	non-HRD	38	6	0.157895	0	0	0	0	1	0	0	1	0	0	0	0	0	2	0	0	0	0	0	0	0	1	0	1	0	0	0	0	1	1	0	11	0	0	0	0	0	0	2	0	0	3
TCGA-FD-A3N5-01_BLCA	H2b	unmethylated	38	non-HRD	259	23	0.0888031	4	4	3	1	4	0	2	3	1	6	2	2	3	5	1	3	2	3	0	2	3	1	2	3	2	3	1	1	5	3	2	3	4	8	5	1	5	4	7	9	9	6
TCGA-FD-A3N6-01_BLCA	H1b, BA	unmethylated	9	non-HRD	106	40	0.377358	2	0	3	0	2	0	1	0	1	0	1	1	1	1	1	5	0	1	0	0	0	0	0	4	0	1	0	1	0	2	2	6	0	1	6	0	1	0	10	0	0	1
TCGA-FD-A3NA-01_BLCA	H1b, BA	unmethylated	34	non-HRD	161	20	0.124224	0	1	0	2	0	2	0	1	2	0	0	1	3	1	1	4	1	0	1	2	0	0	1	0	1	1	0	1	22	7	1	23	0	1	0	0	1	0	5	2	1	0
TCGA-FD-A3SJ-01_BLCA	H3	unmethylated	77	HRD	211	21	0.0995261	1	5	2	1	6	2	1	2	2	1	2	2	3	1	0	3	1	1	0	1	0	0	0	2	0	0	1	0	13	15	4	29	1	2	4	2	4	1	5	7	0	1
TCGA-FD-A3SL-01_BLCA	H2b	unmethylated	NA	NA	190	23	0.121053	2	4	0	1	1	3	1	2	1	0	3	1	1	5	1	3	1	4	4	2	1	3	5	4	0	0	1	0	10	3	6	13	2	3	8	2	4	1	4	4	0	3
TCGA-FD-A3SM-01_BLCA	H1b, MA	unmethylated	7	non-HRD	172	23	0.133721	0	0	0	0	0	0	1	1	1	1	0	1	4	4	2	1	1	0	1	1	1	0	0	1	0	0	0	0	20	9	4	34	1	0	4	0	3	2	3	1	2	1
TCGA-FD-A3SN-01_BLCA	H1b, MA	unmethylated	37	non-HRD	318	56	0.176101	1	1	3	1	1	1	1	0	0	1	0	0	5	2	2	2	2	0	0	1	1	1	1	1	3	1	0	0	17	6	3	25	8	2	9	2	6	2	5	1	1	3
TCGA-FD-A3SO-01_BLCA	H2b	unmethylated	19	non-HRD	306	37	0.120915	2	0	0	1	0	0	0	0	0	1	0	0	6	5	0	4	1	1	0	1	0	1	0	1	1	1	0	1	36	11	5	50	0	1	3	0	3	2	1	1	2	2
TCGA-FD-A3SP-01_BLCA	H2b	unmethylated	34	non-HRD	100	17	0.17	0	2	1	0	0	1	0	0	2	0	0	1	1	0	1	3	0	1	0	0	1	0	0	1	0	1	0	0	3	6	1	11	0	0	3	1	2	1	5	1	0	2
TCGA-FD-A3SQ-01_BLCA	H3	unmethylated	NA	NA	62	14	0.225806	1	1	0	0	0	0	0	0	0	0	1	1	0	0	0	2	1	0	0	0	0	0	0	0	1	0	0	0	2	0	2	4	1	1	6	1	2	1	2	2	1	2
TCGA-FD-A3SR-01_BLCA	H3	unmethylated	42	HRD	126	21	0.166667	0	0	0	1	1	1	1	0	0	0	1	1	2	2	2	4	1	1	0	0	0	0	0	0	0	1	0	0	9	3	2	18	0	1	4	3	3	1	4	1	2	3
TCGA-FD-A3SS-01_BLCA	H2a	unmethylated	35	non-HRD	424	56	0.132075	0	0	2	0	0	2	0	1	2	3	1	1	10	2	1	15	3	0	0	0	2	1	0	0	1	0	0	2	38	9	7	66	0	2	2	0	6	0	5	0	3	5
TCGA-FD-A43N-01_BLCA	H2b	unmethylated	NA	NA	152	38	0.25	1	2	1	1	1	0	0	1	2	1	1	4	2	3	1	2	0	2	0	0	1	2	0	0	0	1	1	0	6	5	0	20	1	1	11	0	1	1	12	1	3	0
TCGA-FD-A43P-01_BLCA	H1b, MA	NA	NA	NA	363	39	0.107438	0	2	1	1	3	1	3	1	0	1	0	2	9	12	4	7	1	0	0	2	0	1	0	5	1	0	0	2	39	24	3	59	5	1	3	1	6	3	10	2	3	2
TCGA-FD-A43U-01_BLCA	H3	unmethylated	25	non-HRD	58	16	0.275862	1	2	0	1	1	0	1	1	1	1	0	0	3	0	1	0	0	0	0	1	0	0	1	3	0	0	0	1	0	2	0	0	3	1	3	0	0	1	5	1	0	0
TCGA-FD-A43X-01_BLCA	H2b	unmethylated	18	non-HRD	276	28	0.101449	2	0	0	0	2	1	1	1	1	0	1	0	7	2	3	6	0	1	0	1	0	2	1	2	0	0	0	1	35	8	5	48	3	1	6	1	5	4	2	2	1	1
TCGA-FD-A43Y-01_BLCA	H1b, BA	unmethylated	44	HRD	52	4	0.0769231	1	0	1	1	1	1	0	1	0	0	0	1	1	2	0	0	0	0	1	0	1	0	0	0	0	0	2	0	1	0	0	1	1	1	0	0	0	0	3	1	1	1
TCGA-FD-A5BR-01_BLCA	H2b	unmethylated	28	non-HRD	79	15	0.189873	4	3	1	1	2	1	0	0	0	3	0	1	1	1	0	3	1	0	0	0	0	1	0	0	1	1	0	0	2	0	0	2	2	1	4	2	1	2	7	0	0	2
TCGA-FD-A5BS-01_BLCA	H3	unmethylated	1	non-HRD	22	5	0.227273	0	0	0	0	0	0	0	0	0	0	0	0	0	1	0	1	0	0	0	0	0	0	0	1	0	0	0	0	2	1	0	1	0	0	1	0	0	0	0	1	0	1
TCGA-FD-A5BT-01_BLCA	H1b, BA	unmethylated	34	non-HRD	106	18	0.169811	1	0	0	0	1	0	0	0	0	0	0	0	3	4	0	2	0	0	0	0	0	0	0	0	0	0	0	0	14	4	1	13	3	0	4	0	2	3	2	0	0	2
TCGA-FD-A5BU-01_BLCA	H3	unmethylated	19	non-HRD	62	14	0.225806	1	4	2	0	0	1	1	1	0	2	0	2	0	0	0	0	0	0	0	0	0	0	1	1	0	1	0	0	1	0	1	4	3	0	7	1	2	1	3	1	1	3
TCGA-FD-A5BV-01_BLCA	H3	unmethylated	39	non-HRD	102	13	0.127451	2	2	0	0	2	2	0	3	1	4	1	1	4	4	0	0	0	1	0	0	0	2	0	3	1	0	0	1	4	0	0	3	2	4	2	0	1	5	6	4	0	0
TCGA-FD-A5BX-01_BLCA	H1b, BA	unmethylated	10	non-HRD	310	31	0.1	1	1	0	0	0	2	0	0	1	2	0	0	9	3	3	12	1	0	0	0	0	0	0	2	1	0	0	1	34	15	8	66	3	2	3	0	3	2	2	2	1	0
TCGA-FD-A5BY-01_BLCA	H1b, MA	unmethylated	NA	NA	43	10	0.232558	2	0	0	0	1	0	0	1	0	1	0	0	0	0	0	3	0	0	1	0	0	0	0	1	0	0	0	0	2	0	0	3	0	0	3	0	1	0	4	0	0	5
TCGA-FD-A5BZ-01_BLCA	H1b, MA	unmethylated	44	HRD	108	17	0.157407	0	1	1	1	2	1	1	2	1	0	0	1	0	4	0	1	0	0	2	0	0	0	0	2	0	0	0	1	7	3	4	13	0	0	2	0	1	1	4	1	1	2
TCGA-FD-A5C0-01_BLCA	H3	unmethylated	34	non-HRD	96	20	0.208333	1	0	0	0	0	2	0	1	3	0	0	1	0	3	4	1	1	0	0	1	0	0	0	1	0	1	0	0	3	0	0	1	0	1	3	0	4	3	9	4	0	5
TCGA-FD-A5C1-01_BLCA	H2b	unmethylated	NA	NA	129	34	0.263566	0	1	0	0	0	1	1	1	0	0	0	1	2	2	3	3	1	0	0	0	1	0	0	1	0	0	0	0	7	6	1	19	1	3	10	0	2	1	9	1	1	1
TCGA-FD-A62N-01_BLCA	H1b, BA	unmethylated	53	HRD	77	13	0.168831	3	2	1	0	1	1	0	1	1	0	0	0	0	3	0	2	0	1	0	0	0	0	0	0	0	1	0	0	3	1	1	3	0	2	1	0	3	5	6	1	1	1
TCGA-FD-A62O-01_BLCA	H3	unmethylated	12	non-HRD	153	38	0.248366	0	0	0	0	0	0	0	0	0	0	0	0	3	1	1	2	1	2	1	0	1	0	1	0	2	1	1	1	13	11	2	22	0	2	4	1	3	3	5	0	0	1
TCGA-FD-A62P-01_BLCA	H2b	unmethylated	43	HRD	351	43	0.122507	2	2	0	0	0	0	1	1	0	0	1	0	9	10	3	4	0	2	0	2	0	0	0	4	0	0	1	1	42	15	10	69	2	2	4	0	5	3	5	2	0	1
TCGA-FD-A62S-01_BLCA	H3	unmethylated	32	non-HRD	65	12	0.184615	1	0	1	3	1	1	1	0	1	3	0	1	0	2	2	0	1	0	0	0	0	0	1	0	0	0	0	0	2	0	1	3	2	1	2	0	0	2	6	2	0	1
TCGA-FD-A6TA-01_BLCA	H1b, BA	unmethylated	25	non-HRD	241	24	0.0995851	0	1	0	0	0	0	1	1	1	0	0	0	6	5	0	7	1	0	0	0	1	0	1	0	1	0	1	2	30	12	3	62	1	0	1	0	2	1	4	2	1	0
TCGA-FD-A6TB-01_BLCA	H1b, BA	unmethylated	22	non-HRD	183	24	0.131148	1	1	0	0	1	0	0	0	0	0	0	0	4	3	2	4	0	0	0	0	0	2	0	0	0	0	0	1	24	9	3	44	1	1	3	0	2	0	4	0	0	1
TCGA-FD-A6TC-01_BLCA	H1a, MA	unmethylated	54	HRD	842	93	0.110451	0	0	1	0	2	1	0	1	1	0	0	0	28	13	6	13	1	1	1	2	3	0	0	2	0	1	1	3	123	49	22	163	2	2	3	1	9	3	11	4	5	4
TCGA-FD-A6TD-01_BLCA	H2b	unmethylated	36	non-HRD	114	19	0.166667	0	1	0	0	1	3	0	0	0	2	0	1	4	4	0	0	1	1	0	1	0	1	2	2	1	0	0	0	6	3	0	10	1	1	6	0	4	1	4	1	0	5
TCGA-FD-A6TE-01_BLCA	H1b, BA	unmethylated	35	non-HRD	245	21	0.0857143	1	1	0	0	1	1	1	2	1	0	0	0	20	5	16	12	0	0	1	0	0	1	0	0	0	0	1	1	25	12	5	45	1	3	2	0	1	1	5	1	2	1
TCGA-FD-A6TF-01_BLCA	H1b, BA	unmethylated	61	HRD	122	14	0.114754	1	3	0	0	1	1	0	0	0	0	1	1	4	2	0	1	1	0	0	0	1	0	1	1	3	0	0	0	12	2	0	25	2	0	3	0	3	1	5	1	2	1
TCGA-FD-A6TG-01_BLCA	H2b	unmethylated	49	HRD	352	38	0.107955	3	4	5	2	2	0	1	3	4	0	0	2	13	11	2	3	2	1	0	0	2	1	1	3	1	1	1	2	25	12	6	53	2	0	4	1	7	6	7	4	3	1
TCGA-FD-A6TH-01_BLCA	H3	unmethylated	35	non-HRD	141	24	0.170213	1	0	0	0	0	2	2	0	1	0	0	1	2	0	0	0	0	1	0	1	0	1	0	1	1	0	0	0	17	7	1	9	3	2	2	0	0	4	5	2	0	2
TCGA-FD-A6TI-01_BLCA	H2b	unmethylated	29	non-HRD	106	24	0.226415	1	1	1	3	0	2	2	1	2	1	1	0	1	0	1	4	1	1	0	1	1	0	0	1	0	0	0	0	0	0	0	1	2	0	5	0	1	3	6	6	2	2
TCGA-FD-A6TK-01_BLCA	H2b	unmethylated	63	HRD	108	16	0.148148	0	2	1	0	3	1	2	0	1	1	0	1	0	0	0	0	0	0	0	0	3	0	0	1	0	1	0	0	7	4	1	11	1	2	7	0	1	4	3	0	1	3
TCGA-FJ-A3Z7-01_BLCA	H1a, BA	hypermethylated	NA	NA	287	30	0.10453	2	2	0	0	0	1	0	0	1	2	1	2	6	7	4	2	1	1	3	0	0	0	3	3	2	1	0	2	35	19	4	34	3	3	6	1	4	2	3	1	5	2
TCGA-FJ-A3Z9-01_BLCA	H3	unmethylated	5	non-HRD	60	24	0.4	1	1	0	0	2	0	0	0	0	0	2	1	0	0	0	2	0	0	0	0	0	0	0	0	0	1	2	0	4	0	0	4	0	1	5	0	0	1	7	0	0	0
TCGA-FJ-A3ZE-01_BLCA	H1b, MA	unmethylated	45	HRD	352	23	0.0653409	11	11	4	7	5	5	1	6	7	15	7	15	3	10	1	13	1	8	0	2	2	2	1	5	7	2	4	2	8	8	1	11	6	9	4	3	3	6	3	3	10	12
TCGA-FJ-A3ZF-01_BLCA	H2b	unmethylated	39	non-HRD	216	31	0.143519	1	5	4	0	0	0	3	1	5	2	1	1	2	4	3	4	0	0	1	1	2	2	0	3	1	2	0	1	11	7	3	26	3	3	7	0	2	1	9	4	0	1
TCGA-FJ-A871-01_BLCA	H1b, BA	unmethylated	7	non-HRD	41	10	0.243902	0	0	0	0	0	0	1	0	0	0	0	0	0	0	1	0	0	0	0	0	1	1	0	0	0	0	0	0	1	0	0	1	0	1	2	0	2	1	3	2	0	2
TCGA-FT-A3EE-01_BLCA	H2a	unmethylated	40	non-HRD	110	23	0.209091	1	1	0	2	3	0	0	1	0	1	0	1	0	5	1	2	0	0	0	0	2	1	1	1	0	0	0	0	3	1	0	2	0	1	5	0	4	2	6	4	1	2
TCGA-FT-A61P-01_BLCA	H1b, MA	unmethylated	46	HRD	140	17	0.121429	1	0	0	0	0	1	0	2	2	2	0	1	2	4	0	1	1	0	1	0	1	0	2	1	0	0	0	1	6	3	1	10	2	0	3	1	1	2	3	3	3	2
TCGA-G2-A2EC-01_BLCA	H1b, MA	unmethylated	NA	NA	157	22	0.140127	0	0	0	0	0	0	0	0	0	1	0	4	1	7	1	4	0	1	0	1	1	1	0	0	0	1	0	1	11	5	5	21	2	0	2	0	1	1	4	2	0	4
TCGA-G2-A2EF-01_BLCA	H2b	unmethylated	44	HRD	225	26	0.115556	0	0	0	1	2	0	1	2	0	2	0	0	3	1	1	4	1	1	0	0	0	0	0	1	0	1	2	0	29	9	4	30	1	3	3	0	2	5	4	1	0	0
TCGA-G2-A2EJ-01_BLCA	H2b	unmethylated	21	non-HRD	515	31	0.0601942	6	1	0	1	50	57	36	45	0	4	3	5	14	26	8	22	1	2	1	0	0	1	0	4	0	3	0	0	36	15	7	44	0	2	7	0	2	2	6	3	4	3
TCGA-G2-A2EK-01_BLCA	H3	unmethylated	21	non-HRD	61	20	0.327869	0	0	0	0	0	1	0	0	0	0	2	0	2	0	0	1	0	0	0	0	0	0	0	1	0	0	0	0	3	1	0	7	1	1	5	0	0	1	9	1	0	0
TCGA-G2-A2EL-01_BLCA	H1a, MA	unmethylated	22	non-HRD	201	28	0.139303	0	2	0	1	0	1	1	0	0	1	0	0	5	4	2	1	1	1	1	1	0	2	0	4	2	0	0	0	26	9	2	45	0	2	1	1	1	3	3	1	1	2
TCGA-G2-A2EO-01_BLCA	H2b	unmethylated	59	HRD	790	59	0.0746835	1	1	1	1	7	6	6	11	1	2	2	1	20	18	12	20	2	0	1	1	4	1	1	6	1	0	0	1	104	35	25	152	1	2	7	1	5	2	5	2	4	2
TCGA-G2-A2ES-01_BLCA	H1b, MA	unmethylated	20	non-HRD	385	40	0.103896	4	4	2	5	3	2	6	3	2	3	1	1	7	6	4	12	2	1	0	2	2	1	0	2	4	0	1	1	9	5	2	20	3	8	6	3	8	5	8	5	4	6
TCGA-G2-A3IB-01_BLCA	H1b, MA	unmethylated	17	non-HRD	80	10	0.125	5	2	0	3	4	2	0	4	7	0	0	3	1	0	1	3	0	0	0	1	0	0	0	0	0	0	0	0	1	2	1	5	1	1	3	0	0	1	3	0	1	1
TCGA-G2-A3IE-01_BLCA	H1b, BA	unmethylated	46	HRD	320	33	0.103125	0	0	0	1	2	0	2	0	0	3	0	1	10	4	3	11	0	2	2	0	0	1	1	5	1	0	0	1	30	14	9	61	0	1	3	0	6	5	10	1	0	1
TCGA-G2-A3VY-01_BLCA	H1a, BA	unmethylated	66	HRD	645	41	0.0635659	1	0	2	5	2	6	1	2	6	3	1	2	18	13	4	12	5	5	3	6	7	1	0	7	2	2	0	7	95	31	11	139	5	3	4	2	5	2	7	3	3	1
TCGA-G2-AA3B-01_BLCA	H1a, MA	unmethylated	69	HRD	642	45	0.0700935	1	0	1	1	4	0	0	5	0	0	0	1	22	8	5	8	0	1	1	1	0	0	2	7	1	1	0	1	110	31	17	158	3	2	4	2	4	4	4	3	4	0
TCGA-G2-AA3C-01_BLCA	H1b, BA	unmethylated	10	non-HRD	211	32	0.151659	2	2	0	0	2	2	0	2	0	1	2	1	7	4	0	3	0	3	0	0	1	1	0	1	1	0	0	1	28	12	4	34	2	1	6	1	1	1	6	1	3	2
TCGA-G2-AA3D-01_BLCA	H1b, BA	unmethylated	55	HRD	233	21	0.0901288	1	0	0	0	1	1	0	1	0	0	0	0	9	1	0	5	2	1	1	0	1	2	0	4	0	0	0	4	39	10	4	54	4	0	3	0	2	3	1	1	1	1
TCGA-G2-AA3F-01_BLCA	H2b	unmethylated	35	non-HRD	119	12	0.10084	0	2	1	0	1	0	2	0	3	0	0	1	1	3	0	3	1	0	1	1	0	2	0	1	0	0	1	4	6	3	1	17	1	0	5	0	3	2	1	3	0	3
TCGA-GC-A3BM-01_BLCA	H3	unmethylated	27	non-HRD	102	33	0.323529	0	0	0	0	0	1	1	0	0	2	0	1	0	1	0	2	0	0	0	0	1	0	0	0	0	0	0	1	9	2	1	6	0	1	7	0	3	4	7	0	0	3
TCGA-GC-A3I6-01_BLCA	H2b	unmethylated	26	non-HRD	164	15	0.0914634	0	1	0	0	1	1	0	0	1	1	1	0	3	3	0	5	0	1	1	2	0	0	0	1	0	0	0	1	15	6	1	24	1	5	6	2	2	1	1	0	2	1
TCGA-GC-A3OO-01_BLCA	H3	unmethylated	29	non-HRD	115	13	0.113043	0	0	0	0	0	0	0	1	0	1	1	0	2	1	0	0	0	0	0	0	1	0	0	1	1	0	0	1	10	4	2	11	0	0	0	0	3	4	2	1	1	1
TCGA-GC-A3RB-01_BLCA	H2b	unmethylated	52	HRD	140	26	0.185714	0	1	1	0	0	0	0	0	2	0	0	2	2	4	1	1	0	0	2	1	0	0	1	1	0	0	0	1	8	1	2	25	0	2	7	0	0	2	4	2	1	3
TCGA-GC-A3RC-01_BLCA	H2b	unmethylated	NA	NA	285	29	0.101754	2	3	2	0	1	2	2	1	0	2	0	1	1	5	1	7	4	0	0	2	1	1	1	1	0	2	0	2	21	10	2	19	1	4	2	1	8	4	7	4	4	8
TCGA-GC-A3RD-01_BLCA	H2b	unmethylated	49	HRD	68	13	0.191176	0	0	0	0	0	0	1	0	1	0	1	0	2	4	0	1	0	0	0	0	0	1	0	0	0	0	0	1	3	3	1	5	2	0	6	0	0	1	0	0	1	5
TCGA-GC-A3WC-01_BLCA	H2b	unmethylated	20	non-HRD	133	21	0.157895	1	0	0	0	0	0	0	2	0	0	1	1	3	1	1	4	1	1	2	0	0	0	3	1	0	0	0	0	7	3	7	14	3	2	3	1	3	3	5	2	0	3
TCGA-GC-A3YS-01_BLCA	H2b	unmethylated	72	HRD	205	39	0.190244	0	2	1	0	2	1	1	0	0	0	1	0	3	3	1	4	0	0	0	0	1	1	0	3	0	0	0	0	25	7	2	31	1	4	4	0	5	0	7	2	1	0
TCGA-GC-A4ZW-01_BLCA	H2b	unmethylated	NA	NA	605	67	0.110744	1	0	2	2	2	0	2	0	1	0	1	1	7	7	2	5	3	1	2	1	6	2	0	6	1	2	0	3	126	39	18	116	2	3	4	1	3	1	6	4	3	1
TCGA-GC-A6I1-01_BLCA	H2b	unmethylated	42	HRD	195	24	0.123077	1	3	0	0	1	3	1	1	0	0	0	0	2	2	0	4	1	0	0	1	0	2	1	2	0	0	0	0	25	9	3	26	2	0	3	1	2	1	2	3	0	2
TCGA-GC-A6I3-01_BLCA	H2b	unmethylated	40	non-HRD	197	21	0.106599	1	4	1	2	1	1	4	3	1	0	1	1	4	2	1	3	0	0	1	1	1	0	0	1	0	0	0	1	18	6	5	26	0	0	1	2	4	1	5	2	1	2
TCGA-GD-A2C5-01_BLCA	H1b, MA	unmethylated	77	HRD	247	34	0.137652	1	0	1	0	0	2	0	3	1	2	0	1	3	7	4	4	0	0	1	0	2	0	1	1	0	0	0	0	33	11	8	35	1	2	2	2	4	1	4	1	4	1
TCGA-GD-A3OP-01_BLCA	H1b, MA	unmethylated	9	non-HRD	324	39	0.12037	2	1	1	0	2	5	0	2	1	1	1	1	12	2	3	3	2	1	0	4	0	2	0	1	0	0	1	0	27	4	4	45	2	2	3	1	5	3	11	4	5	3
TCGA-GD-A3OQ-01_BLCA	H2b	unmethylated	15	non-HRD	100	22	0.22	0	0	2	0	0	0	1	2	0	0	0	0	3	0	0	1	0	0	0	2	1	0	0	0	0	0	0	0	6	3	1	15	0	0	9	1	0	0	2	0	3	2
TCGA-GD-A3OS-01_BLCA	H2b	unmethylated	46	HRD	81	17	0.209877	1	1	1	1	2	1	0	1	1	1	0	3	0	0	1	1	0	2	0	1	0	0	0	0	0	0	0	0	1	3	0	3	1	0	6	0	0	0	5	0	1	2
TCGA-GD-A6C6-01_BLCA	H1b, MA	unmethylated	51	HRD	226	20	0.0884956	2	2	0	0	2	2	1	4	1	1	0	0	5	3	4	3	1	0	0	2	0	1	1	4	0	0	1	4	30	5	6	39	2	5	2	1	0	1	5	0	2	1
TCGA-GD-A76B-01_BLCA	H2b	unmethylated	27	non-HRD	174	26	0.149425	0	2	0	0	1	0	2	0	0	2	0	1	4	4	1	2	0	0	0	0	2	3	1	1	0	1	0	1	13	5	5	24	2	1	4	1	3	1	3	3	1	1
TCGA-GU-A42P-01_BLCA	H2b	unmethylated	36	non-HRD	210	38	0.180952	2	1	2	0	0	0	1	0	0	2	0	0	12	2	5	3	0	0	0	2	2	0	0	0	0	0	0	1	19	5	4	25	2	0	2	0	7	0	3	3	2	4
TCGA-GU-A42Q-01_BLCA	H1b, MA	unmethylated	NA	NA	158	25	0.158228	1	0	1	0	1	1	0	0	1	0	0	0	4	2	1	6	0	0	0	0	0	0	0	1	0	0	0	1	20	6	2	29	3	2	6	0	1	3	6	1	0	2
TCGA-GU-A42R-01_BLCA	H1a, MA	unmethylated	NA	NA	125	14	0.112	0	3	0	0	0	0	1	0	1	0	0	1	7	4	2	2	1	0	0	1	1	0	0	2	0	1	1	0	7	3	2	19	4	0	2	0	4	0	2	1	2	1
TCGA-GU-A762-01_BLCA	H3	unmethylated	46	HRD	103	19	0.184466	1	2	0	1	1	0	0	0	2	1	0	1	10	2	6	4	1	0	0	0	0	0	0	1	0	0	0	1	4	5	0	9	1	0	4	1	3	0	7	1	1	0
TCGA-GU-A763-01_BLCA	H3	unmethylated	5	non-HRD	55	11	0.2	0	0	3	1	2	0	0	1	0	0	2	0	1	2	0	0	0	0	0	0	0	0	1	0	0	0	0	0	3	3	1	5	1	3	3	0	1	1	5	1	0	0
TCGA-GU-A764-01_BLCA	H3	unmethylated	41	non-HRD	111	11	0.0990991	3	1	0	0	1	1	0	0	0	1	0	3	5	4	1	2	0	0	0	1	0	0	0	1	0	1	1	2	7	6	3	14	1	1	0	1	4	0	5	1	2	2
TCGA-GU-A766-01_BLCA	H2b	unmethylated	NA	NA	163	26	0.159509	1	0	0	0	0	0	0	0	1	1	0	0	4	5	0	1	0	0	1	2	1	0	0	0	0	0	0	0	22	8	2	30	0	1	2	0	2	1	3	3	0	1
TCGA-GU-A767-01_BLCA	H2b	unmethylated	53	HRD	352	31	0.0880682	8	9	1	6	7	7	0	7	6	9	1	8	6	9	2	7	1	0	3	2	7	2	2	5	3	2	0	1	28	7	3	29	4	0	6	3	3	4	1	1	7	8
TCGA-GU-AATO-01_BLCA	H2b	unmethylated	35	non-HRD	282	28	0.0992908	2	0	0	0	2	2	1	1	0	2	1	0	4	6	1	7	1	1	0	2	0	0	1	0	0	0	0	0	31	8	5	52	1	1	3	1	4	3	5	1	2	1
TCGA-GU-AATP-01_BLCA	H2a	unmethylated	29	non-HRD	281	42	0.149466	1	1	1	0	2	0	1	2	1	0	3	1	3	5	5	4	1	0	1	1	2	2	1	2	0	1	0	1	18	11	3	39	0	0	3	1	3	2	6	5	3	0
TCGA-GU-AATQ-01_BLCA	H2a	unmethylated	43	HRD	142	14	0.0985915	0	0	0	0	1	0	0	0	1	1	0	2	2	3	1	0	0	0	1	1	1	0	0	1	0	1	0	1	18	7	8	21	1	2	1	0	2	0	3	4	0	1
TCGA-GV-A3JV-01_BLCA	H2b	unmethylated	26	non-HRD	101	38	0.376238	1	0	0	1	3	2	0	1	0	2	0	1	2	0	2	4	0	0	0	0	0	0	0	0	1	0	0	1	1	3	0	2	0	0	11	1	1	3	11	0	2	1
TCGA-GV-A3JW-01_BLCA	H3	unmethylated	65	HRD	71	15	0.211268	1	0	0	0	3	0	0	1	0	0	0	0	0	0	1	3	0	0	0	1	0	2	0	0	0	0	1	2	6	0	0	9	0	0	2	0	1	0	4	0	1	2
TCGA-GV-A3JX-01_BLCA	H2b	unmethylated	21	non-HRD	262	33	0.125954	2	2	0	0	1	0	1	0	0	0	0	1	7	3	3	8	2	0	2	1	1	1	0	4	0	0	0	0	26	7	2	58	3	1	2	0	1	2	7	4	3	0
TCGA-GV-A3JZ-01_BLCA	H2a	unmethylated	62	HRD	413	52	0.125908	0	2	0	1	2	3	0	3	3	4	0	0	4	7	2	10	1	2	1	1	1	0	0	2	0	1	0	2	53	22	6	65	0	0	7	1	4	2	4	4	2	0
TCGA-GV-A3QF-01_BLCA	H2b	unmethylated	42	HRD	115	16	0.13913	2	0	1	1	2	1	0	2	0	1	1	3	2	5	1	1	0	0	1	2	0	0	2	1	1	1	0	0	5	2	1	7	0	1	4	1	7	1	4	3	0	3
TCGA-GV-A3QG-01_BLCA	H2b	unmethylated	35	non-HRD	83	13	0.156627	0	2	0	2	3	2	3	2	1	0	1	2	1	2	0	1	0	1	0	0	0	0	0	0	0	0	1	0	3	4	0	5	1	2	4	0	0	1	4	0	0	2
TCGA-GV-A3QH-01_BLCA	H2b	unmethylated	NA	NA	150	26	0.173333	0	0	1	1	1	1	0	1	3	1	0	0	4	3	1	2	2	0	0	0	0	0	0	2	1	0	0	0	14	6	2	30	2	0	6	0	0	0	4	4	0	2
TCGA-GV-A3QI-01_BLCA	H2b	unmethylated	57	HRD	397	27	0.0680101	4	1	1	2	8	5	5	7	4	4	1	8	9	14	4	7	2	4	0	3	2	1	1	3	1	2	2	1	21	7	2	27	5	7	7	3	7	13	9	18	6	5
TCGA-GV-A3QK-01_BLCA	H3	unmethylated	NA	NA	116	19	0.163793	1	0	2	1	0	1	0	3	0	2	0	1	3	0	2	1	0	0	1	0	0	1	0	1	0	0	0	0	5	4	1	14	2	1	3	0	1	6	4	3	0	0
TCGA-GV-A40E-01_BLCA	H1b, BA	unmethylated	61	HRD	135	12	0.0888889	2	0	1	2	1	0	1	0	0	0	0	0	7	2	2	3	1	1	1	2	1	0	1	1	1	1	1	1	18	6	1	18	0	3	1	1	1	2	4	1	1	1
TCGA-GV-A40G-01_BLCA	H2b	unmethylated	62	HRD	141	37	0.262411	0	0	1	0	2	1	1	2	1	2	1	1	2	2	1	1	2	0	0	1	2	1	1	0	1	1	0	0	1	2	0	10	2	4	9	0	3	1	10	2	2	3
TCGA-GV-A6ZA-01_BLCA	H1b, BA	unmethylated	36	non-HRD	286	42	0.146853	1	0	0	0	0	0	1	0	0	0	1	2	3	7	1	4	1	0	0	0	0	0	0	1	0	0	0	2	43	14	5	38	1	3	6	0	5	3	5	1	0	2
TCGA-H4-A2HO-01_BLCA	H2b	unmethylated	1	non-HRD	327	17	0.0519878	0	1	0	2	38	52	49	49	1	1	1	1	12	27	6	24	0	0	0	0	0	0	0	0	0	0	0	0	3	4	1	6	0	0	4	0	4	1	7	2	3	0
TCGA-H4-A2HQ-01_BLCA	H1b, MA	unmethylated	NA	NA	411	32	0.0778589	1	3	1	4	10	5	3	8	2	4	2	3	16	12	7	11	1	1	0	2	1	1	0	3	3	1	1	1	41	21	3	43	5	2	3	0	4	1	3	1	3	2
TCGA-HQ-A2OE-01_BLCA	H2b	unmethylated	60	HRD	132	20	0.151515	2	0	0	0	1	0	0	2	1	2	0	0	2	3	1	2	2	0	1	2	0	0	2	0	1	0	0	3	9	7	1	17	1	1	5	0	4	1	6	1	2	4
TCGA-HQ-A2OF-01_BLCA	H2b	unmethylated	33	non-HRD	91	45	0.494505	1	0	0	1	0	3	1	1	0	1	0	1	1	0	0	2	0	1	0	0	0	0	1	0	0	0	0	1	1	0	0	4	0	0	12	3	1	3	12	1	0	2
TCGA-HQ-A5ND-01_BLCA	H2a	unmethylated	33	non-HRD	71	15	0.211268	1	0	1	0	3	0	1	0	2	0	0	0	1	1	0	3	1	0	0	0	0	0	0	0	0	0	0	0	4	2	1	2	1	1	3	0	0	1	5	1	2	3
TCGA-HQ-A5NE-01_BLCA	H2b	unmethylated	37	non-HRD	330	40	0.121212	0	1	1	0	0	3	3	1	1	1	0	1	4	5	7	8	0	0	0	0	2	0	2	1	3	0	0	2	35	11	8	59	1	0	4	0	6	1	7	0	0	0
TCGA-K4-A3WS-01_BLCA	H1a, MA	unmethylated	75	HRD	250	10	0.04	1	5	1	2	3	3	0	1	0	2	0	2	9	8	0	6	4	3	1	2	2	2	2	3	2	1	2	1	21	17	3	28	3	1	1	1	2	2	2	3	3	2
TCGA-K4-A3WU-01_BLCA	H2b	unmethylated	NA	NA	171	30	0.175439	0	1	0	0	0	2	0	2	0	2	1	1	3	3	0	4	1	1	0	1	1	0	0	3	1	1	1	3	15	6	2	27	0	2	6	0	1	0	4	4	1	2
TCGA-K4-A3WV-01_BLCA	H2b	unmethylated	NA	NA	57	17	0.298246	1	1	1	0	0	0	0	0	2	0	0	0	0	0	0	1	0	0	1	0	0	1	0	1	0	0	0	0	0	1	0	1	0	0	3	2	0	3	6	2	0	1
TCGA-K4-A4AB-01_BLCA	H3	unmethylated	22	non-HRD	82	18	0.219512	1	0	1	0	0	0	1	1	0	1	2	0	2	0	1	2	0	0	0	0	0	0	1	1	0	0	1	0	2	3	0	4	3	1	2	0	4	2	6	0	1	4
TCGA-K4-A4AC-01_BLCA	H2b	unmethylated	60	HRD	129	24	0.186047	0	0	0	1	1	3	1	0	1	0	1	2	2	1	1	4	0	0	1	0	0	0	1	1	2	0	1	0	13	2	1	10	4	0	2	1	2	2	5	2	3	1
TCGA-K4-A54R-01_BLCA	H1b, BA	unmethylated	35	non-HRD	815	81	0.0993865	0	0	0	0	5	2	0	0	0	0	0	2	28	11	7	22	1	1	1	1	2	1	2	5	1	0	0	0	142	38	7	144	3	2	4	1	8	3	6	3	6	3
TCGA-K4-A5RH-01_BLCA	H2b	unmethylated	45	HRD	166	27	0.162651	0	0	1	0	0	2	0	0	1	1	1	0	4	2	1	5	0	0	0	0	0	0	0	0	2	1	2	1	11	4	2	12	0	1	3	1	4	3	4	3	0	1
TCGA-K4-A5RI-01_BLCA	H3	unmethylated	31	non-HRD	112	23	0.205357	1	1	0	0	0	0	1	2	0	0	0	1	1	3	2	3	1	0	0	2	1	1	0	1	0	1	0	1	6	2	2	6	0	1	3	0	4	1	9	1	2	2
TCGA-K4-A5RJ-01_BLCA	H1b, BA	unmethylated	31	non-HRD	312	20	0.0641026	0	0	1	1	1	3	1	0	2	0	0	2	15	6	4	5	1	1	0	1	0	0	0	1	0	1	0	3	38	21	2	59	1	2	1	0	7	3	2	3	1	4
TCGA-K4-A6FZ-01_BLCA	H2a	unmethylated	44	HRD	338	15	0.0443787	0	1	0	2	1	2	1	4	1	0	1	2	4	3	0	2	1	2	1	0	0	0	0	1	0	0	0	2	14	7	5	28	1	2	2	1	4	3	0	0	1	1
TCGA-K4-A6MB-01_BLCA	H2b	unmethylated	44	HRD	290	36	0.124138	1	1	1	0	0	2	1	0	0	2	0	2	9	4	3	5	0	0	1	1	1	1	0	1	0	0	1	1	30	16	4	46	3	4	6	1	4	3	11	3	6	2
TCGA-K4-A83P-01_BLCA	H1b, MA	unmethylated	2	non-HRD	241	25	0.103734	1	2	0	1	2	1	1	1	2	1	0	0	2	5	0	3	0	0	1	0	0	0	0	0	0	1	0	1	28	5	1	25	0	1	4	0	2	2	3	1	1	2
TCGA-K4-AAQO-01_BLCA	H2a	unmethylated	52	HRD	225	28	0.124444	1	1	1	2	4	2	0	1	0	0	1	0	4	2	1	1	0	0	0	1	0	2	0	0	0	0	1	2	21	9	1	36	4	3	6	0	5	5	1	2	1	2
TCGA-KQ-A41N-01_BLCA	H1b, MA	unmethylated	NA	NA	2484	24	0.00966184	6	4	1	2	50	1	18	8	1	2	3	5	1418	52	568	170	1	1	1	0	2	4	3	4	0	0	1	0	10	6	3	6	2	3	6	2	3	3	8	2	2	3
TCGA-KQ-A41O-01_BLCA	H2b	unmethylated	41	non-HRD	204	31	0.151961	0	1	0	1	1	0	0	2	1	2	1	0	6	4	1	5	1	0	0	0	1	0	2	0	0	0	2	4	29	10	2	37	1	1	8	0	3	0	6	2	0	1
TCGA-KQ-A41P-01_BLCA	H1b, MA	unmethylated	38	non-HRD	272	40	0.147059	1	1	0	2	0	0	1	0	0	0	0	0	4	7	1	7	1	2	0	1	0	0	0	0	1	2	0	0	41	11	4	43	2	1	4	1	2	0	5	1	1	2
TCGA-KQ-A41Q-01_BLCA	H2b	unmethylated	37	non-HRD	217	24	0.110599	0	0	1	0	2	2	1	1	3	0	0	0	56	10	18	15	1	1	1	0	0	0	0	0	0	1	0	0	11	5	1	20	2	0	5	1	3	3	6	0	0	2
TCGA-KQ-A41R-01_BLCA	H1b, MA	unmethylated	22	non-HRD	639	88	0.137715	3	3	1	1	2	4	0	1	4	1	1	3	10	7	3	11	5	2	4	5	9	3	1	9	2	2	1	3	23	10	5	28	9	5	12	3	10	7	13	9	9	10
TCGA-KQ-A41S-01_BLCA	H1b, MA	unmethylated	28	non-HRD	227	25	0.110132	1	0	0	0	1	0	0	0	2	0	0	0	20	3	9	8	0	0	0	0	3	0	0	2	1	0	0	1	34	6	3	30	2	1	6	0	5	1	4	2	1	0
TCGA-LC-A66R-01_BLCA	H2b	unmethylated	44	HRD	117	21	0.179487	0	0	1	0	0	1	0	0	0	0	0	1	5	2	2	3	0	0	0	0	1	0	0	1	0	1	2	1	15	2	4	14	1	0	5	0	1	0	4	0	3	2
TCGA-LT-A5Z6-01_BLCA	H1b, MA	unmethylated	36	non-HRD	450	35	0.0777778	0	2	0	1	4	1	0	2	0	0	2	2	13	15	3	21	1	0	0	0	0	1	1	3	2	1	0	2	47	23	8	87	0	1	3	0	2	1	5	3	3	1
TCGA-LT-A8JT-01_BLCA	H2a	unmethylated	4	non-HRD	65	16	0.246154	0	0	0	0	0	0	0	0	1	2	1	0	0	0	0	2	0	0	0	0	0	0	0	0	0	0	0	0	5	1	0	5	2	1	2	2	1	1	5	1	2	1
TCGA-MV-A51V-01_BLCA	H1b, MA	unmethylated	39	non-HRD	1391	107	0.0769231	0	3	2	0	5	2	0	6	0	5	3	4	64	27	11	44	4	3	1	5	2	4	1	6	5	3	0	6	261	109	35	340	3	1	4	1	6	1	11	5	8	1
TCGA-PQ-A6FI-01_BLCA	H2b	unmethylated	33	non-HRD	132	17	0.128788	0	3	1	1	0	1	0	1	1	0	0	0	1	4	2	6	0	0	0	0	0	0	0	0	1	2	0	3	10	5	2	12	2	0	3	3	2	0	3	1	0	0
TCGA-PQ-A6FN-01_BLCA	H1a, MA	unmethylated	37	non-HRD	70	14	0.2	1	1	1	0	2	0	0	0	0	0	2	0	1	2	2	0	2	1	0	0	0	0	0	1	0	0	0	0	5	2	1	4	0	2	2	0	1	0	3	1	2	3
TCGA-R3-A69X-01_BLCA	H1b, MA	unmethylated	27	non-HRD	192	28	0.145833	1	0	0	1	0	1	0	0	0	0	0	0	4	3	1	4	2	0	0	1	0	0	0	1	0	0	0	0	30	15	1	37	0	0	5	0	1	2	4	3	1	1
TCGA-S5-A6DX-01_BLCA	H2b	unmethylated	42	HRD	583	89	0.152659	1	0	4	1	0	2	0	1	0	0	0	0	13	11	7	10	1	3	1	0	2	0	0	10	1	0	0	0	82	31	16	103	2	4	7	4	9	3	10	3	1	6
TCGA-S5-AA26-01_BLCA	H2b	unmethylated	13	non-HRD	208	31	0.149038	2	0	1	0	0	0	0	2	0	0	0	2	5	1	1	3	1	1	1	1	0	0	0	2	1	0	0	1	34	12	8	39	2	0	7	0	0	0	7	3	1	0
TCGA-SY-A9G0-01_BLCA	H3	unmethylated	16	non-HRD	45	9	0.2	0	0	0	0	0	0	0	1	1	0	0	1	0	0	0	1	0	0	0	1	0	0	1	0	0	0	0	2	2	0	0	7	0	0	3	0	2	2	2	1	0	0
TCGA-SY-A9G5-01_BLCA	H1b, MA	unmethylated	39	non-HRD	899	85	0.0945495	4	0	2	0	1	0	3	3	2	0	0	0	28	18	9	16	2	0	0	4	1	1	0	8	2	1	0	0	113	48	21	202	4	0	7	1	5	1	11	2	0	2
TCGA-UY-A78K-01_BLCA	H1b, BA	unmethylated	72	HRD	731	48	0.0656635	5	9	4	8	9	3	8	13	1	11	0	11	20	19	4	14	3	4	3	8	7	6	0	6	2	5	0	5	41	17	5	42	5	4	4	4	10	11	15	13	5	9
TCGA-UY-A78L-01_BLCA	H1b, BA	unmethylated	42	HRD	179	20	0.111732	0	0	0	0	3	2	1	0	1	0	1	0	8	5	2	4	1	0	0	0	1	0	0	1	0	0	0	0	29	6	3	21	0	1	0	1	1	0	3	2	4	3
TCGA-UY-A78M-01_BLCA	H1b, MA	unmethylated	NA	NA	139	25	0.179856	1	1	0	1	1	0	2	0	2	0	0	0	3	3	2	3	0	0	0	1	0	1	0	1	0	0	1	1	6	5	1	25	1	0	8	1	1	3	6	1	0	1
TCGA-UY-A78N-01_BLCA	H1b, MA	unmethylated	19	non-HRD	249	24	0.0963855	4	5	1	1	1	1	2	3	0	3	1	2	26	5	10	7	4	0	0	2	3	3	3	1	3	2	0	1	0	3	1	0	5	4	8	4	4	1	5	2	4	4
TCGA-UY-A78O-01_BLCA	H2b	unmethylated	38	non-HRD	168	35	0.208333	0	1	1	2	0	1	0	1	1	0	1	1	1	2	1	5	2	1	0	0	2	0	1	2	0	0	0	0	10	4	3	32	4	2	13	0	0	2	8	2	4	1
TCGA-UY-A78P-01_BLCA	H2b	unmethylated	NA	NA	249	24	0.0963855	1	0	1	0	1	0	0	1	0	1	0	0	8	8	0	4	1	1	0	0	1	1	0	3	0	0	0	1	41	10	11	55	0	0	5	0	5	0	0	1	0	1
TCGA-UY-A8OB-01_BLCA	H1b, MA	unmethylated	49	HRD	296	16	0.0540541	1	2	0	2	1	3	0	2	3	1	0	4	2	6	0	5	1	1	2	2	2	2	3	2	0	4	1	1	13	7	1	18	2	1	1	0	1	3	7	1	1	2
TCGA-UY-A8OC-01_BLCA	H3	unmethylated	26	non-HRD	85	20	0.235294	0	0	1	0	0	0	0	0	0	0	1	0	1	1	1	1	0	0	0	0	0	0	1	0	0	0	0	1	9	3	0	7	0	2	2	0	0	0	2	2	1	0
TCGA-UY-A8OD-01_BLCA	H1b, BA	unmethylated	49	HRD	81	19	0.234568	2	0	0	0	0	0	0	1	2	0	0	0	0	2	0	2	0	0	0	0	0	0	1	0	0	0	1	1	5	6	0	4	0	0	1	1	2	0	8	1	2	3
TCGA-UY-A9PA-01_BLCA	H2a	unmethylated	26	non-HRD	154	12	0.0779221	2	1	1	3	2	3	1	1	2	0	2	0	0	3	1	0	0	0	0	4	1	2	0	5	1	0	0	1	8	6	0	6	0	1	4	0	3	4	3	1	1	1
TCGA-UY-A9PB-01_BLCA	H2b	unmethylated	53	HRD	474	42	0.0886076	0	2	2	5	5	5	2	6	3	3	2	4	11	10	3	4	0	2	0	2	0	0	1	4	1	2	0	4	38	19	0	54	4	2	7	1	12	8	10	7	2	3
TCGA-UY-A9PD-01_BLCA	H1b, MA	unmethylated	45	HRD	248	37	0.149194	4	0	2	2	4	3	2	2	2	3	4	0	2	4	4	4	0	1	1	0	0	2	4	0	1	0	2	2	10	5	2	17	7	4	7	1	6	7	10	5	5	0
TCGA-UY-A9PE-01_BLCA	H1b, BA	unmethylated	43	HRD	194	29	0.149485	0	3	1	0	3	1	2	2	0	3	1	0	3	6	2	7	0	1	0	1	0	1	1	1	0	0	0	0	18	4	6	23	3	0	4	1	4	2	6	0	3	0
TCGA-UY-A9PF-01_BLCA	H1b, MA	unmethylated	33	non-HRD	398	65	0.163317	1	0	0	0	2	2	0	3	0	1	0	1	4	2	1	3	0	0	2	1	2	1	2	4	0	3	2	0	7	5	1	15	2	3	4	4	8	2	10	5	2	3
TCGA-UY-A9PH-01_BLCA	H2b	unmethylated	36	non-HRD	318	39	0.122642	1	0	0	0	0	0	1	0	0	0	0	0	11	2	6	8	2	3	0	1	0	0	1	4	0	0	0	0	27	12	11	62	1	1	5	0	3	2	5	2	2	4
TCGA-XF-A8HB-01_BLCA	H3	unmethylated	27	non-HRD	70	26	0.371429	0	0	0	0	0	1	0	1	1	1	0	0	2	0	0	4	0	1	0	1	0	0	0	0	0	0	0	1	7	0	0	3	1	1	7	0	1	1	8	0	2	3
TCGA-XF-A8HC-01_BLCA	H3	unmethylated	22	non-HRD	110	25	0.227273	2	0	0	0	2	1	1	0	1	1	0	1	3	2	0	0	0	0	0	0	0	0	0	0	0	1	0	0	7	3	0	8	1	2	5	1	4	1	4	2	2	2
TCGA-XF-A8HD-01_BLCA	H2b	unmethylated	24	non-HRD	420	46	0.109524	1	1	1	0	1	0	0	0	1	0	2	2	13	14	3	9	0	2	0	1	2	0	1	3	1	1	0	0	61	26	2	92	1	2	6	1	4	1	5	0	0	3
TCGA-XF-A8HE-01_BLCA	H1a, MA	unmethylated	NA	NA	365	35	0.0958904	0	1	1	0	0	2	0	0	0	1	0	0	10	6	3	7	1	2	0	1	1	0	0	2	0	0	0	1	45	21	7	65	2	1	2	0	2	1	2	1	2	3
TCGA-XF-A8HF-01_BLCA	H1b, BA	unmethylated	41	non-HRD	141	15	0.106383	5	3	0	0	2	1	4	3	2	1	1	1	4	2	0	4	0	1	0	1	2	3	0	3	1	2	1	2	4	5	2	10	1	2	1	1	0	0	5	2	3	2
TCGA-XF-A8HG-01_BLCA	H1b, MA	unmethylated	26	non-HRD	256	45	0.175781	3	2	0	1	1	2	2	5	0	1	0	3	2	5	0	3	2	1	0	1	1	1	0	2	0	1	2	2	18	5	4	17	2	2	7	3	2	2	15	2	3	4
TCGA-XF-A8HH-01_BLCA	H1b, MA	unmethylated	21	non-HRD	82	16	0.195122	0	0	0	0	0	0	0	1	0	0	1	1	3	0	0	3	0	0	0	0	0	0	0	1	0	0	0	0	8	1	1	12	0	0	3	0	2	1	3	0	0	1
TCGA-XF-A8HI-01_BLCA	H2b	unmethylated	8	non-HRD	60	12	0.2	0	0	0	0	0	0	0	0	0	0	0	0	0	0	1	2	0	0	0	2	1	0	0	0	0	0	0	0	4	3	0	12	0	0	2	1	1	0	3	0	0	0
TCGA-XF-A9SG-01_BLCA	H2b	unmethylated	31	non-HRD	171	26	0.152047	1	1	1	1	1	0	0	2	1	1	0	2	2	2	3	1	1	0	0	0	0	1	0	0	0	0	0	1	10	8	2	28	2	4	3	0	6	3	3	0	0	1
TCGA-XF-A9SH-01_BLCA	H2b	unmethylated	12	non-HRD	37	9	0.243243	0	0	0	0	0	0	0	1	0	0	0	0	1	1	0	0	0	0	0	0	1	0	0	0	0	0	0	0	1	4	0	8	0	0	1	0	0	0	2	1	0	1
TCGA-XF-A9SI-01_BLCA	H1b, MA	unmethylated	2	non-HRD	321	21	0.0654206	1	0	0	1	2	0	0	0	1	2	1	0	5	2	2	7	3	1	0	0	1	0	0	2	0	1	0	0	50	15	2	89	5	1	4	0	4	0	1	1	2	0
TCGA-XF-A9SJ-01_BLCA	H1b, MA	unmethylated	53	HRD	252	36	0.142857	2	0	0	0	2	0	0	0	2	0	0	0	3	5	5	3	1	0	1	3	0	0	1	1	0	0	3	0	25	6	3	23	0	0	6	3	7	3	5	1	3	2
TCGA-XF-A9SK-01_BLCA	H3	unmethylated	40	non-HRD	130	22	0.169231	1	0	1	0	0	0	1	1	0	0	1	0	1	2	1	5	1	1	0	1	1	0	1	2	0	0	0	2	12	4	1	21	0	2	2	0	4	1	4	3	1	0
TCGA-XF-A9SL-01_BLCA	H2b	unmethylated	0	non-HRD	84	5	0.0595238	0	0	1	1	0	0	1	1	0	0	0	0	3	0	0	0	0	0	0	1	0	0	1	0	0	0	0	0	15	2	0	15	2	0	0	0	0	0	1	1	3	1
TCGA-XF-A9SM-01_BLCA	H2b	unmethylated	38	non-HRD	209	16	0.076555	0	1	3	1	0	0	1	2	2	3	0	0	4	2	1	3	1	2	1	0	1	0	0	0	0	0	0	1	31	3	3	43	0	2	0	0	2	0	1	3	0	0
TCGA-XF-A9SP-01_BLCA	H2b	unmethylated	40	non-HRD	271	43	0.158672	0	0	0	2	0	2	1	2	0	0	0	1	7	7	1	7	1	1	1	1	0	1	0	2	2	1	1	1	25	11	2	40	0	2	10	0	7	6	8	1	1	4
TCGA-XF-A9ST-01_BLCA	H1b, BA	unmethylated	72	HRD	484	35	0.072314	1	0	3	1	2	2	1	6	3	4	0	3	11	11	3	8	3	1	9	2	5	5	3	14	4	1	7	2	37	19	10	57	2	6	8	0	8	6	9	8	3	2
TCGA-XF-A9SU-01_BLCA	H3	unmethylated	33	non-HRD	53	19	0.358491	0	0	0	1	0	1	0	0	0	0	0	0	0	0	0	0	0	0	0	0	0	0	0	0	0	0	0	0	1	1	0	4	2	1	3	0	1	1	5	0	0	3
TCGA-XF-A9SV-01_BLCA	H3	unmethylated	34	non-HRD	57	14	0.245614	0	2	0	0	1	0	0	1	2	2	0	1	2	0	0	0	0	1	0	0	0	0	1	0	0	0	0	0	2	2	1	2	0	0	2	0	0	0	5	1	1	1
TCGA-XF-A9SW-01_BLCA	H3	unmethylated	32	non-HRD	44	8	0.181818	0	0	0	0	1	2	0	0	0	0	1	1	1	1	0	0	0	0	0	0	0	0	0	0	0	0	0	0	2	0	0	6	0	2	2	0	1	1	2	1	1	1
TCGA-XF-A9SX-01_BLCA	H2b	unmethylated	34	non-HRD	95	10	0.105263	2	0	1	0	1	1	1	0	0	3	1	0	1	2	0	2	0	0	0	0	0	0	0	0	1	0	0	0	3	1	0	4	3	1	2	1	7	5	1	0	0	3
TCGA-XF-A9SY-01_BLCA	H2b	unmethylated	37	non-HRD	394	21	0.0532995	9	6	5	3	13	8	0	16	3	6	5	8	11	7	4	13	3	3	0	2	6	3	1	0	0	3	0	3	29	13	3	45	5	2	1	2	7	2	1	0	7	6
TCGA-XF-A9SZ-01_BLCA	H1b, BA	unmethylated	40	non-HRD	190	19	0.1	0	2	0	1	3	1	2	0	0	1	0	1	3	5	2	4	3	3	2	3	1	0	1	1	1	0	1	3	18	6	2	19	2	4	4	3	1	4	2	0	2	1
TCGA-XF-A9T0-01_BLCA	H1b, BA	unmethylated	42	HRD	646	89	0.137771	3	5	1	3	4	1	1	4	1	3	1	2	4	9	3	4	2	5	2	4	3	2	4	6	0	0	2	3	17	11	8	17	8	6	9	2	8	7	13	5	8	4
TCGA-XF-A9T2-01_BLCA	H2b	unmethylated	4	non-HRD	74	15	0.202703	1	0	0	0	0	1	0	0	0	1	0	0	1	0	0	1	0	0	0	1	0	0	0	0	0	0	0	1	5	3	0	13	0	1	4	1	2	1	3	0	3	0
TCGA-XF-A9T3-01_BLCA	H1b, MA	unmethylated	40	non-HRD	344	27	0.0784884	2	3	1	3	1	1	3	5	2	5	3	3	5	5	2	2	3	3	1	1	2	4	2	3	0	3	1	1	5	4	6	13	5	6	6	0	6	1	3	4	3	5
TCGA-XF-A9T4-01_BLCA	H3	unmethylated	5	non-HRD	34	11	0.323529	0	1	0	0	0	0	0	1	0	1	0	0	0	0	0	1	0	0	1	0	0	0	0	0	0	0	0	0	0	1	0	6	0	0	3	0	1	0	2	1	0	0
TCGA-XF-A9T5-01_BLCA	H1b, BA	unmethylated	30	non-HRD	613	56	0.091354	1	4	0	3	1	2	0	2	0	1	0	1	11	8	4	11	2	2	0	2	0	1	1	3	0	0	1	3	90	24	10	135	3	1	7	1	3	1	5	2	2	3
TCGA-XF-A9T6-01_BLCA	H2a	unmethylated	43	HRD	271	41	0.151292	7	1	1	3	1	0	0	0	2	3	0	2	4	5	0	3	3	0	0	2	1	1	6	4	0	2	1	3	1	4	5	3	8	4	14	3	4	1	7	3	7	4
TCGA-XF-A9T8-01_BLCA	H1b, MA	unmethylated	22	non-HRD	629	55	0.0874404	0	0	0	0	2	0	0	1	0	1	0	2	12	15	5	8	2	1	0	1	2	3	0	2	0	0	1	1	113	32	12	139	0	0	8	1	8	4	8	3	4	3
TCGA-XF-AAME-01_BLCA	H2b	unmethylated	0	non-HRD	21	1	0.047619	1	0	0	0	0	0	1	1	0	0	1	1	0	0	0	0	0	0	0	0	0	0	0	0	0	1	0	0	0	0	0	0	0	2	0	1	1	1	0	1	0	0
TCGA-XF-AAMF-01_BLCA	H2b	unmethylated	35	non-HRD	66	17	0.257576	1	0	0	1	1	0	0	0	0	1	1	0	0	1	0	1	0	0	0	1	0	0	0	0	0	0	1	0	6	1	3	8	2	0	3	0	1	2	2	0	1	0
TCGA-XF-AAMG-01_BLCA	H1b, MA	unmethylated	72	HRD	875	91	0.104	2	5	2	6	4	4	1	4	2	2	4	4	25	17	7	26	5	2	2	5	4	2	3	5	6	2	1	1	97	42	20	182	4	3	9	1	9	4	16	6	2	6
TCGA-XF-AAMH-01_BLCA	H3	unmethylated	3	non-HRD	50	15	0.3	0	0	0	1	1	0	0	0	2	0	1	0	1	2	1	0	0	0	0	0	0	0	0	1	0	0	0	0	1	0	0	1	0	2	2	2	3	0	7	2	0	1
TCGA-XF-AAMJ-01_BLCA	H3	unmethylated	26	non-HRD	37	19	0.513514	0	0	0	0	1	2	0	0	1	0	0	0	0	1	0	0	0	1	0	0	0	0	0	0	0	0	0	0	1	0	0	1	0	0	6	1	1	0	2	1	0	1
TCGA-XF-AAML-01_BLCA	H2a	unmethylated	43	HRD	433	62	0.143187	0	0	0	0	1	0	1	0	1	1	1	0	12	12	1	12	2	1	0	1	1	0	0	1	0	0	0	1	44	18	3	59	4	2	4	1	2	3	4	4	1	4
TCGA-XF-AAMQ-01_BLCA	H3	unmethylated	24	non-HRD	164	22	0.134146	0	0	1	0	0	0	0	1	0	0	0	1	2	3	3	4	0	0	0	0	0	0	0	1	0	0	0	3	21	9	4	30	0	1	5	0	2	2	5	0	2	4
TCGA-XF-AAMR-01_BLCA	H2a	unmethylated	21	non-HRD	87	18	0.206897	1	2	0	0	0	1	0	0	1	0	0	0	3	0	1	0	0	0	1	0	0	0	0	1	0	0	0	1	9	3	0	11	1	1	2	1	0	0	2	2	1	0
TCGA-XF-AAMT-01_BLCA	H1b, BA	unmethylated	32	non-HRD	84	6	0.0714286	2	0	1	2	3	2	1	1	1	1	0	0	0	1	1	4	0	0	0	0	0	0	0	1	3	1	0	0	3	2	0	13	1	3	1	0	2	0	1	1	2	0
TCGA-XF-AAMW-01_BLCA	H3	unmethylated	18	non-HRD	23	2	0.0869565	0	2	0	0	0	0	1	0	0	1	0	0	0	0	0	0	0	1	0	0	0	1	0	0	0	0	0	0	0	0	0	0	0	1	0	0	0	2	1	1	0	3
TCGA-XF-AAMX-01_BLCA	H1a, BA	unmethylated	92	HRD	283	33	0.116608	1	4	0	2	3	5	1	3	0	4	0	4	11	4	1	4	1	5	3	2	2	1	2	1	1	2	2	7	13	11	3	33	4	7	5	4	2	3	5	4	4	3
TCGA-XF-AAMY-01_BLCA	H3	unmethylated	21	non-HRD	100	21	0.21	1	0	1	0	0	0	1	0	0	0	1	1	2	3	0	2	0	2	0	1	0	0	0	0	1	0	0	0	7	2	0	15	1	1	8	0	1	0	5	2	0	1
TCGA-XF-AAMZ-01_BLCA	H2b	unmethylated	27	non-HRD	260	47	0.180769	2	0	1	4	0	1	1	0	1	1	0	0	9	7	0	4	4	0	0	0	0	0	0	1	0	0	1	0	34	11	2	44	1	3	11	1	2	1	8	3	2	4
TCGA-XF-AAN0-01_BLCA	H1b, MA	unmethylated	11	non-HRD	376	40	0.106383	1	1	1	1	0	0	0	2	1	0	0	3	9	12	1	8	0	0	0	2	0	0	0	1	0	0	0	1	52	19	9	76	0	1	4	1	5	4	7	0	2	1
TCGA-XF-AAN1-01_BLCA	H2b	unmethylated	13	non-HRD	68	14	0.205882	0	0	1	0	0	1	0	0	1	0	0	2	1	1	2	1	1	0	0	0	0	0	1	0	0	0	0	0	0	2	0	7	0	0	6	0	2	2	2	0	1	5
TCGA-XF-AAN2-01_BLCA	H1b, MA	unmethylated	26	non-HRD	391	38	0.0971867	0	0	0	1	1	2	0	1	1	0	0	1	7	15	4	7	0	1	0	0	2	0	0	0	0	1	0	1	50	29	2	67	1	2	4	1	4	2	4	2	3	2
TCGA-XF-AAN3-01_BLCA	H2a	unmethylated	7	non-HRD	128	18	0.140625	0	1	0	0	1	1	1	1	0	1	0	0	1	0	2	3	0	0	0	0	0	0	2	0	0	0	0	1	17	8	3	19	1	1	2	0	1	1	4	1	1	3
TCGA-XF-AAN4-01_BLCA	H1b, MA	unmethylated	0	non-HRD	42	5	0.119048	1	0	0	0	0	0	2	2	0	0	0	0	1	1	1	0	0	0	0	0	0	0	0	0	0	0	0	0	4	3	0	5	1	0	2	0	1	0	0	1	0	0
TCGA-XF-AAN5-01_BLCA	H2b	unmethylated	12	non-HRD	277	22	0.0794224	2	0	0	3	1	0	3	1	4	1	0	2	15	9	2	6	1	0	0	0	2	0	0	0	0	0	0	1	38	17	4	62	0	3	3	1	2	0	7	1	0	2
TCGA-XF-AAN7-01_BLCA	H2b	unmethylated	17	non-HRD	123	22	0.178862	0	1	0	1	1	0	1	2	1	1	2	1	2	0	2	2	1	0	1	0	0	0	0	0	1	0	1	0	3	3	0	1	3	5	7	1	5	7	5	1	2	5
TCGA-XF-AAN8-01_BLCA	H3	unmethylated	2	non-HRD	1	1	1	0	0	0	0	0	0	0	0	0	0	0	0	0	0	0	0	0	0	0	0	0	0	0	0	0	0	0	0	0	0	0	0	0	0	1	0	0	0	0	0	0	0
TCGA-YC-A89H-01_BLCA	H1b, MA	unmethylated	8	non-HRD	1314	218	0.165906	4	5	0	3	8	2	0	5	6	5	0	1	6	8	2	7	4	5	2	3	1	1	5	2	2	4	1	2	20	9	6	26	9	6	18	4	34	15	21	7	12	15
TCGA-YC-A8S6-01_BLCA	H1b, MA	unmethylated	10	non-HRD	93	17	0.182796	1	2	0	1	0	0	0	0	0	0	0	0	3	2	0	2	0	0	0	0	0	0	0	0	0	0	0	0	10	1	0	19	0	1	2	0	1	0	3	3	1	0
TCGA-YC-A9TC-01_BLCA	H2b	unmethylated	4	non-HRD	106	18	0.169811	1	0	1	2	0	3	0	0	3	1	1	1	4	1	0	3	0	0	0	1	0	0	2	0	0	0	0	1	7	6	0	17	1	1	4	0	2	2	3	0	0	0
TCGA-YF-AA3L-01_BLCA	H1b, MA	unmethylated	24	non-HRD	260	28	0.107692	1	1	3	4	6	2	2	5	5	3	1	3	4	2	4	6	1	2	0	3	3	1	0	3	0	2	0	2	9	5	1	24	2	5	4	0	5	7	12	3	2	3
TCGA-YF-AA3M-01_BLCA	H2b	unmethylated	45	HRD	127	20	0.15748	0	0	2	0	0	1	2	3	3	1	0	1	3	3	0	0	0	0	1	0	0	1	1	1	1	2	1	0	5	3	0	6	0	0	8	1	3	5	4	3	3	1
TCGA-ZF-A9R0-01_BLCA	H2a	unmethylated	45	HRD	172	22	0.127907	0	1	0	1	0	0	0	2	0	0	1	0	3	2	2	4	1	0	0	0	1	0	1	1	0	0	0	0	32	10	1	32	1	0	6	0	3	0	4	2	1	1
TCGA-ZF-A9R1-01_BLCA	H3	unmethylated	31	non-HRD	79	16	0.202532	1	1	0	0	0	0	0	1	0	1	0	0	2	0	0	3	0	0	0	0	0	0	0	0	0	0	0	1	7	6	0	9	0	0	2	0	2	1	5	2	0	0
TCGA-ZF-A9R2-01_BLCA	H1b, BA	unmethylated	39	non-HRD	129	11	0.0852713	1	0	0	0	0	1	0	0	0	2	0	1	2	4	1	0	0	2	2	1	0	0	0	3	0	0	0	1	15	9	2	18	1	1	1	0	1	1	1	2	1	1
TCGA-ZF-A9R3-01_BLCA	H1b, MA	unmethylated	14	non-HRD	76	20	0.263158	2	0	0	0	0	1	0	1	1	0	0	0	0	1	1	0	0	1	0	0	0	1	0	0	0	0	0	1	4	2	0	9	1	1	4	0	0	2	6	1	1	0
TCGA-ZF-A9R4-01_BLCA	H1b, BA	unmethylated	30	non-HRD	221	30	0.135747	3	1	0	0	0	0	0	0	3	2	0	1	4	6	0	5	0	0	1	0	1	1	0	0	0	0	0	2	17	5	4	47	1	3	5	0	1	4	4	0	0	3
TCGA-ZF-A9R5-01_BLCA	H2b	unmethylated	3	non-HRD	89	19	0.213483	2	1	0	0	1	0	1	1	1	1	3	1	0	1	0	1	0	0	0	0	0	0	0	0	0	0	0	1	1	0	2	1	0	1	8	6	3	2	6	4	3	0
TCGA-ZF-A9R7-01_BLCA	H2b	unmethylated	27	non-HRD	621	76	0.122383	0	0	0	0	1	4	1	1	2	0	2	1	10	10	1	13	1	0	0	1	0	1	1	5	1	1	0	0	99	37	18	120	2	1	7	1	6	5	13	3	3	2
TCGA-ZF-A9R9-01_BLCA	H2b	unmethylated	37	non-HRD	170	28	0.164706	0	1	0	0	1	0	0	0	2	0	0	0	3	2	0	2	0	0	0	0	0	1	1	1	1	0	0	2	14	7	2	25	2	2	4	0	2	3	1	0	1	2
TCGA-ZF-A9RC-01_BLCA	H2a	unmethylated	21	non-HRD	821	88	0.107186	2	1	3	4	4	1	0	3	5	3	2	0	8	5	1	4	2	1	4	4	7	1	2	1	2	0	2	3	34	20	8	44	6	6	12	7	13	10	16	9	2	4
TCGA-ZF-A9RD-01_BLCA	H2b	unmethylated	44	HRD	154	20	0.12987	1	1	0	3	0	3	0	2	1	0	1	0	4	3	1	3	0	0	1	0	1	0	0	1	0	0	0	0	17	5	1	26	1	1	2	0	3	0	6	1	0	2
TCGA-ZF-A9RE-01_BLCA	H1b, BA	unmethylated	21	non-HRD	58	15	0.258621	0	2	0	1	0	0	0	2	3	1	0	0	2	1	0	2	0	0	1	1	1	1	0	1	0	0	0	0	0	1	2	1	1	1	4	0	0	0	1	0	0	0
TCGA-ZF-A9RF-01_BLCA	H1a, MA	unmethylated	72	HRD	218	21	0.0963303	1	1	3	2	2	2	1	3	2	3	3	0	6	2	2	7	2	0	0	1	2	2	1	0	0	0	1	1	14	8	0	30	3	1	2	0	6	0	6	6	1	4
TCGA-ZF-A9RG-01_BLCA	H1b, BA	unmethylated	39	non-HRD	214	28	0.130841	2	1	0	1	0	1	1	1	1	0	0	2	2	3	0	4	1	0	0	0	1	1	0	1	0	1	0	1	12	7	3	21	3	1	5	1	2	1	4	1	0	0
TCGA-ZF-A9RL-01_BLCA	H2b	unmethylated	20	non-HRD	303	38	0.125413	0	3	9	0	5	3	2	2	4	4	9	0	8	11	2	7	2	0	4	3	1	1	0	3	0	0	0	0	35	11	6	42	2	1	8	1	3	3	3	3	0	0
TCGA-ZF-A9RM-01_BLCA	H1b, BA	unmethylated	37	non-HRD	78	11	0.141026	0	1	1	0	2	0	0	0	1	2	0	1	0	3	0	2	1	0	0	2	1	1	0	3	0	0	0	1	1	2	1	1	1	2	2	3	1	2	5	2	1	0
TCGA-ZF-A9RN-01_BLCA	H3	unmethylated	42	HRD	161	25	0.15528	3	0	0	1	2	3	0	2	1	1	1	1	6	1	1	1	0	2	2	2	0	0	0	4	0	0	0	3	16	8	2	20	1	1	6	0	0	0	5	1	1	2
TCGA-ZF-AA4N-01_BLCA	H2b	unmethylated	15	non-HRD	142	23	0.161972	0	1	0	1	2	0	0	1	2	0	0	0	1	3	0	7	0	1	0	3	1	0	0	1	0	2	0	1	10	5	3	12	1	1	3	0	3	2	6	1	0	4
TCGA-ZF-AA4R-01_BLCA	H2b	unmethylated	34	non-HRD	56	9	0.160714	2	0	0	0	1	0	0	1	0	1	0	0	0	2	0	0	1	1	0	0	0	0	0	1	0	0	0	0	3	4	2	8	0	1	3	1	0	1	1	0	0	0
TCGA-ZF-AA4T-01_BLCA	H3	unmethylated	56	HRD	84	18	0.214286	2	1	1	0	0	4	2	0	1	2	3	1	1	0	0	0	0	1	1	0	0	0	0	1	1	0	0	0	1	0	0	2	1	0	3	0	1	1	4	1	2	1
TCGA-ZF-AA4U-01_BLCA	H3	unmethylated	20	non-HRD	52	17	0.326923	0	0	0	0	0	1	0	1	0	1	1	0	2	2	0	0	1	0	0	0	0	0	0	0	0	1	0	0	1	1	0	0	0	0	5	1	1	3	6	0	1	2
TCGA-ZF-AA4V-01_BLCA	H1b, MA	unmethylated	41	non-HRD	561	57	0.101604	7	3	2	3	3	1	3	2	1	5	1	1	5	9	1	6	1	2	4	2	4	5	2	2	2	1	0	2	33	10	6	55	5	1	7	1	6	7	9	3	5	4
TCGA-ZF-AA4W-01_BLCA	H1a, MA	unmethylated	33	non-HRD	428	87	0.203271	1	4	1	3	2	5	0	18	0	3	0	4	0	7	2	14	0	0	1	1	0	0	2	3	1	1	1	0	26	12	3	41	4	5	16	3	3	4	12	4	6	20
TCGA-ZF-AA4X-01_BLCA	H1b, MA	unmethylated	9	non-HRD	569	58	0.101933	0	0	0	0	2	1	0	2	0	0	0	0	15	19	2	15	1	0	0	2	0	1	1	3	0	1	0	1	74	19	7	115	3	0	5	0	7	2	6	1	1	2
TCGA-ZF-AA51-01_BLCA	H1b, BA	unmethylated	49	HRD	602	50	0.0830565	2	4	2	2	1	2	0	0	1	0	0	3	11	18	8	13	2	1	1	4	1	1	0	2	0	1	3	2	103	32	12	115	2	2	3	0	5	5	8	1	4	5
TCGA-ZF-AA52-01_BLCA	H2b	unmethylated	13	non-HRD	100	21	0.21	1	0	0	0	0	1	0	0	0	0	1	0	0	2	1	1	0	0	0	0	0	0	0	1	0	0	0	0	8	0	0	10	0	1	3	1	1	2	3	1	0	1
TCGA-ZF-AA53-01_BLCA	H2b	unmethylated	33	non-HRD	158	14	0.0886076	0	0	0	0	0	0	0	1	0	0	0	0	1	4	0	2	0	0	0	2	1	0	1	1	0	0	0	1	28	2	5	35	0	0	3	0	1	0	1	0	1	0
TCGA-ZF-AA54-01_BLCA	H2b	unmethylated	42	HRD	167	14	0.0838323	0	0	1	0	1	0	0	0	2	1	0	0	3	2	1	5	0	0	0	0	0	1	0	3	0	1	0	0	22	4	3	32	0	3	5	0	1	1	3	0	0	1
TCGA-ZF-AA56-01_BLCA	H3	unmethylated	43	HRD	98	20	0.204082	1	2	0	3	0	1	0	0	1	0	0	0	4	0	0	2	0	0	0	0	0	0	0	0	0	0	0	2	13	1	2	11	0	1	2	0	1	2	4	0	1	3
TCGA-ZF-AA58-01_BLCA	H3	unmethylated	81	HRD	199	15	0.0753769	2	1	2	1	1	3	0	0	0	0	1	1	6	3	0	2	0	0	0	3	1	2	1	4	1	2	0	1	22	9	2	24	2	2	1	1	2	1	2	2	4	2
TCGA-ZF-AA5H-01_BLCA	H3	unmethylated	42	HRD	54	10	0.185185	1	1	0	2	0	2	0	0	0	1	1	0	0	0	0	0	0	1	0	0	0	1	0	1	0	0	0	0	1	1	0	5	0	1	0	0	2	0	5	1	0	0
TCGA-ZF-AA5N-01_BLCA	H3	unmethylated	3	non-HRD	43	9	0.209302	0	1	0	0	0	1	0	0	0	0	0	1	1	1	0	0	1	0	0	1	0	0	0	0	0	0	0	0	1	0	0	3	1	0	1	1	2	1	2	1	0	0
TCGA-ZF-AA5P-01_BLCA	H3	unmethylated	7	non-HRD	49	10	0.204082	0	0	0	0	0	0	0	1	2	0	1	0	1	1	1	1	0	0	0	0	0	0	0	0	0	1	0	0	5	2	0	7	0	0	2	0	0	1	4	2	1	1
TCGA-3C-AAAU-01_BRCA	H3	unmethylated	15	non-HRD	20	7	0.35	0	1	1	0	0	0	1	0	0	0	0	0	0	0	0	0	0	0	0	1	0	0	0	0	0	0	0	0	0	0	0	0	0	0	1	1	1	0	0	0	0	1
TCGA-3C-AALI-01_BRCA	H1b, MA	unmethylated	36	non-HRD	442	53	0.11991	3	2	0	1	3	2	0	2	1	2	1	2	8	12	0	7	1	1	1	2	0	0	3	5	1	0	1	2	48	18	8	104	1	1	3	1	2	0	5	3	1	1
TCGA-3C-AALJ-01_BRCA	H3	unmethylated	40	non-HRD	23	7	0.304348	0	1	1	0	0	0	1	0	1	0	0	0	1	1	0	0	1	0	0	0	0	0	0	0	0	0	0	0	1	0	0	0	0	1	1	0	0	1	1	0	1	0
TCGA-3C-AALK-01_BRCA	H3	unmethylated	7	non-HRD	42	12	0.285714	0	0	0	0	0	0	0	1	0	0	0	0	2	1	0	2	0	0	0	1	0	0	0	1	0	0	0	2	0	0	0	3	0	0	4	0	1	0	5	0	1	2
TCGA-4H-AAAK-01_BRCA	H1b, BA	unmethylated	17	non-HRD	20	8	0.4	1	2	1	0	0	0	1	0	0	0	0	0	0	0	0	1	0	0	0	0	0	0	0	0	0	0	0	0	0	0	0	0	0	0	1	0	0	1	2	0	0	2
TCGA-5L-AAT0-01_BRCA	H2b	unmethylated	9	non-HRD	132	16	0.121212	0	0	0	0	0	0	0	1	1	0	0	0	3	2	2	1	0	0	0	1	0	0	0	0	1	0	0	0	9	6	0	14	2	1	1	0	2	1	0	1	2	1
TCGA-5L-AAT1-01_BRCA	H1b, BA	NA	8	non-HRD	1032	97	0.0939922	1	2	1	0	1	1	1	3	0	1	0	0	38	29	7	21	2	2	0	3	1	1	1	6	2	1	0	2	134	46	14	183	5	2	7	1	10	3	7	0	10	7
TCGA-5T-A9QA-01_BRCA	H3	unmethylated	36	non-HRD	54	9	0.166667	0	0	0	1	0	0	0	1	7	11	1	10	1	1	0	0	1	0	0	0	0	0	0	0	0	0	0	0	0	0	0	0	0	0	2	0	0	0	5	0	0	2
TCGA-A1-A0SB-01_BRCA	H3	unmethylated	0	non-HRD	13	3	0.230769	0	1	0	0	0	0	0	0	0	0	0	0	0	0	0	0	1	0	0	0	0	0	0	0	0	0	0	0	0	0	0	0	1	0	2	0	0	0	0	0	0	1
TCGA-A1-A0SD-01_BRCA	H1b, MA	unmethylated	26	non-HRD	29	11	0.37931	0	1	0	0	0	0	0	0	0	0	0	0	0	1	0	0	0	0	0	0	1	1	0	0	0	0	0	0	1	0	0	0	2	0	4	0	0	1	3	0	0	0
TCGA-A1-A0SE-01_BRCA	H3	unmethylated	18	non-HRD	26	4	0.153846	0	0	0	0	0	1	0	0	0	0	0	0	1	2	1	0	0	0	0	0	0	0	0	0	0	0	0	0	0	0	0	0	0	2	0	1	0	0	1	1	0	1
TCGA-A1-A0SF-01_BRCA	H2b	unmethylated	28	non-HRD	47	8	0.170213	0	0	0	0	1	0	0	0	1	1	0	0	1	1	0	0	0	0	0	0	0	0	0	0	0	0	0	0	1	0	0	3	1	1	1	1	0	0	0	0	0	0
TCGA-A1-A0SG-01_BRCA	H3	unmethylated	11	non-HRD	26	9	0.346154	0	0	0	0	0	0	0	0	1	0	0	0	0	0	1	0	0	0	0	0	0	0	0	0	0	1	1	0	0	0	0	1	0	0	2	2	0	0	2	1	0	0
TCGA-A1-A0SH-01_BRCA	H1a, MA	unmethylated	34	non-HRD	88	7	0.0795455	0	0	0	0	1	0	1	1	1	1	1	0	2	2	1	5	1	0	0	1	1	0	0	1	0	1	0	1	7	6	1	9	0	0	0	0	0	2	3	0	1	0
TCGA-A1-A0SI-01_BRCA	H1b, BA	unmethylated	16	non-HRD	174	13	0.0747126	0	0	0	0	1	0	0	1	0	1	1	1	4	4	1	5	1	1	0	0	2	0	0	0	0	1	0	1	29	8	3	39	0	0	1	0	0	2	2	2	1	0
TCGA-A1-A0SJ-01_BRCA	H3	unmethylated	28	non-HRD	29	7	0.241379	0	0	0	0	0	0	0	0	2	0	0	0	1	1	0	0	0	1	0	0	0	1	0	0	0	0	0	1	0	0	1	3	1	0	1	0	0	0	2	0	0	1
TCGA-A1-A0SK-01_BRCA	H2b	unmethylated	39	non-HRD	56	11	0.196429	2	2	0	0	0	1	2	0	1	1	0	0	1	0	1	1	2	1	0	1	0	1	0	1	0	0	0	0	2	1	2	0	1	3	5	0	2	0	1	0	0	0
TCGA-A1-A0SM-01_BRCA	H3	unmethylated	15	non-HRD	18	5	0.277778	0	1	0	1	0	0	0	1	0	0	0	0	1	0	0	0	0	0	0	0	0	0	0	0	0	0	0	0	0	0	0	0	1	0	0	1	1	0	2	0	0	0
TCGA-A1-A0SN-01_BRCA	H3	unmethylated	41	non-HRD	49	9	0.183673	0	2	0	0	0	0	0	0	0	0	0	0	0	0	0	1	0	1	0	0	0	1	1	2	0	1	0	0	2	1	0	8	0	0	1	1	2	2	3	1	0	0
TCGA-A1-A0SO-01_BRCA	H1a, BA	unmethylated	91	HRD	246	20	0.0813008	4	7	5	9	5	8	1	5	6	5	0	12	4	7	1	6	6	3	2	5	2	6	1	2	0	4	2	2	4	4	3	7	2	3	9	3	2	3	5	4	3	1
TCGA-A1-A0SP-01_BRCA	H1b, MA	unmethylated	19	non-HRD	48	9	0.1875	0	1	0	0	1	1	1	1	0	1	0	0	0	1	1	0	0	0	1	0	1	1	0	1	0	0	0	0	1	0	0	0	4	1	2	0	0	1	3	1	1	0
TCGA-A1-A0SQ-01_BRCA	H2b	unmethylated	NA	NA	20	12	0.6	0	1	0	0	0	0	0	0	0	0	0	0	0	1	0	0	0	0	0	0	0	1	0	0	0	0	0	0	1	0	0	0	0	0	4	0	0	0	3	0	0	1
TCGA-A2-A04N-01_BRCA	H3	unmethylated	5	non-HRD	37	9	0.243243	1	1	0	2	0	0	0	3	0	0	0	2	0	0	0	0	0	0	0	0	0	0	0	0	0	0	0	1	0	0	0	1	1	0	3	0	0	1	3	2	0	0
TCGA-A2-A04P-01_BRCA	H1a, BA	hypermethylated	80	HRD	114	12	0.105263	1	3	0	1	2	3	0	2	1	2	1	2	3	1	0	0	0	1	1	4	2	2	0	2	0	0	1	1	4	4	1	4	5	2	3	1	1	1	3	0	1	1
TCGA-A2-A04Q-01_BRCA	H3	unmethylated	48	HRD	43	6	0.139535	0	2	0	0	1	1	0	0	1	0	0	1	1	0	0	1	1	0	0	0	0	0	0	1	1	0	1	1	0	3	0	2	0	0	1	1	1	1	2	1	0	1
TCGA-A2-A04R-01_BRCA	H1b, MA	unmethylated	34	non-HRD	72	8	0.111111	0	6	1	2	1	1	0	4	0	2	0	4	2	2	0	3	1	0	3	1	0	1	0	2	0	0	0	1	2	0	0	3	0	0	3	0	2	0	2	0	1	0
TCGA-A2-A04T-01_BRCA	H1a, BA	hypermethylated	89	HRD	76	7	0.0921053	4	1	0	1	1	3	2	0	2	1	0	2	0	2	0	1	1	1	0	1	0	0	1	2	1	0	0	1	0	2	1	3	2	3	3	1	0	0	2	0	1	0
TCGA-A2-A04U-01_BRCA	H2b	unmethylated	52	HRD	46	8	0.173913	0	0	0	0	1	0	0	1	1	1	0	0	0	1	0	0	2	0	1	0	0	0	0	1	0	0	1	1	3	1	0	0	0	0	3	0	1	1	1	0	1	0
TCGA-A2-A04V-01_BRCA	H2b	unmethylated	9	non-HRD	20	4	0.2	0	2	0	1	0	0	0	0	0	0	0	0	0	0	0	1	0	0	0	0	0	0	0	0	0	0	0	0	1	0	0	1	0	3	2	2	1	0	1	0	0	0
TCGA-A2-A04W-01_BRCA	H1b, BA	unmethylated	34	non-HRD	124	18	0.145161	1	0	1	0	3	0	0	0	1	0	0	0	3	4	0	1	1	0	0	0	0	0	1	1	1	0	0	0	16	3	0	17	0	2	0	1	3	1	3	1	2	0
TCGA-A2-A04X-01_BRCA	H2b	unmethylated	19	non-HRD	23	3	0.130435	0	0	0	0	0	0	0	0	0	0	0	0	0	3	0	0	0	0	1	0	0	0	1	0	0	0	0	0	0	2	0	3	0	0	1	0	0	0	1	0	1	1
TCGA-A2-A04Y-01_BRCA	H3	unmethylated	19	non-HRD	43	7	0.162791	2	3	1	1	0	1	0	0	1	0	1	3	0	0	0	3	0	0	0	0	1	0	0	1	0	0	0	0	2	1	0	2	0	0	1	0	1	0	3	1	1	1
TCGA-A2-A0CK-01_BRCA	H3	unmethylated	13	non-HRD	10	5	0.5	0	1	0	0	0	0	0	1	0	0	0	0	0	0	0	0	0	0	0	0	0	0	0	0	0	0	0	0	0	0	0	0	0	0	2	0	0	0	2	0	0	0
TCGA-A2-A0CL-01_BRCA	H2b	unmethylated	59	HRD	129	22	0.170543	0	0	2	0	0	1	0	1	1	0	0	1	5	0	3	1	0	0	0	0	1	0	0	1	1	0	0	1	15	9	1	16	1	0	6	1	1	1	3	1	0	1
TCGA-A2-A0CM-01_BRCA	H3	NA	65	HRD	47	4	0.0851064	0	0	0	0	0	1	0	2	0	2	1	0	0	1	0	2	0	2	0	0	0	0	0	0	0	0	0	0	4	0	1	6	0	1	0	0	1	2	1	1	1	0
TCGA-A2-A0CP-01_BRCA	H1b, BA	unmethylated	6	non-HRD	36	6	0.166667	1	2	0	1	0	0	0	0	1	0	0	1	0	3	0	0	0	0	0	0	0	0	0	0	0	0	0	0	0	0	1	0	0	2	0	1	1	0	1	3	0	2
TCGA-A2-A0CQ-01_BRCA	H3	unmethylated	5	non-HRD	30	9	0.3	0	1	0	0	0	0	0	0	0	0	1	0	0	0	0	1	0	0	0	1	1	1	0	0	0	0	0	0	0	1	0	0	0	3	3	2	0	2	3	0	0	0
TCGA-A2-A0CR-01_BRCA	H3	unmethylated	8	non-HRD	127	9	0.0708661	0	1	0	0	1	0	2	1	1	1	0	2	2	1	0	2	0	0	0	0	1	0	0	0	0	1	0	0	13	5	1	24	0	0	1	1	2	0	2	1	0	0
TCGA-A2-A0CS-01_BRCA	H1b, BA	unmethylated	19	non-HRD	23	6	0.26087	1	0	0	1	0	0	0	0	1	1	0	0	1	1	0	0	0	0	0	0	0	0	0	1	0	0	0	0	0	0	0	0	0	0	2	1	0	0	0	0	1	0
TCGA-A2-A0CT-01_BRCA	H3	unmethylated	38	non-HRD	77	20	0.25974	1	4	1	1	0	0	0	0	1	0	0	1	0	3	0	2	0	0	0	0	0	0	0	0	0	0	1	0	1	1	1	7	0	0	6	2	3	1	3	0	0	1
TCGA-A2-A0CU-01_BRCA	H3	unmethylated	33	non-HRD	37	10	0.27027	0	1	0	0	0	0	0	0	0	0	1	1	1	1	0	0	0	1	0	0	1	1	1	1	0	0	0	0	0	0	0	2	0	1	3	0	1	0	2	1	3	2
TCGA-A2-A0CV-01_BRCA	H3	unmethylated	34	non-HRD	21	7	0.333333	1	0	0	0	1	0	1	0	0	1	0	1	0	0	0	0	0	0	0	0	0	0	0	0	0	1	0	0	0	1	0	1	0	0	0	0	1	1	1	0	0	0
TCGA-A2-A0CW-01_BRCA	H2b	unmethylated	40	non-HRD	56	13	0.232143	1	2	0	1	0	0	0	1	2	0	0	0	0	1	1	4	0	0	0	1	2	0	0	0	1	0	1	0	0	1	0	6	0	0	5	0	0	0	1	1	0	0
TCGA-A2-A0CX-01_BRCA	H2b	NA	28	non-HRD	242	28	0.115702	1	1	0	0	2	0	0	1	1	1	0	0	6	4	0	4	1	0	1	0	0	1	1	2	1	0	0	0	22	11	1	39	2	4	2	0	3	1	3	0	0	3
TCGA-A2-A0CZ-01_BRCA	H2b	unmethylated	NA	NA	20	5	0.25	0	0	0	0	0	0	0	0	0	0	0	0	0	0	1	0	0	0	0	0	0	0	0	0	0	0	0	0	0	1	0	0	0	1	2	0	1	0	1	1	1	0
TCGA-A2-A0D0-01_BRCA	H1b, BA	unmethylated	66	HRD	67	10	0.149254	0	0	0	1	0	2	0	0	1	1	0	0	1	1	1	0	1	1	2	2	2	1	1	1	0	1	0	0	2	2	1	6	1	0	4	1	0	0	1	1	2	0
TCGA-A2-A0D1-01_BRCA	H2b	unmethylated	33	non-HRD	40	9	0.225	0	0	0	0	0	0	0	1	1	0	1	0	1	1	0	0	0	0	1	1	0	0	0	0	0	1	0	0	0	1	0	3	1	1	4	0	0	0	0	0	1	0
TCGA-A2-A0D2-01_BRCA	H1a, BA	unmethylated	80	HRD	72	5	0.0694444	2	0	0	1	3	0	0	0	0	0	0	2	1	1	0	2	1	2	0	3	0	3	0	3	1	1	0	1	2	1	0	6	1	1	2	0	3	1	0	0	1	1
TCGA-A2-A0D3-01_BRCA	H3	unmethylated	14	non-HRD	21	11	0.52381	0	0	0	1	0	0	0	0	0	0	0	0	0	1	2	0	0	0	0	0	0	0	0	0	0	0	0	0	0	0	0	0	0	0	2	0	0	1	4	0	0	0
TCGA-A2-A0D4-01_BRCA	H3	unmethylated	50	HRD	32	8	0.25	0	1	0	3	0	0	0	0	1	0	0	1	0	3	0	0	1	0	0	0	0	0	0	0	0	0	0	0	0	0	0	2	0	0	1	0	0	0	1	1	1	1
TCGA-A2-A0EM-01_BRCA	H3	unmethylated	6	non-HRD	28	5	0.178571	0	0	0	0	2	1	0	0	0	0	0	1	0	0	1	0	0	0	0	0	0	0	1	0	0	0	0	0	0	0	0	0	0	0	2	0	3	0	1	0	1	3
TCGA-A2-A0EN-01_BRCA	H1b, BA	unmethylated	11	non-HRD	27	8	0.296296	0	2	0	1	0	0	0	0	0	0	0	1	0	0	1	0	0	0	0	1	0	0	0	0	0	0	0	0	0	0	0	0	0	0	5	0	0	2	1	1	0	1
TCGA-A2-A0EO-01_BRCA	H3	unmethylated	10	non-HRD	26	5	0.192308	0	0	0	2	0	0	1	0	0	0	0	0	0	0	0	0	0	0	0	0	0	0	0	0	0	0	0	0	0	0	0	0	4	2	1	0	1	0	1	0	1	0
TCGA-A2-A0EP-01_BRCA	H3	unmethylated	NA	NA	9	1	0.111111	0	0	0	0	0	0	0	1	0	0	0	0	0	1	0	1	0	0	0	0	0	0	0	0	0	0	0	0	1	0	0	1	0	0	1	0	1	1	0	0	0	0
TCGA-A2-A0EQ-01_BRCA	H2b	unmethylated	52	HRD	206	22	0.106796	2	2	1	1	0	0	2	0	1	0	1	3	1	2	1	3	1	1	2	1	2	0	0	2	0	0	1	3	29	10	2	46	0	1	4	0	1	0	2	1	2	0
TCGA-A2-A0ER-01_BRCA	H3	unmethylated	7	non-HRD	24	9	0.375	0	2	1	0	0	0	0	0	0	0	0	0	0	0	1	0	0	0	0	0	0	0	0	0	0	0	0	0	0	1	0	1	0	1	3	0	0	0	3	0	1	1
TCGA-A2-A0ES-01_BRCA	H3	unmethylated	0	non-HRD	11	2	0.181818	0	1	0	0	0	0	0	0	0	0	0	0	0	0	1	0	0	0	1	0	0	0	0	0	0	0	0	0	0	0	0	0	1	1	0	0	0	0	1	0	0	1
TCGA-A2-A0ET-01_BRCA	H1b, MA	unmethylated	16	non-HRD	41	16	0.390244	0	1	0	0	1	1	0	0	0	1	0	1	1	4	0	1	0	0	0	0	0	0	0	0	0	0	0	1	2	0	0	0	0	1	1	0	1	0	7	0	0	2
TCGA-A2-A0EU-01_BRCA	H2b	unmethylated	13	non-HRD	41	17	0.414634	0	1	1	0	1	0	0	0	0	0	0	1	0	0	0	0	0	0	0	0	0	0	0	0	1	0	0	0	0	1	1	1	0	1	5	0	0	0	2	0	1	0
TCGA-A2-A0EV-01_BRCA	H3	unmethylated	28	non-HRD	58	9	0.155172	0	0	1	0	0	1	0	0	0	0	0	0	0	2	1	1	1	0	0	0	0	0	0	0	0	1	0	1	1	2	0	3	0	2	0	1	0	3	4	1	0	2
TCGA-A2-A0EW-01_BRCA	H2b	unmethylated	9	non-HRD	15	4	0.266667	0	0	0	0	0	0	0	0	0	1	0	0	0	0	0	0	0	0	0	0	0	0	1	0	0	0	0	0	0	0	0	1	0	1	1	1	0	0	2	0	1	0
TCGA-A2-A0EX-01_BRCA	H3	unmethylated	8	non-HRD	27	4	0.148148	1	2	0	0	0	0	0	0	2	0	2	0	0	0	0	0	0	0	0	0	0	0	0	0	0	0	0	0	0	0	0	2	1	0	3	1	2	0	0	0	1	0
TCGA-A2-A0EY-01_BRCA	H2b	unmethylated	53	HRD	169	30	0.177515	0	2	0	0	0	0	1	1	1	3	0	1	6	3	0	7	1	0	1	1	0	0	0	2	0	0	0	2	13	2	2	25	1	1	7	1	2	0	7	1	1	0
TCGA-A2-A0ST-01_BRCA	H2b	unmethylated	0	non-HRD	15	5	0.333333	0	0	0	0	0	0	1	0	0	0	1	0	0	1	1	0	0	0	0	0	0	0	0	0	0	0	0	0	0	0	0	1	0	0	3	0	1	0	0	0	0	0
TCGA-A2-A0SU-01_BRCA	H1a, MA	unmethylated	18	non-HRD	26	3	0.115385	0	0	0	0	0	0	0	0	1	0	0	2	1	0	1	0	0	0	1	0	0	0	0	1	0	1	0	0	0	1	0	0	1	1	0	0	0	1	0	2	0	1
TCGA-A2-A0SV-01_BRCA	H2b	unmethylated	46	HRD	29	8	0.275862	0	0	1	0	1	0	0	0	0	0	0	1	0	0	1	0	0	0	0	0	0	0	0	0	0	0	0	0	0	0	0	0	0	2	3	0	0	1	2	3	2	1
TCGA-A2-A0SW-01_BRCA	H1b, BA	unmethylated	34	non-HRD	47	9	0.191489	0	1	0	0	0	0	1	0	1	0	0	0	1	1	0	1	0	1	0	0	1	0	0	0	0	0	0	0	1	2	0	1	1	0	5	0	0	0	0	1	1	0
TCGA-A2-A0SX-01_BRCA	H3	unmethylated	36	non-HRD	22	3	0.136364	0	0	0	0	0	1	0	0	0	0	0	0	3	1	0	2	0	0	0	0	0	0	0	0	0	0	0	0	0	0	0	0	0	0	1	1	1	1	0	0	0	0
TCGA-A2-A0SY-01_BRCA	H3	unmethylated	10	non-HRD	110	19	0.172727	0	0	0	0	0	0	1	0	0	0	0	0	3	1	1	0	1	0	0	1	1	0	0	0	0	0	0	0	14	2	1	27	1	0	4	1	0	1	3	0	1	0
TCGA-A2-A0T0-01_BRCA	H1a, BA	unmethylated	72	HRD	148	10	0.0675676	2	1	0	0	2	2	0	4	1	2	0	1	1	9	0	4	2	2	3	2	3	5	1	3	1	3	1	3	3	3	1	6	1	3	2	3	0	1	2	1	2	1
TCGA-A2-A0T1-01_BRCA	H3	unmethylated	47	HRD	21	6	0.285714	2	0	0	0	0	0	0	0	0	0	0	0	0	1	0	0	0	0	0	0	0	0	0	0	0	0	0	0	0	0	0	0	0	0	2	0	0	1	1	0	0	1
TCGA-A2-A0T2-01_BRCA	H1b, BA	unmethylated	26	non-HRD	19	6	0.315789	0	0	1	0	0	0	0	0	0	0	0	0	0	0	0	0	0	0	0	0	0	1	0	1	0	0	0	0	0	0	0	0	0	0	3	0	0	0	2	0	1	0
TCGA-A2-A0T3-01_BRCA	H3	unmethylated	43	HRD	26	7	0.269231	1	1	0	0	0	1	0	0	2	1	0	2	2	1	0	0	0	0	0	0	0	0	0	0	0	2	0	1	1	0	0	0	0	1	1	0	0	0	3	0	1	0
TCGA-A2-A0T4-01_BRCA	H2b	unmethylated	15	non-HRD	27	5	0.185185	0	0	0	0	0	2	0	0	0	0	0	0	0	0	1	0	1	1	0	0	0	0	0	2	0	1	0	0	0	0	0	2	0	1	1	0	1	0	1	0	1	0
TCGA-A2-A0T5-01_BRCA	H3	unmethylated	5	non-HRD	11	4	0.363636	0	0	0	0	0	0	0	0	1	0	0	0	0	0	0	0	0	0	0	0	1	0	0	0	0	0	0	0	0	0	0	0	0	0	2	0	0	0	1	1	0	0
TCGA-A2-A0T6-01_BRCA	H1b, BA	unmethylated	6	non-HRD	16	8	0.5	0	0	0	1	0	0	0	0	0	0	0	0	0	0	0	0	0	0	0	0	0	0	0	0	0	0	0	0	0	0	0	0	1	0	3	0	0	0	1	0	0	0
TCGA-A2-A0T7-01_BRCA	H1b, MA	unmethylated	39	non-HRD	20	7	0.35	0	1	0	0	0	0	0	0	0	1	0	1	0	0	0	0	0	0	0	0	1	0	0	1	0	0	0	1	0	0	0	0	0	0	1	0	0	0	2	0	0	0
TCGA-A2-A0YC-01_BRCA	H3	unmethylated	7	non-HRD	19	5	0.263158	0	3	0	0	0	0	0	1	0	0	0	0	0	0	0	0	0	0	0	0	0	0	0	2	0	0	1	0	0	0	0	1	0	0	0	0	0	0	3	0	0	0
TCGA-A2-A0YD-01_BRCA	H3	unmethylated	7	non-HRD	50	13	0.26	0	0	0	0	1	0	0	0	0	0	0	1	0	0	0	2	0	0	0	1	0	0	0	0	0	0	0	0	4	1	0	7	1	0	2	0	1	2	2	0	0	0
TCGA-A2-A0YE-01_BRCA	H2b	unmethylated	49	HRD	24	7	0.291667	0	0	0	0	0	1	1	0	0	1	0	0	1	2	0	0	0	0	1	0	0	0	0	0	0	0	0	0	0	1	1	0	0	0	1	1	1	0	2	1	0	0
TCGA-A2-A0YF-01_BRCA	H3	unmethylated	14	non-HRD	20	4	0.2	0	0	0	2	0	0	0	0	1	0	0	1	0	0	0	2	0	1	0	1	0	0	0	0	0	0	1	0	0	0	0	0	0	0	0	1	0	0	2	0	0	1
TCGA-A2-A0YG-01_BRCA	H3	unmethylated	36	non-HRD	49	12	0.244898	0	1	0	0	0	1	0	1	1	1	0	1	0	2	0	0	1	0	1	0	0	0	0	0	0	0	0	1	0	0	0	0	1	1	4	2	1	1	4	1	2	1
TCGA-A2-A0YH-01_BRCA	H2b	unmethylated	40	non-HRD	65	14	0.215385	0	0	1	0	0	0	0	0	0	0	1	0	3	2	1	2	0	0	0	0	0	0	0	1	0	0	0	0	4	2	3	9	1	0	6	0	0	0	1	1	1	2
TCGA-A2-A0YI-01_BRCA	H3	unmethylated	14	non-HRD	12	1	0.0833333	1	0	0	0	0	0	0	2	0	0	0	0	0	1	0	0	0	1	0	0	0	0	0	0	0	0	0	0	0	0	0	1	0	0	0	0	1	0	0	0	0	0
TCGA-A2-A0YJ-01_BRCA	H3	unmethylated	42	HRD	75	14	0.186667	0	1	2	1	0	1	1	0	0	1	0	3	1	1	0	2	1	1	2	2	0	1	0	3	0	2	1	0	0	0	0	4	1	1	3	0	0	0	5	1	4	1
TCGA-A2-A0YK-01_BRCA	H2b	unmethylated	12	non-HRD	308	18	0.0584416	1	0	0	0	0	0	0	0	0	1	0	1	15	4	0	8	1	0	0	0	0	0	0	1	0	0	0	0	46	15	3	81	1	0	2	0	5	1	3	0	0	0
TCGA-A2-A0YL-01_BRCA	H2b	unmethylated	11	non-HRD	26	1	0.0384615	0	0	0	0	0	1	0	0	1	0	0	0	1	1	0	0	0	0	0	0	0	0	0	0	0	0	0	0	2	0	0	5	0	0	1	0	1	1	0	0	1	0
TCGA-A2-A0YM-01_BRCA	H1a, BA	hypermethylated	40	non-HRD	74	24	0.324324	2	0	1	1	0	2	0	0	0	1	0	0	4	1	0	0	0	1	1	1	0	0	1	0	0	0	0	0	7	1	1	5	0	0	5	1	0	0	7	0	0	1
TCGA-A2-A0YT-01_BRCA	H3	unmethylated	48	HRD	53	18	0.339623	1	0	0	0	1	0	0	0	0	0	0	0	1	1	1	0	1	1	1	2	0	0	1	0	0	0	0	2	0	2	1	0	0	0	2	0	0	0	1	0	0	0
TCGA-A2-A1FV-01_BRCA	H1b, MA	unmethylated	33	non-HRD	34	9	0.264706	0	0	0	0	0	0	0	0	0	1	2	0	1	1	0	0	0	0	0	0	0	0	1	2	0	0	0	0	0	0	1	0	0	2	3	0	1	0	1	1	0	0
TCGA-A2-A1FW-01_BRCA	H3	unmethylated	35	non-HRD	59	10	0.169492	0	0	1	1	0	0	0	1	1	1	1	0	2	0	1	3	0	2	0	0	0	0	0	0	1	0	0	0	2	3	0	1	1	1	2	1	1	0	3	0	2	2
TCGA-A2-A1FX-01_BRCA	H3	unmethylated	25	non-HRD	24	5	0.208333	0	0	0	1	1	1	0	0	1	0	0	1	0	0	0	4	0	0	0	0	0	0	0	0	0	1	0	0	0	1	0	0	0	0	0	0	0	0	1	0	0	0
TCGA-A2-A1FZ-01_BRCA	H3	unmethylated	5	non-HRD	23	3	0.130435	1	0	0	0	0	1	0	0	0	0	0	0	1	1	1	0	0	1	0	0	0	0	0	0	0	0	0	0	1	0	0	0	0	2	1	0	0	0	1	0	1	0
TCGA-A2-A1G0-01_BRCA	H3	unmethylated	11	non-HRD	17	4	0.235294	0	0	0	0	0	0	0	0	1	1	0	0	1	0	0	0	0	0	0	0	1	0	0	0	0	1	0	0	0	0	0	0	0	1	2	0	0	1	0	2	0	0
TCGA-A2-A1G1-01_BRCA	H3	unmethylated	29	non-HRD	23	3	0.130435	1	0	0	2	1	0	0	0	0	0	2	1	1	0	0	0	0	0	0	0	0	0	0	0	0	0	0	0	0	0	0	0	0	0	0	0	0	1	2	1	1	1
TCGA-A2-A1G4-01_BRCA	H3	unmethylated	10	non-HRD	24	3	0.125	0	1	0	1	0	0	0	0	0	0	0	0	0	1	0	0	0	0	0	1	0	0	0	1	0	0	0	0	0	0	0	1	0	0	2	0	0	2	1	0	0	0
TCGA-A2-A1G6-01_BRCA	H3	unmethylated	1	non-HRD	8	1	0.125	0	0	0	0	0	0	0	0	0	0	0	1	0	0	0	0	0	0	0	1	0	0	0	0	0	0	0	1	0	0	0	1	0	0	1	0	0	0	0	0	0	1
TCGA-A2-A259-01_BRCA	H3	unmethylated	9	non-HRD	19	4	0.210526	0	0	0	0	0	0	0	0	0	0	0	0	0	0	0	0	0	0	0	0	1	0	0	0	0	0	0	1	1	1	1	0	1	0	1	0	2	1	1	0	0	1
TCGA-A2-A25A-01_BRCA	H2b	unmethylated	14	non-HRD	298	8	0.0268456	8	6	7	14	23	12	18	25	6	32	5	13	7	24	9	18	0	0	0	0	0	0	0	1	0	0	0	1	4	1	0	12	0	0	4	0	1	1	1	0	1	1
TCGA-A2-A25B-01_BRCA	H1a, BA	unmethylated	67	HRD	91	11	0.120879	1	4	1	1	3	1	0	2	0	4	0	1	0	4	0	3	1	2	1	0	1	0	0	2	2	2	0	0	3	0	0	1	1	1	2	0	2	1	1	2	3	0
TCGA-A2-A25C-01_BRCA	H3	unmethylated	15	non-HRD	34	1	0.0294118	0	0	0	2	0	0	0	1	1	3	0	5	0	1	0	4	0	1	0	0	0	0	0	0	0	0	0	1	0	0	0	1	0	0	1	0	0	1	0	0	1	0
TCGA-A2-A25D-01_BRCA	H1b, MA	unmethylated	43	HRD	43	5	0.116279	1	2	0	1	0	1	0	0	3	0	1	0	0	0	0	0	0	0	0	0	0	0	0	0	0	0	1	0	0	1	0	2	0	1	1	1	0	2	1	0	1	2
TCGA-A2-A25E-01_BRCA	H1a, BA	unmethylated	58	HRD	47	3	0.0638298	2	0	0	0	1	2	1	0	1	0	0	2	0	0	0	1	1	2	1	1	0	1	1	1	1	0	0	1	2	0	1	0	0	2	1	0	0	0	2	0	0	4
TCGA-A2-A25F-01_BRCA	H3	NA	1	non-HRD	5	0	0	0	0	0	0	2	1	0	0	0	0	0	0	0	0	0	0	0	0	0	0	0	0	0	0	0	0	0	0	0	0	0	0	0	0	0	0	0	0	0	0	0	0
TCGA-A2-A3KD-01_BRCA	H3	NA	15	non-HRD	8	4	0.5	0	0	0	0	0	0	0	0	0	0	0	0	0	0	0	0	0	0	0	0	0	0	0	0	0	0	0	0	0	0	0	0	0	0	1	0	0	1	2	0	0	0
TCGA-A2-A3XT-01_BRCA	H3	unmethylated	79	HRD	66	3	0.0454545	1	1	0	0	1	0	0	0	2	2	0	0	0	0	0	4	1	0	1	1	1	1	0	1	1	2	1	0	7	2	0	6	0	2	2	0	1	1	1	3	0	1
TCGA-A2-A3XU-01_BRCA	H2b	unmethylated	11	non-HRD	16	4	0.25	0	1	1	0	0	0	0	0	0	0	0	0	0	1	1	1	0	0	0	1	0	0	0	0	0	0	1	0	0	0	0	0	0	0	2	0	0	0	1	1	0	0
TCGA-A2-A3XV-01_BRCA	H3	unmethylated	8	non-HRD	34	6	0.176471	0	2	0	2	0	0	1	0	1	0	1	0	0	2	0	0	0	0	0	0	0	0	0	1	0	0	0	0	0	0	1	0	0	0	2	1	0	1	1	2	1	1
TCGA-A2-A3XW-01_BRCA	H3	unmethylated	0	non-HRD	6	3	0.5	0	0	0	0	0	0	0	0	0	0	0	0	0	0	0	0	0	0	0	0	0	0	0	1	0	0	0	0	0	0	0	0	0	0	0	0	0	0	2	0	0	0
TCGA-A2-A3XX-01_BRCA	H2b	NA	NA	NA	30	6	0.2	0	0	0	0	1	0	0	0	1	1	0	1	0	1	0	0	0	1	0	2	0	0	1	1	0	0	0	0	1	0	0	0	0	0	1	2	0	0	0	0	0	0
TCGA-A2-A3XZ-01_BRCA	H3	unmethylated	24	non-HRD	31	8	0.258065	0	0	0	0	0	0	0	0	0	1	0	0	0	0	0	1	0	1	0	0	0	1	0	0	0	0	0	1	3	1	1	2	0	0	1	0	0	0	2	1	1	0
TCGA-A2-A3Y0-01_BRCA	H1b, BA	NA	82	HRD	144	19	0.131944	1	2	2	4	1	0	1	2	4	0	1	0	2	1	0	1	2	2	0	4	1	1	1	4	4	2	0	5	6	3	1	5	3	2	3	2	3	2	6	3	2	1
TCGA-A2-A4S1-01_BRCA	H2b	unmethylated	32	non-HRD	66	14	0.212121	2	1	1	1	0	1	0	2	3	0	0	1	2	1	1	4	1	0	1	2	0	0	1	1	0	1	0	1	0	2	0	2	0	0	1	0	0	0	6	1	0	0
TCGA-A2-A4S2-01_BRCA	H2b	unmethylated	18	non-HRD	26	5	0.192308	0	2	0	1	1	0	0	0	1	0	0	0	1	0	0	0	0	0	0	0	0	0	0	1	0	0	0	0	0	0	0	0	0	0	1	0	1	0	2	0	1	0
TCGA-A2-A4S3-01_BRCA	H1b, BA	NA	74	HRD	52	7	0.134615	0	0	1	1	2	0	0	0	0	1	0	0	1	0	0	1	0	0	1	0	1	0	1	0	1	0	1	0	2	1	0	1	3	1	4	0	0	1	1	0	0	1
TCGA-A7-A0CD-01_BRCA	H3	unmethylated	17	non-HRD	21	8	0.380952	0	1	0	0	0	0	0	0	0	0	0	0	0	1	0	0	0	0	0	0	0	1	0	0	0	0	0	0	0	0	0	0	0	1	3	2	0	0	0	1	0	0
TCGA-A7-A0CE-01_BRCA	H1a, BA	unmethylated	59	HRD	87	8	0.091954	0	1	0	0	1	0	1	0	0	1	0	3	1	0	0	0	1	0	2	2	0	1	1	2	1	1	2	1	0	1	1	4	0	0	2	0	4	2	1	1	2	0
TCGA-A7-A0CG-01_BRCA	H3	unmethylated	12	non-HRD	45	16	0.355556	0	0	0	1	0	0	0	1	1	0	0	0	1	0	0	0	0	0	0	1	0	0	1	1	0	0	0	0	1	1	0	3	0	0	1	0	0	1	8	0	0	0
TCGA-A7-A0CH-01_BRCA	H3	unmethylated	NA	NA	27	4	0.148148	1	0	0	0	0	1	0	0	1	0	0	0	0	0	0	0	1	2	0	0	0	0	0	0	0	0	0	0	0	0	0	0	1	0	0	0	1	1	2	0	0	0
TCGA-A7-A0CJ-01_BRCA	H2b	unmethylated	57	HRD	52	13	0.25	0	0	0	1	0	1	0	1	0	2	1	1	0	1	0	0	1	0	0	1	1	1	1	0	0	0	0	0	0	0	0	3	0	1	5	0	1	0	2	0	3	0
TCGA-A7-A0D9-01_BRCA	H3	unmethylated	17	non-HRD	20	3	0.15	0	0	0	0	1	0	0	0	0	0	0	0	1	0	0	1	0	0	0	0	0	0	0	0	1	0	0	0	0	0	0	1	0	1	1	0	0	0	1	0	0	0
TCGA-A7-A0DA-01_BRCA	H1b, BA	unmethylated	83	HRD	132	10	0.0757576	3	6	1	3	0	1	0	1	4	2	1	2	1	6	0	2	3	2	1	6	2	0	0	4	2	2	0	5	1	2	0	6	3	3	2	3	4	0	4	0	1	1
TCGA-A7-A0DB-01_BRCA	H3	NA	18	non-HRD	27	4	0.148148	2	0	0	0	0	0	0	0	2	0	0	0	1	1	0	1	0	0	0	0	0	0	0	0	0	0	0	0	0	1	0	6	0	0	2	0	0	0	0	0	1	1
TCGA-A7-A13D-01_BRCA	H1b, BA	unmethylated	40	non-HRD	80	13	0.1625	1	6	0	0	1	0	1	1	0	2	0	3	1	0	1	0	4	0	1	3	1	0	0	0	1	3	0	2	3	1	3	4	2	0	4	0	1	1	5	0	0	1
TCGA-A7-A13E-01_BRCA	H2b	unmethylated	32	non-HRD	44	17	0.386364	1	0	1	0	1	0	0	1	0	0	0	0	1	0	0	0	0	0	0	0	1	0	0	1	0	0	0	0	1	0	1	1	1	0	6	1	0	0	2	0	2	3
TCGA-A7-A13F-01_BRCA	H3	unmethylated	41	non-HRD	33	10	0.30303	0	1	0	1	0	1	0	0	0	0	0	0	1	0	0	1	0	0	0	0	0	0	0	0	0	0	0	1	2	0	0	1	1	1	2	0	0	0	3	0	1	1
TCGA-A7-A13G-01_BRCA	H3	NA	8	non-HRD	18	4	0.222222	0	0	0	0	0	0	0	0	0	0	1	0	0	0	0	1	0	0	0	0	0	0	0	0	0	1	0	1	0	1	0	0	1	0	0	0	0	0	1	0	0	0
TCGA-A7-A26E-01_BRCA	H3	unmethylated	9	non-HRD	37	14	0.378378	0	0	0	0	0	0	0	1	1	0	1	0	0	1	0	0	0	0	0	1	0	0	0	0	0	0	0	0	0	0	0	0	0	1	4	0	0	0	3	0	0	1
TCGA-A7-A26F-01_BRCA	H1b, BA	unmethylated	45	HRD	33	10	0.30303	0	0	0	0	0	0	0	1	2	1	0	0	1	1	1	2	2	0	0	0	0	0	0	0	0	0	0	0	1	1	0	0	0	1	5	0	0	0	3	1	1	1
TCGA-A7-A26G-01_BRCA	H1b, MA	unmethylated	58	HRD	43	4	0.0930233	1	1	0	0	1	2	0	1	1	0	1	1	0	0	0	1	0	1	2	0	0	0	1	0	0	0	0	0	2	3	0	1	0	0	0	0	0	0	2	1	1	0
TCGA-A7-A26H-01_BRCA	H1a, MA	unmethylated	20	non-HRD	103	18	0.174757	2	1	2	1	0	1	1	0	0	1	0	0	2	4	2	3	0	0	0	0	0	0	0	0	0	0	0	0	10	7	0	13	0	0	4	0	0	1	7	1	0	1
TCGA-A7-A26I-01_BRCA	H3	unmethylated	39	non-HRD	34	6	0.176471	0	0	0	0	0	1	1	0	1	0	0	0	0	1	0	1	1	1	0	0	0	0	1	0	0	0	0	0	1	0	0	1	0	0	1	1	0	0	2	2	0	1
TCGA-A7-A26J-01_BRCA	H3	unmethylated	20	non-HRD	22	4	0.181818	1	2	0	0	0	1	0	0	1	0	0	0	0	1	0	0	0	1	0	0	0	0	0	0	0	0	0	1	0	1	0	0	0	1	3	0	1	0	0	1	0	0
TCGA-A7-A2KD-01_BRCA	H3	NA	52	HRD	28	8	0.285714	0	1	0	0	1	0	0	0	0	0	0	0	0	0	0	2	0	0	0	0	0	1	0	0	0	1	0	0	0	0	0	0	1	0	1	0	1	1	3	1	0	0
TCGA-A7-A3RF-01_BRCA	H3	unmethylated	0	non-HRD	29	6	0.206897	0	1	0	0	3	4	3	0	0	0	0	0	0	1	0	1	0	1	0	0	0	0	0	0	0	0	0	0	0	0	0	0	0	1	4	0	0	0	0	1	0	0
TCGA-A7-A425-01_BRCA	H2b	NA	14	non-HRD	26	6	0.230769	1	2	0	0	0	0	0	0	0	0	1	3	1	0	0	0	0	0	0	0	0	0	0	0	0	1	0	0	0	0	0	0	1	0	1	0	0	0	2	0	0	0
TCGA-A7-A4SC-01_BRCA	H1b, MA	unmethylated	NA	NA	22	7	0.318182	1	0	0	0	0	0	0	0	1	1	1	0	0	1	0	0	0	0	0	0	0	0	1	0	0	0	0	0	0	0	0	0	0	1	0	0	0	1	2	0	0	0
TCGA-A7-A4SD-01_BRCA	H1b, BA	unmethylated	46	HRD	40	15	0.375	0	0	0	2	0	1	0	1	0	0	0	1	0	2	0	0	1	0	1	0	0	0	0	0	0	0	0	0	1	0	0	0	2	0	3	0	1	0	6	0	1	1
TCGA-A7-A4SE-01_BRCA	H1a, BA	NA	64	HRD	83	5	0.060241	0	2	1	2	1	2	1	1	0	1	0	0	0	2	1	1	0	4	0	1	1	0	1	3	0	0	0	1	2	6	0	8	0	0	3	1	1	2	1	0	3	3
TCGA-A7-A56D-01_BRCA	H2b	NA	47	HRD	119	24	0.201681	0	1	0	0	0	1	0	0	0	0	0	0	1	5	1	4	1	2	0	0	0	0	0	1	0	3	0	0	7	4	1	15	1	1	5	1	0	2	5	0	1	1
TCGA-A7-A5ZV-01_BRCA	H1a, BA	unmethylated	56	HRD	151	17	0.112583	3	3	0	0	2	2	3	2	1	4	0	3	1	5	0	1	3	5	3	0	0	3	3	2	4	0	2	1	3	4	1	7	1	4	4	0	1	3	7	1	0	3
TCGA-A7-A5ZW-01_BRCA	H3	unmethylated	7	non-HRD	27	5	0.185185	0	0	0	1	0	0	0	0	1	0	0	0	0	0	1	1	0	0	0	0	0	0	0	0	0	0	0	0	1	1	0	3	1	1	1	0	0	0	0	1	0	1
TCGA-A7-A5ZX-01_BRCA	H3	unmethylated	7	non-HRD	28	6	0.214286	0	1	0	0	1	0	0	0	2	0	0	1	0	0	0	0	0	0	0	1	0	0	0	1	0	0	0	0	0	1	0	0	0	0	1	1	0	0	1	0	0	1
TCGA-A7-A6VV-01_BRCA	H1b, BA	unmethylated	60	HRD	41	11	0.268293	3	0	0	0	0	1	0	1	0	1	0	0	0	0	1	1	0	0	0	0	1	0	1	0	0	0	0	1	1	1	1	2	2	0	3	0	0	2	5	1	2	0
TCGA-A7-A6VW-01_BRCA	H1a, MA	unmethylated	54	HRD	54	4	0.0740741	0	1	0	1	2	1	0	1	0	2	0	1	0	1	0	0	0	0	0	0	0	0	1	2	1	1	0	1	1	0	0	1	0	1	1	0	1	1	1	1	0	1
TCGA-A7-A6VX-01_BRCA	H2b	unmethylated	78	HRD	108	7	0.0648148	0	1	0	3	0	2	1	2	2	4	0	3	1	5	0	1	0	3	0	2	1	1	1	1	2	1	1	2	7	2	3	2	1	1	1	1	3	4	1	0	2	1
TCGA-A7-A6VY-01_BRCA	H1a, BA	hypermethylated	78	HRD	91	7	0.0769231	0	1	0	2	6	0	2	0	2	2	1	0	0	0	0	1	2	1	3	0	3	1	0	0	3	1	1	5	3	1	1	4	1	1	2	2	0	2	2	1	1	4
TCGA-A8-A06N-01_BRCA	H2b	unmethylated	24	non-HRD	32	17	0.53125	0	1	0	0	0	1	0	0	1	0	0	0	0	2	0	2	0	0	0	0	0	0	1	1	0	0	0	0	0	0	0	0	0	0	3	0	0	0	5	2	0	1
TCGA-A8-A06O-01_BRCA	H1b, MA	unmethylated	41	non-HRD	61	24	0.393443	0	1	0	0	0	1	1	1	0	2	0	0	1	1	0	0	0	1	0	0	0	0	0	0	2	0	0	0	0	1	0	2	1	0	7	1	2	1	6	0	0	0
TCGA-A8-A06P-01_BRCA	H2b	unmethylated	27	non-HRD	29	7	0.241379	1	0	1	0	0	0	0	0	1	0	0	1	1	1	0	0	0	0	0	0	1	0	0	0	0	0	0	0	0	0	0	0	0	0	1	0	0	0	1	1	0	0
TCGA-A8-A06Q-01_BRCA	H2b	unmethylated	36	non-HRD	206	32	0.15534	2	0	0	1	0	0	0	0	0	1	0	1	3	2	3	4	0	2	0	0	0	1	0	0	0	0	0	0	20	12	1	32	2	1	4	0	1	1	6	2	2	0
TCGA-A8-A06R-01_BRCA	H1b, MA	unmethylated	69	HRD	50	11	0.22	0	0	0	0	0	1	0	0	0	1	1	0	0	1	0	0	1	0	0	1	0	0	0	0	0	0	0	1	2	1	1	1	2	0	3	1	1	1	3	3	1	0
TCGA-A8-A06T-01_BRCA	H3	unmethylated	32	non-HRD	22	3	0.136364	0	0	0	0	0	0	0	1	1	0	0	0	0	0	1	0	0	0	0	0	0	0	0	0	0	0	0	0	2	0	0	1	0	0	0	0	1	0	2	0	0	2
TCGA-A8-A06U-01_BRCA	H3	unmethylated	69	HRD	59	12	0.20339	0	0	0	2	1	0	0	2	2	0	0	0	0	2	0	0	0	1	0	0	0	0	0	1	0	0	0	0	5	1	0	5	3	0	3	0	1	1	3	1	0	2
TCGA-A8-A06X-01_BRCA	H1a, MA	unmethylated	61	HRD	174	18	0.103448	5	3	1	1	2	5	2	0	2	5	2	8	3	6	0	4	0	0	1	2	2	3	1	9	0	0	0	2	3	4	2	5	3	3	10	2	1	0	4	2	4	8
TCGA-A8-A06Y-01_BRCA	H3	unmethylated	6	non-HRD	25	6	0.24	1	1	1	0	0	0	0	1	1	1	0	0	0	2	0	0	0	0	0	0	0	0	0	0	0	0	0	0	0	0	0	2	0	2	2	0	0	0	1	0	0	0
TCGA-A8-A06Z-01_BRCA	H1b, BA	unmethylated	28	non-HRD	67	6	0.0895522	0	3	0	1	2	1	0	2	2	0	0	2	1	1	0	1	1	2	0	1	0	0	1	2	0	0	0	1	0	2	0	1	1	0	2	0	0	0	1	2	1	0
TCGA-A8-A075-01_BRCA	H1b, MA	unmethylated	64	HRD	68	7	0.102941	2	2	1	3	0	3	0	0	0	1	0	0	0	1	0	2	0	0	0	1	1	0	0	1	1	1	0	2	1	0	1	4	0	0	2	1	0	0	2	1	1	1
TCGA-A8-A076-01_BRCA	H2b	unmethylated	34	non-HRD	66	20	0.30303	0	0	1	1	0	1	0	0	0	3	0	3	1	0	0	3	2	0	0	3	0	0	1	0	0	1	0	0	1	0	0	2	0	0	5	0	0	1	7	0	0	0
TCGA-A8-A079-01_BRCA	H3	unmethylated	51	HRD	63	14	0.222222	1	1	0	1	0	0	0	0	3	1	0	1	0	2	0	3	0	1	0	0	1	0	0	1	0	0	1	0	0	0	2	3	2	1	6	2	1	2	5	1	1	0
TCGA-A8-A07B-01_BRCA	H2b	unmethylated	34	non-HRD	58	7	0.12069	0	0	0	0	1	0	1	0	1	0	0	1	2	1	1	2	0	0	1	0	0	1	0	0	0	0	0	1	4	2	0	6	0	0	3	1	1	1	2	0	2	1
TCGA-A8-A07C-01_BRCA	H1a, BA	hypermethylated	NA	NA	122	15	0.122951	2	3	0	0	0	1	0	2	2	3	0	1	3	5	2	5	2	0	2	5	1	2	1	0	0	2	0	0	2	2	0	2	1	1	3	1	0	1	4	1	3	5
TCGA-A8-A07E-01_BRCA	H2b	unmethylated	22	non-HRD	54	8	0.148148	1	1	1	0	0	0	0	0	0	0	0	0	0	1	1	1	0	0	0	0	0	0	0	0	0	0	0	0	1	1	1	0	3	1	0	0	2	0	1	0	3	2
TCGA-A8-A07F-01_BRCA	H3	unmethylated	12	non-HRD	23	9	0.391304	1	2	0	0	0	0	0	0	1	0	1	0	0	0	0	0	0	0	0	0	0	0	0	0	0	0	0	1	0	0	0	1	1	0	2	0	0	0	1	0	0	0
TCGA-A8-A07G-01_BRCA	H3	unmethylated	46	HRD	55	12	0.218182	3	3	0	0	1	1	0	2	0	0	0	0	0	1	0	0	0	0	0	0	0	0	0	2	0	0	0	1	3	1	0	0	0	2	2	0	2	1	3	0	1	1
TCGA-A8-A07I-01_BRCA	H2a	unmethylated	26	non-HRD	38	10	0.263158	1	1	0	1	0	0	0	1	0	1	1	0	2	1	0	0	0	0	0	0	0	0	0	0	0	0	0	0	2	1	0	3	0	0	3	0	2	0	1	1	0	0
TCGA-A8-A07J-01_BRCA	H2b	unmethylated	13	non-HRD	34	3	0.0882353	0	0	0	1	1	0	0	0	0	1	0	2	1	1	1	3	0	0	0	0	0	0	0	2	0	1	0	0	0	1	0	1	0	0	1	0	1	1	0	0	1	0
TCGA-A8-A07L-01_BRCA	H1a, BA	hypermethylated	65	HRD	76	7	0.0921053	1	4	0	0	2	1	0	3	1	0	0	0	3	1	0	1	2	0	0	0	0	1	0	1	0	1	0	1	0	3	1	0	0	3	2	1	2	2	1	3	3	2
TCGA-A8-A07O-01_BRCA	H2b	unmethylated	21	non-HRD	34	9	0.264706	0	1	0	0	0	0	0	0	0	0	0	0	1	2	0	0	0	1	0	0	0	0	0	1	0	0	0	0	0	1	0	1	0	1	1	0	0	3	3	0	1	0
TCGA-A8-A07P-01_BRCA	H1b, BA	NA	31	non-HRD	42	12	0.285714	0	0	0	1	0	0	0	0	2	0	0	0	0	1	0	3	0	0	0	1	0	0	0	0	0	0	0	0	0	0	0	0	1	1	2	0	1	1	6	0	0	3
TCGA-A8-A07U-01_BRCA	H3	unmethylated	58	HRD	58	12	0.206897	0	0	0	1	2	0	0	0	0	2	1	0	1	0	1	2	1	0	0	0	1	0	0	1	0	1	0	0	5	3	1	4	1	1	7	1	0	1	2	1	1	0
TCGA-A8-A07W-01_BRCA	H2b	unmethylated	42	HRD	123	28	0.227642	0	2	0	1	0	1	0	3	1	4	0	1	0	0	0	2	2	1	1	2	1	0	0	1	2	2	1	2	3	3	0	8	0	1	8	3	0	0	4	1	3	2
TCGA-A8-A07Z-01_BRCA	H3	unmethylated	44	HRD	13	4	0.307692	0	0	0	0	0	0	0	0	1	0	0	0	0	0	0	0	0	0	0	0	0	0	0	0	0	0	0	0	0	0	0	0	0	0	1	0	0	0	0	0	1	1
TCGA-A8-A081-01_BRCA	H3	unmethylated	37	non-HRD	101	22	0.217822	1	2	0	0	0	0	0	2	2	0	0	0	2	1	0	2	0	1	0	1	0	1	0	2	0	1	0	1	4	2	1	9	0	1	6	0	0	0	4	0	3	0
TCGA-A8-A082-01_BRCA	H3	unmethylated	12	non-HRD	13	4	0.307692	0	1	0	0	0	0	0	0	0	0	0	0	0	0	0	0	0	1	0	0	0	0	1	0	0	0	0	1	0	0	0	1	0	0	1	0	0	0	1	0	1	0
TCGA-A8-A083-01_BRCA	H3	unmethylated	9	non-HRD	26	2	0.0769231	1	0	0	0	0	0	0	0	0	0	0	0	0	0	1	1	0	0	0	0	0	0	0	1	0	2	0	0	0	0	0	0	0	0	0	0	0	0	0	1	0	0
TCGA-A8-A084-01_BRCA	H2b	NA	24	non-HRD	57	14	0.245614	0	0	0	0	1	0	0	0	0	0	0	0	1	3	0	1	0	0	0	0	2	0	1	0	0	0	0	0	3	0	0	0	1	1	1	1	1	0	1	0	0	0
TCGA-A8-A085-01_BRCA	H1a, BA	unmethylated	40	non-HRD	55	2	0.0363636	0	0	1	0	1	1	0	0	1	3	0	0	0	2	0	0	0	1	0	2	1	1	0	1	0	0	0	1	2	2	0	7	1	0	1	1	0	0	0	5	2	0
TCGA-A8-A086-01_BRCA	H3	unmethylated	16	non-HRD	15	4	0.266667	0	0	0	0	0	0	0	1	0	0	0	1	0	1	0	0	0	1	0	0	0	0	0	0	0	0	0	0	0	1	0	0	0	0	1	0	1	1	1	0	0	1
TCGA-A8-A08A-01_BRCA	H3	unmethylated	13	non-HRD	20	6	0.3	0	2	0	1	0	0	0	0	0	0	0	0	0	0	0	0	0	0	0	0	1	0	0	0	0	0	0	0	0	0	0	0	0	0	3	0	0	3	1	0	1	1
TCGA-A8-A08B-01_BRCA	H2a	NA	27	non-HRD	44	8	0.181818	0	1	0	0	0	1	0	0	1	0	0	0	0	1	1	0	1	0	0	0	0	0	0	1	0	2	0	0	0	1	0	0	0	2	0	0	1	1	2	3	1	1
TCGA-A8-A08F-01_BRCA	H2b	NA	80	HRD	115	5	0.0434783	1	2	1	2	3	1	0	7	2	0	0	0	4	0	0	2	2	1	1	1	0	1	0	1	2	2	0	3	3	1	2	4	4	2	1	0	3	0	1	0	1	2
TCGA-A8-A08G-01_BRCA	H3	unmethylated	27	non-HRD	42	11	0.261905	0	0	0	2	0	0	0	1	0	0	0	2	0	3	0	1	0	0	0	0	0	0	0	0	0	0	0	0	2	0	0	0	1	0	4	0	0	1	1	0	0	0
TCGA-A8-A08H-01_BRCA	H3	unmethylated	0	non-HRD	101	6	0.0594059	1	1	0	2	0	1	1	2	0	0	1	0	0	3	0	1	0	0	0	0	0	2	0	1	1	1	0	0	0	1	0	1	0	0	0	1	7	2	0	2	0	3
TCGA-A8-A08I-01_BRCA	H3	unmethylated	42	HRD	32	8	0.25	0	2	0	0	0	1	0	1	0	1	0	0	0	0	0	1	0	0	0	0	0	0	0	0	1	1	0	1	0	0	0	1	1	0	3	0	0	0	2	0	0	0
TCGA-A8-A08J-01_BRCA	H3	unmethylated	40	non-HRD	32	8	0.25	0	1	1	0	0	1	1	0	0	0	0	0	1	0	0	1	1	0	0	0	0	1	0	0	0	0	0	0	0	0	0	1	0	0	3	0	0	0	1	0	0	0
TCGA-A8-A08L-01_BRCA	H1a, BA	unmethylated	79	HRD	183	11	0.0601093	3	5	0	3	4	2	0	1	0	1	0	3	1	5	0	5	1	4	1	1	2	0	0	4	1	0	0	2	18	7	1	25	2	3	4	0	3	2	1	3	2	0
TCGA-A8-A08O-01_BRCA	H2b	unmethylated	32	non-HRD	18	5	0.277778	0	1	0	0	0	0	0	0	0	0	0	0	0	0	0	1	0	0	0	0	0	0	0	0	0	0	0	0	1	0	0	1	0	0	2	0	0	0	0	1	0	0
TCGA-A8-A08P-01_BRCA	H3	unmethylated	51	HRD	64	10	0.15625	2	0	0	0	0	1	0	0	0	0	0	0	3	2	0	2	1	1	0	1	1	0	0	1	0	0	0	0	2	0	0	6	1	0	2	0	0	0	3	0	1	4
TCGA-A8-A08R-01_BRCA	H2b	unmethylated	79	HRD	213	16	0.0751174	5	3	0	4	3	6	0	3	2	2	1	1	4	4	1	1	1	5	2	2	2	1	1	3	3	0	1	2	12	10	0	19	1	1	5	0	4	2	4	3	4	2
TCGA-A8-A08S-01_BRCA	H2b	NA	15	non-HRD	37	9	0.243243	1	2	0	2	1	0	0	0	0	0	0	0	1	0	0	1	0	0	1	0	0	0	0	1	0	0	0	0	0	0	0	0	1	0	3	1	1	0	3	1	1	0
TCGA-A8-A08T-01_BRCA	H3	unmethylated	13	non-HRD	37	9	0.243243	0	0	0	1	0	1	1	0	1	0	0	1	1	0	0	1	0	0	0	0	0	0	0	1	0	0	0	0	0	0	0	2	2	1	2	1	1	0	4	0	0	1
TCGA-A8-A08X-01_BRCA	H2b	unmethylated	48	HRD	32	8	0.25	0	0	0	0	0	0	0	0	1	0	0	0	1	1	1	0	0	1	0	0	0	0	0	0	0	0	0	1	0	0	0	2	0	1	0	0	1	1	1	2	0	2
TCGA-A8-A08Z-01_BRCA	H3	unmethylated	12	non-HRD	25	5	0.2	0	0	0	0	0	0	0	1	0	1	0	0	0	0	0	0	1	1	0	0	0	0	1	0	0	0	0	0	0	0	1	0	0	0	3	0	0	0	0	0	1	0
TCGA-A8-A090-01_BRCA	H2b	unmethylated	33	non-HRD	30	7	0.233333	1	0	0	0	1	0	0	0	0	0	0	0	1	1	0	1	0	0	0	0	0	0	0	0	1	1	0	0	0	0	0	1	0	1	1	0	1	0	1	0	0	0
TCGA-A8-A091-01_BRCA	H3	unmethylated	10	non-HRD	17	8	0.470588	0	0	0	0	0	1	0	0	0	1	0	0	1	0	0	0	0	0	0	0	0	0	0	0	0	0	0	0	0	0	0	0	0	0	2	0	1	0	0	0	0	0
TCGA-A8-A092-01_BRCA	H1a, MA	unmethylated	17	non-HRD	65	14	0.215385	0	1	0	1	0	0	0	1	1	0	0	0	1	1	0	1	0	0	0	0	1	1	0	0	0	1	0	0	3	1	0	6	1	0	4	0	0	1	0	0	1	0
TCGA-A8-A093-01_BRCA	H1b, MA	unmethylated	6	non-HRD	85	24	0.282353	0	1	0	0	0	0	0	0	1	0	0	2	0	0	0	1	1	0	0	0	1	0	0	0	0	0	0	0	3	0	0	7	1	0	4	1	0	0	7	2	0	0
TCGA-A8-A094-01_BRCA	H1b, MA	unmethylated	68	HRD	160	17	0.10625	2	2	0	2	2	0	0	1	1	0	0	1	1	1	0	2	2	0	0	0	0	1	1	1	0	0	0	0	12	3	2	26	0	0	4	0	0	0	4	2	0	0
TCGA-A8-A095-01_BRCA	H2b	unmethylated	10	non-HRD	125	14	0.112	0	2	0	0	2	1	0	0	0	1	0	2	5	5	0	1	0	0	0	0	1	0	0	1	0	0	0	0	14	7	2	24	1	0	1	0	0	1	1	0	1	1
TCGA-A8-A096-01_BRCA	H3	unmethylated	6	non-HRD	26	10	0.384615	0	1	0	1	0	0	0	0	0	0	0	0	0	0	0	1	1	0	0	0	0	0	0	0	0	0	0	2	0	0	0	0	0	1	4	0	0	0	1	0	0	0
TCGA-A8-A097-01_BRCA	H1a, BA	unmethylated	46	HRD	83	5	0.060241	2	1	0	2	2	2	0	3	0	4	0	0	0	3	1	2	0	2	0	0	1	1	0	2	1	1	0	1	3	2	1	6	2	2	2	0	0	3	1	2	1	0
TCGA-A8-A099-01_BRCA	H3	unmethylated	13	non-HRD	25	7	0.28	0	1	0	0	0	0	1	0	1	0	0	0	1	2	0	0	0	0	0	0	0	1	0	0	0	0	1	0	0	0	0	2	0	0	2	0	1	0	1	1	0	0
TCGA-A8-A09A-01_BRCA	H1a, MA	unmethylated	80	HRD	193	13	0.0673575	9	7	0	3	2	0	1	5	5	4	0	3	2	4	0	4	0	3	1	3	1	2	0	2	2	3	2	2	4	4	1	4	2	1	5	1	3	2	2	1	2	6
TCGA-A8-A09B-01_BRCA	H3	unmethylated	16	non-HRD	37	9	0.243243	0	2	0	2	1	0	0	0	0	0	0	0	2	0	0	0	0	0	0	1	0	0	0	2	1	0	0	0	1	0	0	1	1	1	3	0	0	1	4	0	1	0
TCGA-A8-A09C-01_BRCA	H3	unmethylated	31	non-HRD	24	4	0.166667	0	1	0	0	0	0	0	1	0	0	0	0	0	1	0	0	1	0	1	0	0	0	0	0	0	0	0	0	0	0	0	0	0	0	1	0	0	2	2	0	0	0
TCGA-A8-A09D-01_BRCA	H3	unmethylated	26	non-HRD	35	3	0.0857143	0	0	0	0	1	0	0	2	0	0	0	1	0	0	0	1	0	0	0	1	0	0	0	0	0	0	0	0	0	0	0	0	1	2	0	0	0	1	2	1	0	2
TCGA-A8-A09E-01_BRCA	H1b, BA	NA	29	non-HRD	45	8	0.177778	0	2	0	2	0	1	0	0	0	0	0	0	0	2	0	2	1	2	0	0	1	0	0	0	0	0	0	1	0	0	0	0	1	1	4	1	0	3	3	0	1	1
TCGA-A8-A09G-01_BRCA	H1b, MA	unmethylated	13	non-HRD	229	20	0.0873362	2	0	1	1	0	0	0	0	1	1	1	0	10	4	1	0	0	1	0	0	0	0	0	1	0	0	0	0	44	16	4	37	2	0	1	2	1	2	2	1	2	1
TCGA-A8-A09I-01_BRCA	H1b, MA	unmethylated	37	non-HRD	121	27	0.22314	2	0	0	0	0	1	0	1	1	0	0	1	1	0	0	2	0	1	0	0	0	1	0	0	0	0	1	0	12	5	3	12	1	1	5	2	2	0	8	0	1	0
TCGA-A8-A09K-01_BRCA	H3	NA	21	non-HRD	32	6	0.1875	1	1	0	0	0	0	0	0	0	0	0	0	0	1	0	0	0	0	0	0	0	0	0	0	2	0	0	1	0	0	0	0	1	1	0	0	0	1	1	0	0	1
TCGA-A8-A09M-01_BRCA	H3	unmethylated	73	HRD	119	10	0.0840336	5	2	0	0	1	2	2	0	2	2	0	3	2	1	0	7	1	3	1	4	1	2	0	2	0	2	0	4	1	2	0	4	1	1	2	0	0	1	6	2	2	0
TCGA-A8-A09N-01_BRCA	H2b	unmethylated	24	non-HRD	54	13	0.240741	1	0	0	1	1	0	1	0	0	0	2	0	0	0	0	0	0	0	0	1	0	0	0	0	1	0	0	1	3	3	0	7	0	0	4	0	1	0	1	0	1	1
TCGA-A8-A09Q-01_BRCA	H3	unmethylated	63	HRD	127	33	0.259843	3	1	1	0	1	1	1	1	0	2	2	1	1	2	0	5	1	1	0	2	1	0	0	1	1	3	2	1	1	4	0	2	0	2	12	0	0	1	9	5	0	0
TCGA-A8-A09R-01_BRCA	H2b	unmethylated	21	non-HRD	57	10	0.175439	1	1	0	0	0	1	1	1	4	2	0	1	1	1	0	2	0	0	0	3	0	0	0	1	0	0	0	2	0	0	0	2	0	0	3	0	3	0	2	0	0	1
TCGA-A8-A09T-01_BRCA	H2b	unmethylated	7	non-HRD	20	5	0.25	2	0	0	0	0	0	0	1	0	0	0	0	0	1	0	0	0	0	0	0	0	0	0	0	0	0	1	0	0	0	0	0	0	0	3	0	0	0	1	0	2	1
TCGA-A8-A09V-01_BRCA	H3	unmethylated	5	non-HRD	22	4	0.181818	0	1	0	0	0	1	0	1	0	0	0	0	0	1	2	0	0	0	0	1	0	0	0	1	0	1	0	2	1	0	0	1	0	0	1	0	0	0	1	0	0	0
TCGA-A8-A09W-01_BRCA	H1a, BA	unmethylated	59	HRD	75	12	0.16	0	0	0	2	1	1	0	1	0	2	0	2	1	2	0	1	0	5	0	0	2	4	0	1	1	1	0	0	1	1	1	3	0	0	3	2	1	0	2	0	0	1
TCGA-A8-A09X-01_BRCA	H3	unmethylated	38	non-HRD	44	11	0.25	0	2	0	0	0	0	0	1	1	1	0	1	2	0	1	1	1	1	0	0	0	0	1	0	0	0	0	0	1	1	0	1	1	0	4	0	1	0	3	0	0	0
TCGA-A8-A09Z-01_BRCA	H1b, MA	unmethylated	9	non-HRD	904	212	0.234513	2	5	0	4	9	18	5	58	1	1	0	11	0	6	0	7	0	2	0	1	0	0	2	0	0	3	1	1	1	0	0	1	13	24	63	4	3	16	44	11	47	78
TCGA-A8-A0A1-01_BRCA	H3	unmethylated	19	non-HRD	41	15	0.365854	1	3	0	0	0	0	0	0	0	0	0	3	0	0	0	0	0	0	0	0	0	0	0	0	0	1	0	0	0	0	0	0	1	1	5	0	1	0	4	1	1	1
TCGA-A8-A0A2-01_BRCA	H1b, BA	unmethylated	21	non-HRD	25	7	0.28	0	0	0	2	0	0	0	0	1	0	0	2	0	0	0	4	0	0	0	0	0	1	0	0	0	0	0	0	0	1	0	0	0	0	4	0	0	1	2	0	0	1
TCGA-A8-A0A4-01_BRCA	H2b	unmethylated	30	non-HRD	21	5	0.238095	1	0	0	0	0	0	0	0	1	0	0	1	0	2	0	0	0	0	0	0	0	1	0	0	0	0	1	0	0	1	0	0	0	0	1	0	1	1	1	0	0	0
TCGA-A8-A0A6-01_BRCA	H3	unmethylated	32	non-HRD	25	6	0.24	0	1	0	0	0	0	0	0	0	0	0	0	0	0	0	1	0	0	0	1	0	0	0	0	0	0	0	0	0	0	0	0	3	2	1	1	0	1	1	0	0	0
TCGA-A8-A0A7-01_BRCA	H2a	unmethylated	0	non-HRD	189	16	0.0846561	0	1	0	0	1	0	0	0	0	0	1	1	5	4	2	4	1	2	0	0	0	0	0	1	1	0	0	1	5	7	0	27	0	0	0	0	2	0	3	3	2	5
TCGA-A8-A0A9-01_BRCA	H3	unmethylated	16	non-HRD	52	22	0.423077	0	2	0	0	1	0	0	0	1	0	1	0	0	0	0	3	0	0	0	0	0	0	0	0	0	0	0	0	3	1	0	4	0	0	10	0	2	1	1	1	1	2
TCGA-A8-A0AB-01_BRCA	H3	unmethylated	17	non-HRD	25	7	0.28	0	0	1	0	0	0	0	0	0	0	0	0	1	2	0	0	0	0	0	1	1	0	0	1	0	2	0	0	2	0	0	1	0	0	2	0	0	0	4	0	0	1
TCGA-A8-A0AD-01_BRCA	H3	NA	11	non-HRD	21	4	0.190476	0	0	1	1	0	0	0	0	0	0	0	0	0	0	0	0	0	0	0	0	0	0	0	0	0	1	0	0	0	0	1	0	0	0	2	1	2	1	1	1	0	0
TCGA-AC-A23C-01_BRCA	H1b, BA	unmethylated	33	non-HRD	103	12	0.116505	1	4	0	0	2	2	0	0	1	0	1	0	1	0	0	3	0	0	0	1	2	0	0	0	0	1	0	0	7	3	1	4	1	0	3	0	1	1	1	1	3	3
TCGA-AC-A23E-01_BRCA	H2b	NA	12	non-HRD	16	6	0.375	0	1	0	0	0	0	0	0	0	0	1	0	0	0	0	1	0	0	0	0	1	1	0	0	0	0	0	0	0	1	0	0	0	0	1	0	2	0	3	1	0	0
TCGA-AC-A23H-01_BRCA	H1b, MA	unmethylated	NA	NA	4138	244	0.0589657	6	6	1	2	12	6	1	7	7	9	0	4	158	89	14	80	8	11	3	22	13	2	0	12	4	5	2	8	645	234	70	955	11	6	9	2	36	5	22	12	24	12
TCGA-AC-A2B8-01_BRCA	H2b	unmethylated	26	non-HRD	79	7	0.0886076	1	1	0	0	0	0	0	0	1	0	0	0	4	1	0	1	0	0	0	0	0	0	0	1	0	0	0	1	6	5	3	17	0	0	2	0	3	0	1	0	2	1
TCGA-AC-A2BK-01_BRCA	H3	unmethylated	56	HRD	68	14	0.205882	0	3	1	2	1	2	0	3	0	1	1	0	1	1	2	0	2	2	0	1	0	2	1	4	0	1	0	0	2	0	0	0	2	2	0	0	0	0	6	0	0	1
TCGA-AC-A2BM-01_BRCA	H3	unmethylated	32	non-HRD	19	3	0.157895	0	1	0	0	0	2	1	0	0	0	0	0	0	1	0	0	0	0	0	0	0	0	0	0	0	0	0	0	0	0	0	0	1	2	0	0	0	0	1	0	0	2
TCGA-AC-A2FB-01_BRCA	H3	NA	12	non-HRD	10	3	0.3	0	0	0	0	0	0	0	0	0	0	0	0	0	0	0	0	0	0	0	0	0	0	0	0	0	1	0	0	0	0	0	0	0	0	1	0	0	2	1	1	0	0
TCGA-AC-A2FF-01_BRCA	H2b	unmethylated	0	non-HRD	13	1	0.0769231	0	0	0	0	0	0	0	1	0	0	0	3	0	0	0	0	0	0	0	0	0	0	0	1	1	0	0	0	0	0	0	2	0	0	1	0	0	0	0	0	0	0
TCGA-AC-A2FG-01_BRCA	H2b	unmethylated	9	non-HRD	24	4	0.166667	0	1	0	0	0	0	0	0	0	0	0	1	0	0	0	0	0	0	0	0	0	0	0	1	0	0	0	1	2	0	0	0	0	0	3	0	1	0	0	0	1	1
TCGA-AC-A2FK-01_BRCA	H3	NA	0	non-HRD	1	0	0	0	0	0	0	0	0	0	0	0	0	0	0	0	0	0	0	0	0	0	0	0	0	0	0	0	0	0	0	0	0	0	0	0	0	0	0	0	0	0	0	0	0
TCGA-AC-A2FO-01_BRCA	H2b	unmethylated	22	non-HRD	22	2	0.0909091	0	1	0	0	0	1	0	0	0	0	0	0	1	0	0	1	0	0	0	1	0	0	0	0	1	0	0	0	0	0	0	3	1	1	1	0	0	0	0	0	0	0
TCGA-AC-A2QH-01_BRCA	H2b	NA	47	HRD	20	5	0.25	0	1	0	0	0	1	0	0	0	0	0	0	1	1	0	1	1	0	0	0	0	0	0	0	0	0	0	1	0	0	0	1	1	1	2	1	0	0	1	0	0	0
TCGA-AC-A3HN-01_BRCA	H3	unmethylated	10	non-HRD	11	3	0.272727	0	0	0	0	0	0	0	0	0	1	0	0	0	0	0	0	0	1	0	0	0	0	0	0	0	0	0	0	0	0	0	0	0	0	1	0	0	0	1	0	0	1
TCGA-AC-A3OD-01_BRCA	H3	unmethylated	23	non-HRD	27	7	0.259259	0	0	0	0	0	0	0	1	0	1	0	1	0	0	0	1	0	0	0	0	0	0	0	0	2	0	0	0	0	0	0	0	1	0	2	0	0	2	2	0	1	0
TCGA-AC-A3QP-01_BRCA	H3	unmethylated	9	non-HRD	20	3	0.15	1	1	0	0	0	0	0	0	1	0	0	0	1	0	1	0	0	0	0	0	1	0	0	0	0	0	0	0	1	1	0	0	0	1	0	1	0	0	1	0	1	0
TCGA-AC-A3QQ-01_BRCA	H3	NA	12	non-HRD	24	8	0.333333	0	0	1	0	0	0	0	0	0	0	0	0	0	0	0	1	0	0	0	0	0	0	0	0	0	0	0	0	0	0	0	0	0	1	2	0	1	1	2	0	0	1
TCGA-AC-A3W5-01_BRCA	H3	NA	62	HRD	112	14	0.125	0	2	1	0	2	1	0	0	2	2	0	3	3	1	0	0	1	1	1	5	2	3	0	2	0	1	1	1	3	3	0	15	1	2	2	1	1	1	2	0	0	1
TCGA-AC-A3YI-01_BRCA	H3	unmethylated	2	non-HRD	13	3	0.230769	1	1	1	0	0	0	0	0	0	0	0	0	0	0	0	1	0	0	0	0	0	0	0	0	0	0	0	0	0	0	0	0	0	0	0	0	0	0	0	0	0	0
TCGA-AC-A3YJ-01_BRCA	H2b	unmethylated	3	non-HRD	14	5	0.357143	0	0	0	0	0	0	0	0	0	0	0	0	0	0	0	0	0	0	0	0	0	0	0	0	0	0	0	0	0	0	0	1	0	0	3	0	0	1	1	0	0	0
TCGA-AC-A4ZE-01_BRCA	H3	unmethylated	15	non-HRD	43	13	0.302326	0	2	1	0	1	0	0	1	1	2	0	0	1	1	0	0	2	0	0	0	0	0	0	0	0	1	0	0	0	1	0	0	1	0	4	0	1	2	2	0	0	3
TCGA-AC-A5EH-01_BRCA	H1b, BA	unmethylated	29	non-HRD	121	11	0.0909091	3	7	0	1	4	0	0	0	1	1	2	4	3	1	1	2	1	2	0	0	2	4	0	3	0	0	1	2	2	1	0	4	2	3	1	1	3	0	5	2	2	2
TCGA-AC-A5EI-01_BRCA	H3	NA	26	non-HRD	23	6	0.26087	0	0	0	0	0	0	0	0	0	0	0	0	1	0	0	0	0	1	0	0	0	1	0	0	0	0	0	0	0	1	0	0	0	1	1	0	0	3	1	0	0	0
TCGA-AC-A5XS-01_BRCA	H2b	unmethylated	24	non-HRD	390	37	0.0948718	1	1	0	0	0	0	0	1	0	0	0	0	8	9	2	9	2	0	0	3	1	0	0	2	0	2	0	3	48	33	12	66	0	0	0	1	7	1	4	0	2	1
TCGA-AC-A5XU-01_BRCA	H3	unmethylated	33	non-HRD	51	17	0.333333	1	0	1	0	0	0	0	0	1	1	0	0	0	2	0	1	0	0	0	0	0	1	0	0	1	0	0	0	3	0	1	1	3	0	6	0	0	1	2	0	0	1
TCGA-AC-A62V-01_BRCA	H2b	unmethylated	29	non-HRD	64	24	0.375	0	0	0	0	2	1	0	0	1	1	0	1	0	0	0	2	0	0	0	0	1	0	0	4	0	1	0	1	1	0	1	2	0	0	4	0	0	1	4	0	3	1
TCGA-AC-A62X-01_BRCA	H1b, BA	unmethylated	33	non-HRD	50	24	0.48	0	1	1	0	1	0	1	0	0	0	1	0	1	1	0	2	0	0	0	0	0	0	0	0	0	0	0	1	0	2	0	1	0	2	7	0	0	0	7	0	1	0
TCGA-AC-A62Y-01_BRCA	H1b, BA	unmethylated	32	non-HRD	53	12	0.226415	0	1	0	1	1	0	0	0	0	0	0	2	0	1	0	0	1	1	0	0	0	0	0	0	0	0	0	0	0	3	2	9	0	0	5	0	1	1	1	0	1	0
TCGA-AC-A6IV-01_BRCA	H3	unmethylated	20	non-HRD	17	7	0.411765	0	0	0	0	0	1	0	1	1	0	0	0	0	0	0	1	0	0	0	0	0	0	0	0	0	0	0	0	0	0	0	0	0	1	1	0	0	2	2	0	0	0
TCGA-AC-A6IW-01_BRCA	H1b, BA	unmethylated	53	HRD	123	16	0.130081	0	2	0	0	0	2	1	0	1	1	2	0	3	2	0	1	1	0	3	5	0	0	1	2	1	0	0	0	10	5	3	9	1	0	2	1	2	2	4	0	2	2
TCGA-AC-A6IX-01_BRCA	H3	unmethylated	27	non-HRD	46	8	0.173913	0	0	0	0	0	0	0	0	0	0	0	1	0	1	0	0	0	1	1	0	0	1	0	0	0	1	1	0	3	0	1	2	0	1	2	1	2	0	3	1	0	2
TCGA-AC-A6IX-06_BRCA	H3	unmethylated	20	non-HRD	35	7	0.2	0	0	0	0	0	0	0	0	0	0	0	0	0	0	0	0	0	1	0	0	0	1	0	0	0	1	0	0	2	0	1	2	0	1	3	1	3	0	2	1	0	1
TCGA-AC-A6NO-01_BRCA	H3	unmethylated	4	non-HRD	24	6	0.25	0	0	0	0	0	0	1	2	0	0	0	0	0	1	0	1	0	0	0	0	0	0	0	0	0	0	1	0	1	0	0	0	0	0	3	0	1	0	1	0	0	3
TCGA-AC-A7VB-01_BRCA	H2b	unmethylated	27	non-HRD	20	8	0.4	0	0	0	0	0	0	0	0	1	2	0	0	1	0	0	0	0	0	0	0	1	0	0	0	0	0	0	0	0	0	0	0	0	1	1	0	0	2	2	0	0	2
TCGA-AC-A7VC-01_BRCA	H3	unmethylated	15	non-HRD	14	2	0.142857	0	1	1	0	0	0	1	0	0	0	0	0	0	1	0	0	0	0	0	0	0	0	0	0	0	0	0	0	0	0	0	0	0	0	1	0	2	0	0	0	0	1
TCGA-AC-A8OP-01_BRCA	H2b	unmethylated	34	non-HRD	129	28	0.217054	0	2	2	1	3	0	0	4	2	2	3	2	2	2	2	6	0	1	0	2	1	1	1	2	0	4	0	2	2	3	1	3	2	0	7	2	1	2	7	1	2	3
TCGA-AC-A8OQ-01_BRCA	H3	unmethylated	82	HRD	75	24	0.32	1	5	1	1	0	1	1	2	0	0	0	1	2	2	1	1	1	1	1	0	0	0	0	1	0	0	0	0	0	1	0	1	0	0	12	1	0	3	4	1	0	2
TCGA-AC-A8OR-01_BRCA	H2b	unmethylated	4	non-HRD	57	5	0.0877193	1	2	0	1	0	0	0	0	6	11	1	21	0	0	1	1	0	1	0	0	0	0	0	0	0	0	0	0	0	0	0	0	0	1	1	0	0	0	1	0	0	1
TCGA-AC-A8OS-01_BRCA	H2b	unmethylated	10	non-HRD	37	7	0.189189	0	1	0	0	0	0	0	0	1	1	0	0	0	1	0	0	0	0	0	0	0	0	1	1	0	0	0	1	2	0	0	1	0	0	4	0	1	1	3	0	2	1
TCGA-AN-A03X-01_BRCA	H3	unmethylated	16	non-HRD	31	4	0.129032	1	1	0	0	0	0	0	0	2	0	1	0	1	1	0	0	0	0	0	1	1	0	0	0	0	0	0	0	0	0	0	0	0	1	2	1	0	1	1	0	1	0
TCGA-AN-A03Y-01_BRCA	H3	unmethylated	16	non-HRD	25	9	0.36	1	1	0	0	0	0	0	0	0	0	0	0	0	0	0	0	0	0	0	0	0	0	0	0	0	0	0	0	0	1	0	0	0	0	3	0	0	2	1	0	0	0
TCGA-AN-A041-01_BRCA	H1b, BA	unmethylated	26	non-HRD	26	6	0.230769	0	0	0	0	0	0	0	0	1	0	1	0	0	2	0	1	0	0	0	0	0	0	0	1	0	1	0	0	0	0	0	0	0	0	2	0	0	2	0	0	1	0
TCGA-AN-A046-01_BRCA	H1b, BA	unmethylated	7	non-HRD	5351	2051	0.383293	2	14	2	50	13	6	6	77	7	18	0	45	194	65	17	1560	2	2	0	1	0	0	0	1	1	1	0	1	0	1	0	0	5	29	94	16	2	7	72	12	14	80
TCGA-AN-A049-01_BRCA	H1b, BA	unmethylated	41	non-HRD	25	9	0.36	1	0	1	0	0	2	0	0	0	0	0	0	1	0	0	1	0	0	0	0	0	0	0	0	0	0	0	0	0	0	0	0	1	1	2	0	0	0	2	0	0	0
TCGA-AN-A04A-01_BRCA	H2b	unmethylated	46	HRD	39	14	0.358974	1	0	0	0	1	0	0	0	1	1	0	0	1	0	0	1	0	0	0	0	0	0	0	0	0	0	0	0	0	0	0	0	1	2	2	0	2	1	5	2	3	2
TCGA-AN-A04C-01_BRCA	H2b	unmethylated	38	non-HRD	63	20	0.31746	0	1	0	0	1	1	0	2	0	1	0	1	0	1	0	1	0	0	1	0	0	0	0	0	0	0	0	0	0	0	0	3	0	1	5	0	2	0	6	2	0	2
TCGA-AN-A04D-01_BRCA	H1a, BA	unmethylated	63	HRD	74	5	0.0675676	2	2	0	1	1	0	1	0	0	0	0	1	0	1	0	0	1	3	0	1	0	1	1	0	0	1	0	1	1	5	0	1	1	2	2	0	0	1	1	0	1	3
TCGA-AN-A0AJ-01_BRCA	H2b	unmethylated	36	non-HRD	72	20	0.277778	0	2	0	1	0	1	0	1	2	2	0	0	0	1	0	3	0	0	0	1	0	1	0	2	0	0	0	0	4	1	0	7	0	1	4	1	1	0	2	1	1	1
TCGA-AN-A0AK-01_BRCA	H1b, MA	unmethylated	17	non-HRD	888	253	0.28491	0	4	0	3	13	19	11	66	0	3	1	4	1	6	0	22	3	2	0	1	1	0	0	0	0	6	0	4	0	1	0	4	25	26	53	7	7	14	53	3	44	68
TCGA-AN-A0AL-01_BRCA	H1a, BA	unmethylated	72	HRD	67	6	0.0895522	2	1	0	1	2	0	0	3	1	2	0	2	0	1	1	4	1	1	1	0	1	1	0	1	0	1	0	0	2	2	0	3	1	1	3	2	0	0	1	3	0	1
TCGA-AN-A0AM-01_BRCA	H3	unmethylated	50	HRD	83	19	0.228916	0	5	0	1	2	1	0	0	0	2	0	0	1	1	1	0	1	0	0	1	0	1	1	0	1	1	0	0	3	1	0	5	0	1	4	3	3	1	5	3	1	0
TCGA-AN-A0AR-01_BRCA	H1a, BA	hypermethylated	79	HRD	98	10	0.102041	1	3	0	5	1	2	0	0	1	2	0	1	2	2	0	4	0	0	2	4	1	1	0	3	0	0	0	1	4	2	1	5	1	0	1	2	1	2	4	2	1	1
TCGA-AN-A0AS-01_BRCA	H2b	unmethylated	36	non-HRD	40	15	0.375	0	1	0	1	0	0	0	1	0	0	0	0	1	2	0	0	1	0	0	1	0	0	0	0	0	0	0	0	1	0	0	1	2	0	5	0	0	1	3	2	0	1
TCGA-AN-A0AT-01_BRCA	H1a, BA	hypermethylated	68	HRD	109	7	0.0642202	3	1	1	1	2	1	0	5	2	2	0	0	2	1	1	1	2	5	1	1	0	1	0	1	1	1	1	3	3	2	0	5	2	1	3	3	1	1	1	0	0	5
TCGA-AN-A0FD-01_BRCA	H2b	unmethylated	28	non-HRD	28	5	0.178571	0	0	0	0	1	0	0	0	1	1	0	0	0	1	0	0	0	0	0	2	0	0	0	1	0	1	0	0	1	1	0	0	0	1	3	1	0	0	2	1	1	0
TCGA-AN-A0FF-01_BRCA	H1b, BA	unmethylated	8	non-HRD	18	6	0.333333	0	0	0	0	0	0	0	1	0	0	0	0	0	0	0	0	0	0	0	0	0	0	0	0	0	0	0	0	0	0	0	0	0	0	2	0	1	1	1	1	0	0
TCGA-AN-A0FJ-01_BRCA	H3	unmethylated	42	HRD	73	11	0.150685	0	2	1	5	2	0	0	2	1	0	0	0	1	1	0	0	4	0	2	1	0	1	1	1	0	1	0	0	6	0	1	4	3	0	5	0	2	0	2	1	1	0
TCGA-AN-A0FK-01_BRCA	H3	unmethylated	11	non-HRD	32	11	0.34375	1	2	0	1	0	0	0	0	1	0	0	0	0	1	0	0	0	0	0	0	0	2	1	0	0	0	0	0	0	0	0	0	0	2	2	1	0	1	1	3	1	0
TCGA-AN-A0FL-01_BRCA	H1a, BA	unmethylated	63	HRD	137	17	0.124088	3	1	0	2	1	4	0	0	4	2	1	4	2	3	0	3	0	2	1	0	1	0	1	3	0	2	1	2	7	6	0	4	0	4	3	4	2	1	5	0	0	1
TCGA-AN-A0FN-01_BRCA	H3	unmethylated	1	non-HRD	34	6	0.176471	0	1	1	1	1	0	0	0	1	0	0	1	0	2	0	0	1	1	0	0	0	0	0	1	0	0	0	0	0	0	0	0	1	0	1	2	1	0	0	0	0	3
TCGA-AN-A0FS-01_BRCA	H3	unmethylated	11	non-HRD	59	11	0.186441	1	1	0	0	1	0	0	0	2	1	0	0	3	1	0	2	0	0	0	0	0	0	0	0	0	0	0	0	1	2	0	5	1	1	4	0	2	1	1	2	3	0
TCGA-AN-A0FT-01_BRCA	H2b	unmethylated	NA	NA	78	16	0.205128	0	1	0	1	0	1	0	0	0	0	0	2	0	0	1	2	0	1	0	0	0	0	1	0	0	0	0	0	3	4	1	1	0	1	3	0	1	2	3	0	5	1
TCGA-AN-A0FV-01_BRCA	H3	unmethylated	39	non-HRD	77	11	0.142857	0	1	0	2	1	0	0	0	0	0	0	2	1	0	0	0	0	0	0	0	0	0	0	1	0	2	0	0	5	2	1	6	1	0	2	0	1	1	1	0	2	0
TCGA-AN-A0FW-01_BRCA	H2b	unmethylated	38	non-HRD	100	14	0.14	1	4	1	1	0	2	0	2	2	0	0	1	1	2	1	1	0	2	0	1	2	2	0	1	1	3	0	1	1	0	0	4	2	4	1	1	2	2	4	2	2	0
TCGA-AN-A0FX-01_BRCA	H1a, BA	unmethylated	69	HRD	102	16	0.156863	0	2	0	2	1	1	1	0	2	1	0	2	1	4	1	3	0	0	0	4	1	0	2	0	4	2	1	1	1	0	0	3	3	1	6	1	2	1	5	0	2	3
TCGA-AN-A0FY-01_BRCA	H3	unmethylated	44	HRD	46	20	0.434783	1	0	0	1	0	0	0	1	0	0	0	0	0	0	0	0	0	0	0	0	0	0	2	0	1	0	0	0	0	1	0	0	3	1	9	0	0	1	5	0	0	0
TCGA-AN-A0FZ-01_BRCA	H3	unmethylated	NA	NA	64	20	0.3125	1	1	0	2	1	1	0	1	2	1	0	0	3	1	0	1	0	0	0	0	0	0	0	1	0	0	0	0	0	2	0	1	0	1	6	3	2	1	6	1	1	2
TCGA-AN-A0G0-01_BRCA	H3	unmethylated	NA	NA	30	11	0.366667	0	0	0	0	1	0	0	0	0	0	0	0	1	0	0	1	0	0	0	0	0	1	1	1	0	0	0	0	1	0	0	0	0	2	6	1	1	1	3	0	0	0
TCGA-AN-A0XL-01_BRCA	H1b, BA	unmethylated	19	non-HRD	29	7	0.241379	1	2	0	0	0	0	0	2	0	1	1	0	1	0	0	1	0	0	0	0	1	0	0	0	0	0	0	0	0	0	0	0	0	0	1	0	1	0	3	0	0	1
TCGA-AN-A0XN-01_BRCA	H3	unmethylated	69	HRD	134	13	0.0970149	2	6	1	0	2	2	1	3	1	3	0	1	0	5	1	4	0	2	0	3	3	0	0	3	0	3	2	0	5	1	0	6	3	1	4	0	2	1	2	1	3	2
TCGA-AN-A0XO-01_BRCA	H3	unmethylated	27	non-HRD	30	4	0.133333	0	0	1	0	0	0	0	0	0	0	0	0	0	0	0	0	1	0	0	0	1	2	1	0	0	0	0	0	1	0	0	1	0	0	1	0	2	0	0	0	0	0
TCGA-AN-A0XP-01_BRCA	H3	unmethylated	4	non-HRD	23	5	0.217391	0	0	0	0	0	0	0	0	0	0	0	0	0	1	0	0	0	0	0	0	0	0	0	0	0	0	0	0	0	1	0	2	0	0	1	0	0	0	1	0	1	1
TCGA-AN-A0XR-01_BRCA	H3	unmethylated	16	non-HRD	25	3	0.12	1	1	0	0	0	0	0	0	1	0	0	0	0	2	0	0	0	0	0	2	0	1	0	0	0	0	0	0	1	0	0	1	0	0	2	0	0	2	1	0	0	2
TCGA-AN-A0XS-01_BRCA	H3	unmethylated	9	non-HRD	22	4	0.181818	0	0	0	0	0	0	0	0	0	2	0	0	0	2	0	0	0	0	0	0	0	0	0	0	0	0	0	0	0	0	0	0	1	0	0	0	1	0	1	0	0	2
TCGA-AN-A0XT-01_BRCA	H2b	unmethylated	36	non-HRD	11	7	0.636364	0	0	1	0	0	0	0	0	0	0	0	0	0	0	0	0	0	0	0	0	0	0	0	0	0	0	0	0	0	0	0	0	0	0	2	1	0	0	2	0	0	0
TCGA-AN-A0XU-01_BRCA	H1a, BA	hypermethylated	83	HRD	99	14	0.141414	1	5	1	4	2	3	1	2	1	0	0	1	0	2	1	6	3	1	0	0	1	0	0	3	0	1	0	2	1	1	1	5	0	1	6	1	2	4	3	1	1	2
TCGA-AN-A0XV-01_BRCA	H2b	unmethylated	7	non-HRD	29	5	0.172414	0	1	1	1	1	1	0	0	0	0	0	0	1	1	0	0	0	1	0	0	0	0	0	1	0	0	1	1	1	0	0	0	1	0	1	0	1	0	1	0	0	0
TCGA-AN-A0XW-01_BRCA	H1b, MA	unmethylated	NA	NA	280	10	0.0357143	0	0	0	0	0	1	0	0	0	1	0	0	10	4	1	5	1	2	0	2	0	0	0	1	0	0	0	0	49	18	5	67	1	0	0	0	5	1	1	0	2	0
TCGA-AO-A03L-01_BRCA	H3	unmethylated	48	HRD	27	2	0.0740741	0	1	0	0	0	0	0	0	3	0	0	1	0	0	0	1	0	0	0	0	0	0	0	0	0	0	0	1	0	1	0	3	0	1	1	1	2	1	0	1	0	0
TCGA-AO-A03M-01_BRCA	H2b	unmethylated	23	non-HRD	739	43	0.0581867	3	0	0	0	0	1	1	1	1	1	0	0	15	13	3	10	2	1	2	3	3	1	0	2	2	2	0	1	126	51	16	184	1	0	5	0	2	2	3	0	1	3
TCGA-AO-A03N-01_BRCA	H3	unmethylated	26	non-HRD	86	16	0.186047	1	1	0	0	0	0	2	3	2	0	1	0	1	0	0	2	0	0	1	0	0	0	0	1	0	0	0	0	8	4	0	10	1	0	1	0	0	0	3	1	2	1
TCGA-AO-A03O-01_BRCA	H2b	unmethylated	51	HRD	68	22	0.323529	0	2	0	1	0	0	0	1	0	2	0	0	0	1	0	1	1	1	0	0	0	2	0	3	0	0	0	0	3	0	0	4	1	0	7	0	1	2	5	0	1	0
TCGA-AO-A03P-01_BRCA	H3	unmethylated	33	non-HRD	33	8	0.242424	1	1	1	0	1	0	1	0	0	1	0	0	0	0	0	1	1	1	0	0	0	0	0	0	0	1	0	0	0	1	0	0	1	0	2	0	1	1	1	1	1	1
TCGA-AO-A03R-01_BRCA	H3	unmethylated	12	non-HRD	36	7	0.194444	0	1	0	0	0	1	0	0	2	0	0	0	0	1	1	1	1	0	0	0	0	0	0	0	0	0	0	0	0	0	0	0	2	1	1	1	1	3	2	2	1	0
TCGA-AO-A03T-01_BRCA	H3	unmethylated	43	HRD	80	8	0.1	2	3	1	0	1	0	0	0	0	3	1	0	1	2	1	2	1	1	0	0	2	0	0	0	1	1	0	0	2	1	0	5	1	2	3	2	0	2	3	0	0	1
TCGA-AO-A03U-01_BRCA	H3	unmethylated	1	non-HRD	3	0	0	0	0	0	0	0	0	0	0	0	0	0	0	0	0	0	0	0	0	0	0	0	0	0	0	0	0	0	0	0	0	0	1	0	0	0	0	0	0	0	0	0	0
TCGA-AO-A03V-01_BRCA	H1a, MA	unmethylated	41	non-HRD	50	7	0.14	2	0	0	3	1	0	0	0	0	1	0	0	1	0	1	1	0	1	0	0	0	0	1	0	0	1	0	0	7	0	0	0	0	1	4	0	1	1	2	0	1	2
TCGA-AO-A0J2-01_BRCA	H1a, BA	hypermethylated	83	HRD	46	4	0.0869565	0	1	0	2	0	0	0	3	1	0	0	0	1	1	0	1	1	1	0	3	0	0	1	1	1	0	0	0	2	1	0	1	0	0	1	0	1	0	1	0	1	1
TCGA-AO-A0J3-01_BRCA	H3	unmethylated	50	HRD	70	20	0.285714	1	0	0	1	1	0	0	1	1	1	1	5	0	1	1	3	1	2	2	0	0	0	1	0	1	0	0	0	1	1	0	3	2	0	3	0	2	1	7	1	0	1
TCGA-AO-A0J4-01_BRCA	H1a, BA	hypermethylated	60	HRD	100	12	0.12	3	0	0	2	0	0	0	2	0	2	0	2	2	1	0	3	2	0	1	1	1	0	0	3	0	1	0	0	13	3	1	13	2	0	5	1	1	1	4	1	0	1
TCGA-AO-A0J5-01_BRCA	H2b	unmethylated	22	non-HRD	50	10	0.2	0	2	0	1	0	2	0	2	2	0	0	1	1	2	1	1	1	1	0	1	0	0	0	0	0	1	0	0	0	0	0	2	1	1	4	0	1	2	2	0	3	1
TCGA-AO-A0J6-01_BRCA	H2b	unmethylated	75	HRD	86	8	0.0930233	1	5	0	0	1	1	0	0	0	2	0	1	1	1	2	2	4	2	1	0	1	1	0	2	1	2	1	2	3	0	1	7	3	1	2	0	0	0	3	1	0	3
TCGA-AO-A0J7-01_BRCA	H3	unmethylated	6	non-HRD	15	2	0.133333	0	0	0	0	0	0	0	1	1	0	0	0	0	0	0	0	0	0	0	0	0	0	0	0	0	0	0	0	0	0	0	0	0	0	0	0	0	1	0	1	0	0
TCGA-AO-A0J8-01_BRCA	H3	unmethylated	5	non-HRD	19	5	0.263158	0	0	0	0	0	0	0	0	0	0	0	0	0	1	0	0	0	0	0	0	1	0	0	0	0	0	0	0	0	0	0	0	1	1	0	0	2	0	2	0	0	0
TCGA-AO-A0J9-01_BRCA	H3	unmethylated	27	non-HRD	98	14	0.142857	0	0	0	0	1	0	0	0	2	1	0	1	0	0	1	2	1	0	0	0	0	0	0	0	0	0	0	0	3	1	1	14	2	0	1	0	4	1	5	1	4	1
TCGA-AO-A0JA-01_BRCA	H1b, BA	unmethylated	36	non-HRD	18	2	0.111111	0	0	0	0	1	0	0	0	0	0	0	0	1	1	0	0	1	0	0	0	0	0	0	0	0	0	0	0	0	1	1	1	0	0	0	0	1	1	1	0	0	0
TCGA-AO-A0JB-01_BRCA	H1a, BA	hypermethylated	73	HRD	80	8	0.1	0	1	0	2	1	1	0	1	3	0	0	4	1	3	0	1	0	0	0	2	0	0	1	0	0	1	0	2	2	0	0	1	2	2	1	2	1	2	3	2	0	2
TCGA-AO-A0JC-01_BRCA	H2b	unmethylated	10	non-HRD	136	11	0.0808824	0	0	0	0	1	0	0	0	0	0	0	0	7	1	0	4	0	0	0	0	1	0	0	1	0	0	0	0	20	7	2	22	0	0	2	0	2	0	1	0	1	0
TCGA-AO-A0JD-01_BRCA	H1b, BA	unmethylated	57	HRD	99	13	0.131313	2	4	1	1	2	1	0	1	1	0	0	3	2	6	0	1	0	0	0	1	0	0	0	2	0	0	0	2	1	4	0	1	1	0	3	4	1	0	4	3	0	0
TCGA-AO-A0JE-01_BRCA	H2b	unmethylated	36	non-HRD	43	11	0.255814	0	1	0	1	0	0	0	1	0	0	0	1	1	1	1	0	0	0	0	0	0	0	0	0	0	0	0	0	4	2	0	6	0	0	1	1	0	1	1	1	2	0
TCGA-AO-A0JF-01_BRCA	H3	unmethylated	5	non-HRD	19	5	0.263158	0	0	0	0	0	0	0	0	0	0	0	0	0	0	0	1	0	0	0	1	0	0	0	1	0	0	0	0	0	0	0	0	0	1	2	1	0	0	2	0	0	1
TCGA-AO-A0JG-01_BRCA	H3	unmethylated	19	non-HRD	15	0	0	0	1	1	1	0	0	0	1	0	0	0	0	0	0	0	1	0	0	0	0	0	0	0	1	0	0	0	0	0	0	1	0	0	0	0	0	0	0	0	0	0	1
TCGA-AO-A0JI-01_BRCA	H3	unmethylated	13	non-HRD	13	6	0.461538	0	0	0	0	0	0	0	0	2	0	0	0	0	0	0	0	0	1	0	0	0	0	0	0	0	0	0	0	0	0	0	0	0	0	1	0	0	1	1	0	1	0
TCGA-AO-A0JJ-01_BRCA	H3	NA	14	non-HRD	13	3	0.230769	0	0	0	0	0	0	0	1	0	0	0	1	0	0	0	1	0	0	0	0	0	0	0	0	0	0	1	0	0	0	0	0	1	0	1	0	0	0	1	0	0	0
TCGA-AO-A0JM-01_BRCA	H1b, BA	unmethylated	39	non-HRD	31	9	0.290323	0	1	0	0	0	1	1	0	0	0	0	1	0	1	0	1	0	0	0	0	0	0	0	0	0	1	0	0	0	0	0	2	0	0	4	0	0	0	1	0	0	1
TCGA-AO-A124-01_BRCA	H1a, BA	unmethylated	85	HRD	120	13	0.108333	0	2	1	1	2	0	3	0	4	1	0	2	2	3	2	4	4	2	1	1	2	1	2	2	2	2	1	5	0	0	2	3	2	3	4	2	0	0	2	4	1	2
TCGA-AO-A125-01_BRCA	H3	unmethylated	10	non-HRD	30	8	0.266667	0	0	0	0	0	0	0	1	0	1	0	0	0	0	0	1	0	0	0	0	0	0	1	1	0	0	0	0	0	1	0	1	1	0	2	0	1	1	2	2	1	0
TCGA-AO-A126-01_BRCA	H3	unmethylated	19	non-HRD	19	3	0.157895	0	2	0	0	0	1	0	2	0	0	0	0	0	2	0	0	0	0	0	0	0	0	0	0	0	0	0	0	0	0	0	0	0	0	1	0	0	0	0	0	0	0
TCGA-AO-A128-01_BRCA	H1b, MA	unmethylated	35	non-HRD	789	271	0.343473	0	1	1	1	8	11	6	48	0	5	1	6	2	4	0	3	0	1	1	2	0	0	1	1	0	3	0	0	4	1	1	8	11	9	76	4	4	4	59	4	18	31
TCGA-AO-A129-01_BRCA	H1b, MA	unmethylated	73	HRD	99	6	0.0606061	3	2	1	1	1	0	1	4	4	3	0	2	0	3	1	2	1	1	1	0	0	3	1	0	0	2	0	2	4	3	0	6	0	1	4	0	0	0	0	1	2	0
TCGA-AO-A12A-01_BRCA	H3	unmethylated	5	non-HRD	12	4	0.333333	1	0	0	0	0	0	0	0	0	0	0	0	0	1	0	0	0	0	0	0	0	0	0	0	0	0	0	0	0	0	0	0	0	1	1	0	0	0	2	0	0	0
TCGA-AO-A12B-01_BRCA	H3	NA	13	non-HRD	16	6	0.375	0	1	0	0	1	0	0	0	0	0	0	0	0	0	0	0	0	0	0	0	0	0	0	1	0	0	0	0	0	0	0	0	0	0	2	0	0	0	3	0	0	0
TCGA-AO-A12D-01_BRCA	H3	unmethylated	42	HRD	51	14	0.27451	1	1	0	0	1	0	0	0	0	0	0	0	1	1	1	0	0	0	0	0	1	0	0	0	0	0	0	0	2	3	1	2	1	1	3	1	1	0	3	1	0	0
TCGA-AO-A12E-01_BRCA	H3	unmethylated	NA	NA	23	7	0.304348	0	2	0	0	0	0	1	0	0	0	1	0	0	0	0	0	0	0	0	0	0	1	0	0	0	2	0	0	1	0	0	0	1	0	1	1	0	0	1	0	0	0
TCGA-AO-A12F-01_BRCA	H1b, BA	unmethylated	73	HRD	31	12	0.387097	1	0	0	0	0	1	0	0	0	0	0	0	0	0	0	1	0	0	1	0	0	0	0	0	1	0	0	1	0	0	0	0	2	1	1	0	0	0	3	0	0	1
TCGA-AO-A12G-01_BRCA	H1b, MA	unmethylated	31	non-HRD	28	7	0.25	0	0	0	0	0	0	0	0	1	0	0	0	0	1	0	0	0	0	0	0	1	0	0	0	0	0	0	0	0	1	0	2	0	0	4	0	1	1	1	0	0	0
TCGA-AO-A12H-01_BRCA	H1a, BA	hypermethylated	0	non-HRD	19	6	0.315789	0	0	0	0	0	0	0	0	0	0	0	0	0	1	0	0	0	0	0	0	1	0	0	0	0	0	0	0	0	0	0	0	1	0	3	0	0	0	0	0	0	1
TCGA-AO-A1KO-01_BRCA	H3	unmethylated	4	non-HRD	5	1	0.2	0	0	0	0	0	0	0	0	0	0	0	0	0	0	0	0	0	0	1	0	0	0	0	0	0	0	0	0	0	0	0	0	0	0	0	0	0	0	0	0	0	0
TCGA-AO-A1KP-01_BRCA	H3	NA	18	non-HRD	16	6	0.375	0	0	0	0	0	0	0	0	0	1	0	0	0	0	0	0	0	0	0	0	0	0	0	0	0	0	0	0	0	0	1	0	0	0	1	0	0	0	4	0	0	1
TCGA-AO-A1KR-01_BRCA	H2a	unmethylated	56	HRD	60	8	0.133333	1	1	1	1	1	0	0	0	1	0	1	0	0	1	0	1	0	2	2	2	0	1	1	1	0	0	0	2	2	0	0	3	2	1	2	0	2	1	3	0	1	0
TCGA-AO-A1KS-01_BRCA	H3	unmethylated	31	non-HRD	30	13	0.433333	0	0	0	0	0	0	0	0	0	0	0	0	0	0	0	0	0	0	0	0	0	1	0	0	0	0	0	0	0	0	1	1	0	1	3	0	0	0	3	0	0	0
TCGA-AO-A1KT-01_BRCA	H1b, BA	unmethylated	37	non-HRD	33	6	0.181818	0	1	0	0	0	0	0	0	1	1	0	1	0	0	2	0	0	1	0	0	0	0	0	0	0	0	0	2	0	0	0	0	0	0	2	1	1	0	1	0	0	0
TCGA-AQ-A04H-01_BRCA	H3	unmethylated	28	non-HRD	58	23	0.396552	1	0	0	0	1	0	2	0	1	1	0	0	0	1	0	2	0	0	1	0	0	0	0	0	1	1	0	0	0	0	0	2	1	1	8	1	1	2	5	0	1	0
TCGA-AQ-A04J-01_BRCA	H1b, BA	NA	60	HRD	64	6	0.09375	4	0	0	0	0	3	0	0	1	0	0	0	1	1	1	1	1	0	0	0	1	0	0	0	0	2	5	1	1	1	0	0	1	1	2	0	1	5	3	0	1	2
TCGA-AQ-A0Y5-01_BRCA	H3	unmethylated	35	non-HRD	52	20	0.384615	0	0	0	0	0	0	0	1	1	0	0	0	0	1	0	0	0	0	0	1	0	1	0	1	0	0	0	1	1	2	0	4	0	0	5	0	0	0	5	1	0	1
TCGA-AQ-A1H2-01_BRCA	H3	unmethylated	30	non-HRD	20	7	0.35	0	0	0	0	0	0	0	0	1	0	0	0	1	0	0	0	0	1	0	0	0	0	0	0	0	0	1	0	0	1	0	0	1	0	1	0	0	0	1	0	1	0
TCGA-AQ-A1H3-01_BRCA	H3	NA	8	non-HRD	16	9	0.5625	0	0	0	0	0	0	0	0	0	0	0	0	0	0	0	0	2	0	0	0	0	0	0	0	0	0	0	0	0	0	0	0	0	0	2	0	0	0	3	0	0	0
TCGA-AQ-A54O-01_BRCA	H3	unmethylated	19	non-HRD	17	4	0.235294	0	0	0	0	0	0	0	0	0	0	0	1	0	0	0	1	0	1	0	0	0	0	0	0	0	0	0	0	0	0	0	0	3	0	1	0	0	0	2	0	0	0
TCGA-AQ-A7U7-01_BRCA	H3	unmethylated	27	non-HRD	55	10	0.181818	0	0	0	0	0	0	0	1	0	0	1	0	1	1	0	0	0	0	0	0	0	0	0	0	0	0	1	0	5	1	2	8	0	0	3	0	2	0	0	0	0	2
TCGA-AR-A0TP-01_BRCA	H1a, BA	hypermethylated	67	HRD	45	4	0.0888889	0	3	0	0	3	0	0	1	1	1	0	1	0	1	0	0	1	0	2	1	0	0	1	0	2	1	0	0	0	0	0	1	0	0	3	1	1	0	1	1	0	0
TCGA-AR-A0TQ-01_BRCA	H2b	unmethylated	13	non-HRD	30	7	0.233333	0	1	0	0	0	1	0	0	1	0	1	0	1	0	0	1	0	0	0	0	0	0	0	0	0	1	0	1	0	1	0	1	0	1	1	0	0	0	3	0	0	2
TCGA-AR-A0TR-01_BRCA	H2b	unmethylated	28	non-HRD	27	7	0.259259	0	1	0	0	0	0	0	0	0	2	0	0	0	0	0	0	0	0	0	0	0	0	0	0	0	0	0	0	1	0	0	0	1	0	1	0	0	0	3	0	1	1
TCGA-AR-A0TS-01_BRCA	H1a, BA	hypermethylated	71	HRD	62	7	0.112903	1	2	2	0	0	0	1	2	0	0	1	1	1	2	0	1	1	0	2	0	1	1	0	1	0	1	1	0	1	3	0	3	1	1	2	0	0	0	3	0	1	0
TCGA-AR-A0TT-01_BRCA	H3	unmethylated	55	HRD	51	9	0.176471	1	2	0	0	0	0	0	1	0	0	2	0	0	0	0	0	2	0	0	0	0	0	0	0	0	1	0	0	1	1	1	2	1	2	1	2	0	1	2	1	0	1
TCGA-AR-A0TU-01_BRCA	H1a, BA	hypermethylated	NA	NA	53	7	0.132075	1	2	0	0	1	0	0	1	0	0	0	1	0	0	1	3	2	0	1	0	1	1	3	1	1	0	0	3	2	1	0	3	0	1	3	1	0	1	0	0	0	0
TCGA-AR-A0TV-01_BRCA	H1b, BA	unmethylated	37	non-HRD	52	12	0.230769	1	1	0	0	0	0	0	0	0	0	0	1	1	2	0	0	1	0	0	0	0	1	0	0	1	0	0	0	1	0	1	1	2	1	6	0	1	3	1	0	1	1
TCGA-AR-A0TW-01_BRCA	H3	unmethylated	61	HRD	45	14	0.311111	2	1	0	0	0	1	1	1	0	0	2	2	0	0	0	2	1	0	0	0	0	1	0	0	0	0	0	0	2	3	0	0	0	0	5	0	0	0	3	0	0	1
TCGA-AR-A0TX-01_BRCA	H2b	unmethylated	23	non-HRD	269	26	0.0966543	1	2	0	0	0	0	0	0	1	1	0	0	7	7	0	2	1	0	0	1	1	0	0	1	1	0	0	1	42	15	6	52	0	0	1	0	4	0	1	0	2	0
TCGA-AR-A0TY-01_BRCA	H3	unmethylated	39	non-HRD	74	17	0.22973	1	2	1	1	0	0	0	2	1	2	1	2	2	1	1	3	0	0	0	0	1	0	0	1	1	0	1	0	2	0	0	2	1	2	8	0	1	2	2	0	3	2
TCGA-AR-A0TZ-01_BRCA	H3	unmethylated	30	non-HRD	53	13	0.245283	0	1	0	0	1	0	0	0	0	1	0	1	1	1	0	2	0	1	0	0	1	0	0	0	0	0	0	0	0	1	0	5	1	1	4	0	1	0	2	0	1	0
TCGA-AR-A0U0-01_BRCA	H1b, BA	unmethylated	45	HRD	34	6	0.176471	0	1	0	0	0	0	0	0	1	1	0	0	1	0	0	2	0	0	0	0	0	0	1	0	0	0	0	1	4	1	0	1	1	0	1	0	1	0	1	0	2	1
TCGA-AR-A0U1-01_BRCA	H1a, BA	hypermethylated	85	HRD	75	6	0.08	1	1	0	1	0	2	1	0	1	1	0	1	1	2	0	2	0	1	1	0	2	1	0	1	1	0	0	2	1	1	0	5	0	0	1	0	3	1	2	0	1	0
TCGA-AR-A0U2-01_BRCA	H2b	unmethylated	49	HRD	39	15	0.384615	1	1	0	1	0	0	1	1	1	0	0	0	1	0	0	0	0	0	1	1	0	0	0	0	0	1	0	0	0	0	0	0	1	0	3	1	1	1	3	0	1	1
TCGA-AR-A0U3-01_BRCA	H2b	unmethylated	44	HRD	28	7	0.25	1	0	0	0	0	0	0	1	0	1	0	0	0	1	0	2	0	1	1	0	0	0	0	0	0	0	0	0	0	0	0	0	1	0	2	0	3	0	2	0	1	1
TCGA-AR-A0U4-01_BRCA	H1a, MA	unmethylated	88	HRD	138	9	0.0652174	4	1	1	0	1	2	0	1	3	2	0	0	6	3	0	4	4	1	0	1	1	0	0	3	1	1	1	4	5	8	1	11	0	2	1	1	1	1	3	2	4	0
TCGA-AR-A1AH-01_BRCA	H2b	unmethylated	47	HRD	69	6	0.0869565	2	2	0	3	1	2	0	1	2	3	1	0	2	1	0	5	0	0	3	2	0	0	1	2	0	0	1	1	1	1	0	3	0	0	2	0	0	2	0	2	0	4
TCGA-AR-A1AI-01_BRCA	H1b, BA	unmethylated	61	HRD	68	16	0.235294	0	1	0	1	0	0	0	1	0	0	0	0	1	1	0	1	0	0	0	1	0	0	1	0	0	0	0	1	6	0	1	4	3	0	3	1	2	3	2	0	1	1
TCGA-AR-A1AJ-01_BRCA	H2b	unmethylated	33	non-HRD	40	9	0.225	0	0	0	0	0	0	0	0	0	1	0	0	0	0	0	1	0	0	1	0	0	1	0	0	1	0	0	0	1	0	0	5	2	0	4	0	0	0	1	1	0	0
TCGA-AR-A1AK-01_BRCA	H2b	unmethylated	16	non-HRD	53	13	0.245283	1	0	1	1	0	0	0	0	0	1	0	0	2	1	0	1	0	0	0	0	0	0	0	1	0	0	0	0	1	1	1	8	0	0	4	1	0	1	3	2	0	0
TCGA-AR-A1AL-01_BRCA	H3	NA	9	non-HRD	22	5	0.227273	0	0	0	0	1	0	0	0	0	0	0	0	0	1	0	1	0	0	0	0	0	0	0	0	0	0	0	0	0	0	0	2	1	0	1	0	1	0	2	1	0	0
TCGA-AR-A1AN-01_BRCA	H3	unmethylated	33	non-HRD	24	9	0.375	0	0	0	0	0	0	0	0	0	2	0	0	0	0	0	0	1	0	0	0	0	0	0	1	0	0	0	0	2	1	0	1	1	0	4	0	0	0	1	0	1	0
TCGA-AR-A1AO-01_BRCA	H3	unmethylated	2	non-HRD	86	11	0.127907	1	0	0	0	0	1	1	0	0	4	2	2	0	3	0	0	2	1	2	4	0	2	0	2	0	0	1	1	3	5	3	4	2	0	3	0	1	1	2	1	0	0
TCGA-AR-A1AP-01_BRCA	H3	unmethylated	20	non-HRD	30	13	0.433333	1	0	0	0	0	0	0	0	0	0	0	0	0	0	0	1	0	0	0	0	0	0	0	0	0	0	0	0	3	0	0	1	0	0	1	0	1	0	4	0	0	2
TCGA-AR-A1AQ-01_BRCA	H3	unmethylated	37	non-HRD	31	6	0.193548	0	2	0	0	1	1	0	0	1	0	0	0	0	0	0	0	1	0	0	1	0	0	0	1	0	1	0	1	1	0	0	1	2	0	1	0	0	0	2	1	2	1
TCGA-AR-A1AR-01_BRCA	H2b	unmethylated	25	non-HRD	44	7	0.159091	3	1	0	0	1	1	0	0	0	0	0	2	0	0	0	3	0	0	0	0	0	0	0	0	0	0	0	0	1	0	0	4	1	0	3	0	3	0	2	3	0	0
TCGA-AR-A1AS-01_BRCA	H2b	unmethylated	11	non-HRD	26	7	0.269231	0	1	0	0	0	0	0	0	0	1	0	0	0	0	0	1	0	0	0	0	0	0	0	0	0	0	0	0	1	0	0	1	1	1	1	0	0	1	0	0	0	0
TCGA-AR-A1AT-01_BRCA	H3	unmethylated	NA	NA	22	5	0.227273	0	1	0	0	0	0	2	1	0	0	0	0	0	0	0	0	0	0	0	1	0	0	1	0	1	0	0	1	0	0	0	0	1	0	0	0	1	1	2	0	0	1
TCGA-AR-A1AU-01_BRCA	H3	unmethylated	22	non-HRD	17	3	0.176471	0	0	0	0	0	0	0	0	0	1	0	0	0	0	0	0	0	0	0	0	0	1	0	1	0	0	0	0	1	0	0	0	1	0	0	0	1	0	1	0	0	0
TCGA-AR-A1AV-01_BRCA	H3	unmethylated	18	non-HRD	37	13	0.351351	0	0	0	0	0	0	0	0	2	0	0	1	1	0	0	1	0	0	0	0	0	0	0	0	0	0	0	1	0	0	0	1	0	0	3	0	1	0	3	0	0	0
TCGA-AR-A1AW-01_BRCA	H1b, BA	unmethylated	51	HRD	28	7	0.25	0	0	0	0	0	0	0	0	1	0	1	0	0	1	0	1	0	0	0	0	0	0	0	0	0	0	0	0	0	0	0	1	0	0	1	0	1	0	3	1	0	1
TCGA-AR-A1AX-01_BRCA	H3	unmethylated	14	non-HRD	24	6	0.25	0	0	0	0	0	0	0	0	0	1	0	0	0	1	0	0	0	0	0	0	0	0	0	0	0	0	0	0	1	0	0	0	0	0	2	0	1	0	1	1	0	0
TCGA-AR-A1AY-01_BRCA	H1b, BA	unmethylated	37	non-HRD	53	12	0.226415	1	0	0	1	0	1	1	0	0	2	0	0	0	3	1	1	1	1	0	0	0	0	2	0	0	0	0	1	1	1	0	2	0	1	3	1	1	2	5	0	2	1
TCGA-AR-A24H-01_BRCA	H1a, BA	unmethylated	72	HRD	110	9	0.0818182	0	3	0	2	1	2	0	0	2	2	0	2	1	0	2	6	4	1	2	0	0	2	0	5	1	0	0	0	5	2	0	8	0	2	2	1	1	3	4	1	2	1
TCGA-AR-A24K-01_BRCA	H3	unmethylated	28	non-HRD	26	6	0.230769	0	0	1	0	0	0	0	2	1	0	0	0	0	0	0	1	0	0	0	1	0	0	1	0	0	0	0	0	0	0	0	0	2	0	3	0	1	1	1	0	1	0
TCGA-AR-A24L-01_BRCA	H3	unmethylated	NA	NA	37	1	0.027027	2	3	0	0	0	0	0	0	0	2	0	0	1	0	0	0	0	0	1	0	0	4	0	1	1	1	0	0	1	2	0	2	1	0	0	0	1	1	1	0	0	1
TCGA-AR-A24M-01_BRCA	H2b	unmethylated	14	non-HRD	13	1	0.0769231	0	1	0	0	0	0	0	1	0	0	0	1	1	0	0	0	0	0	0	0	0	0	0	1	0	0	0	0	0	0	0	0	0	0	1	0	0	0	0	0	0	0
TCGA-AR-A24N-01_BRCA	H3	unmethylated	8	non-HRD	31	9	0.290323	0	0	0	0	1	0	0	1	0	1	0	0	1	1	0	0	0	0	0	0	1	0	0	0	0	0	0	0	0	1	0	0	0	0	4	0	0	2	1	0	0	1
TCGA-AR-A24O-01_BRCA	H3	unmethylated	11	non-HRD	19	6	0.315789	1	0	0	0	0	1	0	0	0	1	0	0	0	0	0	1	0	0	0	0	0	0	0	0	0	0	0	0	0	0	0	1	0	0	3	1	0	0	3	0	1	0
TCGA-AR-A24P-01_BRCA	H3	unmethylated	6	non-HRD	19	6	0.315789	0	0	0	1	0	0	0	0	2	0	0	1	0	0	0	0	0	0	0	0	0	0	0	0	0	1	1	0	0	0	0	0	0	1	2	1	1	0	0	0	1	0
TCGA-AR-A24Q-01_BRCA	H1b, MA	unmethylated	80	HRD	153	11	0.0718954	1	3	0	0	2	3	1	2	1	4	0	3	3	8	0	4	4	5	1	2	1	2	0	2	2	3	1	4	7	3	2	4	1	3	2	2	0	0	1	4	6	1
TCGA-AR-A24R-01_BRCA	H3	unmethylated	27	non-HRD	18	6	0.333333	0	0	0	0	0	0	0	1	0	0	0	0	0	0	0	0	0	0	0	1	0	0	0	0	0	0	0	0	0	0	0	0	0	0	2	0	0	1	1	1	1	0
TCGA-AR-A24S-01_BRCA	H2b	unmethylated	36	non-HRD	41	9	0.219512	0	1	0	2	0	0	0	1	0	0	0	0	0	2	0	1	0	1	0	2	0	0	0	0	0	0	0	0	1	1	0	2	0	1	3	0	0	0	3	0	0	0
TCGA-AR-A24T-01_BRCA	H3	unmethylated	NA	NA	19	8	0.421053	1	0	1	0	0	0	0	0	0	0	0	0	1	1	1	0	0	0	0	0	0	0	0	0	0	0	0	0	1	0	0	0	0	0	3	0	0	2	3	0	0	0
TCGA-AR-A24U-01_BRCA	H3	unmethylated	NA	NA	33	7	0.212121	0	0	0	0	0	0	0	0	0	1	0	1	3	0	0	1	0	0	0	0	0	1	1	0	0	0	0	0	3	0	0	3	2	1	2	0	1	0	1	0	0	0
TCGA-AR-A24V-01_BRCA	H3	unmethylated	26	non-HRD	20	7	0.35	0	0	0	0	0	1	0	0	0	0	1	0	0	1	0	0	1	0	0	0	0	0	0	0	0	0	1	0	1	0	1	1	0	1	1	0	0	0	3	0	0	0
TCGA-AR-A24W-01_BRCA	H1b, MA	unmethylated	33	non-HRD	13	2	0.153846	0	0	0	0	0	0	0	1	0	0	0	1	0	2	0	0	0	0	0	0	0	0	0	0	0	0	0	0	0	0	0	0	0	0	0	1	2	1	0	0	1	0
TCGA-AR-A24X-01_BRCA	H3	unmethylated	9	non-HRD	25	9	0.36	0	0	0	3	0	0	0	0	1	0	0	1	0	2	0	0	0	0	0	0	0	0	0	0	0	0	0	0	0	0	0	0	0	0	3	0	0	1	1	0	0	0
TCGA-AR-A24Z-01_BRCA	H3	unmethylated	37	non-HRD	39	6	0.153846	1	0	0	0	1	1	1	1	2	0	1	0	0	1	1	0	0	0	1	0	1	0	0	1	1	0	0	0	0	0	0	2	0	0	1	1	1	1	3	0	1	0
TCGA-AR-A250-01_BRCA	H2b	unmethylated	42	HRD	109	26	0.238532	1	1	0	0	0	1	0	2	2	1	0	1	1	2	0	3	1	0	0	0	0	1	0	0	0	0	0	0	11	1	3	12	0	1	6	0	1	3	7	2	3	1
TCGA-AR-A251-01_BRCA	H2b	unmethylated	81	HRD	145	11	0.0758621	1	3	1	5	1	3	0	2	0	5	1	4	1	2	0	4	0	1	1	5	2	1	0	1	1	1	0	5	3	4	1	12	1	1	3	0	0	2	4	2	0	2
TCGA-AR-A252-01_BRCA	H3	unmethylated	1	non-HRD	14	5	0.357143	0	0	0	0	0	0	0	0	0	0	0	0	0	0	0	0	0	0	0	0	0	0	0	0	0	0	0	0	0	0	1	0	0	0	1	0	0	0	2	0	0	1
TCGA-AR-A254-01_BRCA	H3	unmethylated	30	non-HRD	32	7	0.21875	0	0	0	0	0	0	0	0	1	0	0	0	1	2	0	2	0	1	0	0	0	0	0	0	0	1	0	0	0	0	0	1	1	0	2	0	1	0	0	0	0	1
TCGA-AR-A255-01_BRCA	H1b, MA	unmethylated	44	HRD	64	11	0.171875	1	1	0	1	2	0	0	0	1	0	1	0	1	1	0	6	0	1	0	0	0	0	1	0	0	1	0	0	4	0	1	6	0	0	2	0	1	0	2	0	1	1
TCGA-AR-A256-01_BRCA	H1b, MA	unmethylated	67	HRD	149	12	0.0805369	2	5	3	0	2	2	2	1	1	3	0	2	2	3	0	2	1	0	1	5	0	2	0	7	4	1	1	5	5	2	1	4	4	3	3	1	4	1	3	2	0	1
TCGA-AR-A2LE-01_BRCA	H1b, MA	unmethylated	7	non-HRD	246	30	0.121951	0	1	0	0	0	0	0	0	0	1	0	0	7	4	2	8	0	1	0	0	1	0	0	1	0	0	0	3	27	13	2	39	1	3	3	0	3	1	3	0	1	2
TCGA-AR-A2LH-01_BRCA	H3	NA	0	non-HRD	58	10	0.172414	0	1	0	1	0	0	1	1	0	0	0	1	0	0	0	1	0	0	0	0	0	0	0	0	0	0	0	1	6	3	0	4	0	0	2	0	1	0	1	0	0	0
TCGA-AR-A2LK-01_BRCA	H3	unmethylated	9	non-HRD	31	11	0.354839	1	0	0	0	0	0	0	3	1	2	0	0	0	0	0	0	0	1	0	0	0	0	0	0	0	0	0	0	0	0	0	0	0	0	3	0	1	0	3	1	1	0
TCGA-AR-A2LL-01_BRCA	H1b, BA	NA	37	non-HRD	32	10	0.3125	0	2	0	0	1	1	0	0	0	0	0	0	0	1	0	1	0	0	0	0	0	0	0	0	0	0	0	0	0	1	1	0	0	2	6	1	0	1	3	1	0	0
TCGA-AR-A2LM-01_BRCA	H3	unmethylated	7	non-HRD	10	2	0.2	0	1	0	1	0	0	0	0	0	0	0	0	0	0	0	0	0	0	0	0	0	0	1	0	1	0	0	1	0	0	0	0	0	0	0	0	0	1	0	0	0	0
TCGA-AR-A2LN-01_BRCA	H1a, MA	unmethylated	7	non-HRD	36	8	0.222222	0	2	0	0	0	1	0	0	0	0	0	0	1	0	0	0	0	0	0	0	0	1	0	0	0	0	0	0	1	0	0	2	0	1	1	0	0	0	3	0	0	0
TCGA-AR-A2LO-01_BRCA	H3	unmethylated	29	non-HRD	15	3	0.2	0	1	1	1	0	0	0	1	0	1	0	0	0	0	0	0	0	0	1	0	0	0	0	0	0	0	0	0	0	1	0	0	0	0	0	0	0	0	1	0	0	0
TCGA-AR-A2LQ-01_BRCA	H3	unmethylated	15	non-HRD	10	3	0.3	0	1	0	0	0	0	0	0	0	0	1	0	0	0	0	0	0	0	0	0	0	0	0	0	0	0	0	0	0	0	0	0	0	0	1	0	0	1	1	0	0	0
TCGA-AR-A2LR-01_BRCA	H2b	NA	60	HRD	48	11	0.229167	1	2	1	2	0	1	0	0	2	0	0	0	1	0	0	0	0	0	0	1	1	0	1	0	0	1	0	0	0	1	0	1	1	0	3	0	2	2	1	0	1	1
TCGA-AR-A5QM-01_BRCA	H3	NA	28	non-HRD	23	7	0.304348	1	1	0	1	2	0	0	1	0	0	1	0	0	0	0	0	0	0	0	0	0	0	0	0	0	0	0	0	0	0	0	0	1	0	1	1	2	1	2	0	0	0
TCGA-AR-A5QN-01_BRCA	H2b	unmethylated	15	non-HRD	27	8	0.296296	0	1	0	0	0	0	0	0	0	0	0	0	0	2	1	1	0	0	0	0	0	0	0	0	0	0	0	0	0	0	0	0	0	1	2	0	1	1	2	0	0	0
TCGA-AR-A5QP-01_BRCA	H2b	unmethylated	18	non-HRD	23	8	0.347826	0	0	0	0	0	0	0	0	0	0	1	0	0	0	0	1	0	0	0	0	0	0	0	0	0	1	0	0	0	0	0	0	0	0	4	2	0	0	0	1	1	1
TCGA-AR-A5QQ-01_BRCA	H1b, MA	unmethylated	7	non-HRD	62	8	0.129032	0	0	0	0	1	0	1	1	1	0	0	0	1	0	1	0	0	0	1	0	0	2	1	0	0	4	0	4	0	2	0	3	1	1	1	0	1	1	4	0	2	3
TCGA-B6-A0I1-01_BRCA	H2b	unmethylated	49	HRD	49	13	0.265306	0	3	0	0	0	1	1	0	0	1	0	0	1	1	0	0	0	2	0	0	0	2	0	0	0	0	1	0	1	1	0	0	0	1	7	0	0	0	2	0	0	0
TCGA-B6-A0I2-01_BRCA	H2b	unmethylated	43	HRD	52	12	0.230769	0	1	0	0	0	0	0	0	0	0	0	1	1	0	1	1	0	0	0	0	0	2	0	0	0	0	0	1	7	1	0	6	3	0	3	1	0	0	5	0	0	0
TCGA-B6-A0I5-01_BRCA	H3	NA	4	non-HRD	21	7	0.333333	1	0	0	1	0	0	0	0	1	0	0	0	0	0	0	0	1	0	0	0	0	0	0	0	0	0	0	0	0	0	0	0	1	0	1	1	1	1	3	0	0	0
TCGA-B6-A0I8-01_BRCA	H1a, MA	unmethylated	NA	NA	98	13	0.132653	5	5	1	0	2	1	2	1	1	1	0	1	1	4	0	0	1	3	0	3	2	3	1	0	0	0	1	1	1	1	1	7	1	1	9	1	3	1	0	2	1	2
TCGA-B6-A0I9-01_BRCA	H3	unmethylated	40	non-HRD	67	18	0.268657	0	0	0	0	1	0	0	0	3	2	0	0	2	1	1	0	1	1	0	2	0	1	0	0	0	0	0	1	1	0	0	1	1	1	8	1	1	1	3	1	2	1
TCGA-B6-A0IA-01_BRCA	H3	unmethylated	24	non-HRD	23	1	0.0434783	1	0	0	0	0	0	0	0	0	2	0	0	0	0	0	0	0	0	0	0	0	0	0	0	0	0	0	0	0	0	0	0	1	1	1	0	1	1	0	0	1	3
TCGA-B6-A0IB-01_BRCA	H1b, BA	unmethylated	24	non-HRD	60	12	0.2	0	1	0	2	1	0	0	0	2	0	0	3	2	6	1	1	0	1	0	0	0	0	0	1	0	0	0	1	0	1	2	2	0	1	3	0	0	0	0	0	2	2
TCGA-B6-A0IC-01_BRCA	H3	unmethylated	4	non-HRD	25	4	0.16	1	0	0	0	0	0	0	1	2	1	0	0	0	1	0	1	0	0	0	0	0	0	0	0	0	0	1	0	1	0	0	1	1	0	1	1	0	0	2	0	0	2
TCGA-B6-A0IE-01_BRCA	H3	unmethylated	27	non-HRD	28	7	0.25	0	0	0	1	1	0	1	1	1	0	0	0	0	0	0	0	0	0	0	0	0	0	0	0	0	0	1	0	0	0	0	1	1	2	2	0	0	0	1	0	0	1
TCGA-B6-A0IG-01_BRCA	H3	unmethylated	25	non-HRD	33	10	0.30303	0	0	0	1	0	0	0	0	2	1	0	0	1	0	0	0	0	0	0	0	0	0	0	2	0	0	0	0	1	1	0	0	1	2	3	1	0	2	3	0	1	0
TCGA-B6-A0IH-01_BRCA	H3	unmethylated	55	HRD	34	9	0.264706	0	0	0	2	0	0	0	0	1	0	0	1	1	1	0	0	0	0	0	0	0	0	0	0	0	0	0	0	0	0	0	0	0	0	1	0	1	0	1	0	1	1
TCGA-B6-A0IJ-01_BRCA	H1a, BA	hypermethylated	72	HRD	129	9	0.0697674	2	4	0	2	1	2	1	3	1	0	0	2	0	2	1	5	0	1	2	2	0	2	0	4	0	1	0	5	9	4	1	9	1	0	4	2	1	1	1	3	3	1
TCGA-B6-A0IK-01_BRCA	H1b, BA	unmethylated	29	non-HRD	111	16	0.144144	0	2	0	0	0	0	0	1	0	0	0	0	4	1	0	4	1	0	0	0	0	0	0	0	0	1	0	0	11	4	0	16	0	1	3	0	1	1	1	1	0	0
TCGA-B6-A0IM-01_BRCA	H2b	unmethylated	17	non-HRD	24	7	0.291667	1	2	0	0	0	1	0	0	0	0	0	0	1	0	0	0	0	0	0	1	0	1	0	1	0	4	0	0	0	0	0	0	0	2	2	0	0	0	3	0	0	0
TCGA-B6-A0IN-01_BRCA	H1a, BA	hypermethylated	27	non-HRD	26	6	0.230769	0	0	0	0	1	1	0	1	0	1	0	0	0	0	0	1	0	0	0	0	0	0	0	1	0	0	0	0	0	0	0	0	1	0	1	1	1	1	3	0	0	0
TCGA-B6-A0IO-01_BRCA	H2b	unmethylated	32	non-HRD	54	15	0.277778	1	1	2	0	1	0	0	0	0	2	0	0	0	1	0	2	0	0	0	0	0	0	2	0	0	1	0	0	3	0	2	2	0	0	3	2	0	1	5	0	0	0
TCGA-B6-A0IP-01_BRCA	H3	unmethylated	5	non-HRD	31	11	0.354839	0	0	0	0	0	0	0	0	0	0	0	1	1	1	0	1	0	0	0	0	1	0	0	0	0	0	0	0	0	0	0	1	0	1	3	0	1	1	3	0	3	0
TCGA-B6-A0IQ-01_BRCA	H1b, BA	unmethylated	60	HRD	57	14	0.245614	0	0	0	1	2	1	0	0	1	3	1	1	0	2	0	2	1	0	1	0	1	0	0	0	0	0	0	0	2	1	1	3	1	0	2	0	2	1	4	0	2	0
TCGA-B6-A0RE-01_BRCA	H2b	unmethylated	43	HRD	130	15	0.115385	2	1	0	2	2	2	0	1	2	1	0	1	5	1	0	2	4	3	3	0	1	0	0	1	2	0	2	0	7	4	1	8	1	0	4	1	2	1	3	1	1	1
TCGA-B6-A0RG-01_BRCA	H3	unmethylated	52	HRD	61	7	0.114754	1	0	0	0	0	1	1	0	2	0	0	1	0	2	1	1	2	0	0	2	0	0	0	4	0	0	1	3	1	2	1	5	1	0	2	1	0	3	1	1	0	1
TCGA-B6-A0RH-01_BRCA	H1b, MA	unmethylated	26	non-HRD	33	9	0.272727	0	0	0	0	0	0	0	0	0	0	0	0	0	1	0	0	0	1	0	0	0	1	0	0	0	0	0	0	1	2	0	2	2	0	6	1	0	0	1	0	0	0
TCGA-B6-A0RI-01_BRCA	H3	unmethylated	11	non-HRD	15	4	0.266667	1	0	0	0	0	0	0	0	0	0	0	0	0	0	0	0	0	0	0	0	0	0	0	0	0	1	0	0	1	1	0	0	0	0	0	0	0	0	1	1	0	0
TCGA-B6-A0RL-01_BRCA	H2b	unmethylated	30	non-HRD	49	16	0.326531	0	0	0	0	0	0	0	0	1	0	1	2	1	0	0	2	0	0	0	0	0	0	0	1	0	0	0	0	0	0	0	2	0	0	4	1	1	1	6	0	4	1
TCGA-B6-A0RM-01_BRCA	H3	unmethylated	5	non-HRD	23	7	0.304348	1	1	0	0	1	0	0	0	0	1	0	0	0	1	0	0	0	0	0	0	0	0	0	0	0	0	0	0	0	0	0	0	0	0	3	0	0	0	1	0	1	2
TCGA-B6-A0RN-01_BRCA	H3	unmethylated	5	non-HRD	21	6	0.285714	1	0	1	0	0	0	0	1	0	0	0	0	0	1	0	0	0	0	0	0	0	1	0	0	0	0	0	0	0	0	0	0	1	0	2	0	0	0	3	0	0	0
TCGA-B6-A0RO-01_BRCA	H2b	unmethylated	33	non-HRD	29	6	0.206897	0	0	0	0	0	0	0	1	0	0	0	1	0	1	0	0	0	0	0	1	0	0	0	2	1	0	0	0	0	0	0	1	0	2	0	0	1	0	2	2	2	1
TCGA-B6-A0RP-01_BRCA	H3	unmethylated	6	non-HRD	19	3	0.157895	1	1	0	0	0	0	0	0	1	0	1	0	0	2	0	0	0	0	1	0	0	0	0	0	0	0	0	0	0	0	0	0	0	0	0	0	0	0	1	1	1	0
TCGA-B6-A0RQ-01_BRCA	H2b	unmethylated	3	non-HRD	38	8	0.210526	0	2	0	0	0	0	0	0	0	0	0	0	0	0	0	0	0	0	0	0	0	0	0	0	0	0	0	0	1	1	0	2	0	0	3	0	2	1	1	1	0	1
TCGA-B6-A0RS-01_BRCA	H3	unmethylated	89	HRD	132	11	0.0833333	4	5	1	3	0	2	0	0	1	2	0	1	2	2	0	1	4	2	0	3	1	2	1	3	0	0	0	2	4	2	0	5	3	4	2	0	1	1	2	1	1	3
TCGA-B6-A0RT-01_BRCA	H3	unmethylated	25	non-HRD	54	5	0.0925926	0	2	0	2	0	0	0	0	0	0	0	3	0	1	0	1	0	0	1	0	1	0	0	0	1	1	0	0	8	2	2	4	0	2	0	0	0	0	2	2	0	1
TCGA-B6-A0RU-01_BRCA	H2b	unmethylated	41	non-HRD	41	9	0.219512	2	0	0	1	0	1	0	0	0	1	0	0	1	1	0	0	0	0	0	0	0	0	0	1	0	1	0	0	0	0	1	1	1	0	1	0	0	0	2	0	0	0
TCGA-B6-A0RV-01_BRCA	H1b, MA	unmethylated	21	non-HRD	36	8	0.222222	0	0	0	0	0	0	0	0	0	0	0	0	0	0	0	0	1	0	0	0	0	1	0	0	0	0	0	0	5	0	0	8	0	2	5	0	0	0	1	0	0	0
TCGA-B6-A0WS-01_BRCA	H1b, BA	unmethylated	22	non-HRD	12	0	0	0	0	0	0	0	0	0	0	0	1	1	0	0	0	0	1	0	0	0	0	0	0	0	0	0	0	0	0	0	0	0	1	0	1	0	0	0	0	0	0	0	0
TCGA-B6-A0WT-01_BRCA	H1b, BA	unmethylated	28	non-HRD	13	5	0.384615	0	0	0	0	0	0	0	0	0	0	0	0	1	0	0	0	0	0	0	0	0	0	0	0	0	0	0	0	0	0	0	0	0	0	0	0	0	0	2	0	0	0
TCGA-B6-A0WV-01_BRCA	H1b, MA	unmethylated	36	non-HRD	20	3	0.15	0	0	0	0	0	0	0	0	0	0	0	0	0	0	0	0	0	0	0	1	0	1	0	0	0	0	0	0	0	0	0	3	0	0	2	1	0	0	0	0	1	1
TCGA-B6-A0WW-01_BRCA	H1b, MA	unmethylated	NA	NA	28	8	0.285714	0	0	0	0	0	0	0	0	1	0	0	0	1	1	0	1	0	0	0	0	0	0	1	0	0	0	0	1	0	1	1	1	0	0	1	0	0	0	5	1	0	0
TCGA-B6-A0WX-01_BRCA	H3	unmethylated	50	HRD	27	6	0.222222	0	2	0	0	0	0	1	0	0	2	0	1	0	0	0	1	0	1	1	0	0	0	0	0	0	0	0	1	0	0	1	1	0	1	2	0	0	0	3	0	0	1
TCGA-B6-A0WY-01_BRCA	H3	unmethylated	46	HRD	27	7	0.259259	1	0	0	0	0	1	0	1	0	0	0	0	0	1	1	0	0	0	0	0	0	0	0	0	1	0	0	1	0	0	0	1	1	0	1	1	0	0	0	0	0	1
TCGA-B6-A0WZ-01_BRCA	H2b	unmethylated	7	non-HRD	56	8	0.142857	1	1	0	0	0	0	0	0	0	0	0	0	2	0	0	1	0	0	0	0	1	0	0	0	1	0	0	0	5	3	0	6	0	0	0	0	0	0	1	0	0	0
TCGA-B6-A0X0-01_BRCA	H3	unmethylated	6	non-HRD	16	4	0.25	1	1	0	1	0	0	0	0	0	0	0	1	0	1	0	1	0	0	0	0	0	0	0	0	0	0	0	0	0	1	0	0	0	0	1	0	0	0	1	0	0	0
TCGA-B6-A0X1-01_BRCA	H1a, BA	unmethylated	71	HRD	60	8	0.133333	0	1	0	1	1	0	0	0	1	0	0	0	0	0	0	1	0	2	2	0	0	1	1	1	0	1	1	0	3	2	0	5	1	1	0	1	0	2	3	0	1	2
TCGA-B6-A0X4-01_BRCA	H3	unmethylated	1	non-HRD	16	6	0.375	0	0	0	0	0	0	0	0	0	0	1	0	0	0	1	2	0	0	0	0	0	0	0	0	0	0	0	0	0	0	0	0	0	0	0	0	2	0	2	0	0	0
TCGA-B6-A0X5-01_BRCA	H3	unmethylated	6	non-HRD	30	6	0.2	0	0	0	1	0	0	0	0	0	0	0	1	3	0	0	5	0	0	0	1	0	1	0	0	0	0	0	0	0	0	0	1	0	0	1	0	1	0	0	0	1	0
TCGA-B6-A0X7-01_BRCA	H3	unmethylated	21	non-HRD	12	3	0.25	0	0	0	1	0	0	0	0	1	0	0	0	0	0	0	0	0	0	0	0	0	0	0	0	0	0	0	0	0	0	0	1	1	0	1	0	1	0	0	0	0	1
TCGA-B6-A1KC-01_BRCA	H3	unmethylated	33	non-HRD	23	8	0.347826	1	0	0	2	2	0	0	0	1	1	1	0	0	0	0	0	0	0	0	0	0	0	0	0	0	0	0	0	0	1	0	1	0	0	4	0	0	0	0	1	1	0
TCGA-B6-A1KF-01_BRCA	H3	unmethylated	27	non-HRD	43	9	0.209302	1	1	0	0	0	0	0	0	1	1	1	0	1	0	0	0	0	0	0	0	0	1	0	0	0	0	0	1	0	4	1	1	0	0	4	0	1	0	2	3	0	1
TCGA-B6-A1KI-01_BRCA	H3	unmethylated	26	non-HRD	18	6	0.333333	0	0	1	0	0	0	0	0	0	0	0	0	1	0	0	0	0	0	0	0	0	0	0	0	0	0	0	1	0	0	0	1	0	0	2	0	0	0	2	1	0	0
TCGA-B6-A1KN-01_BRCA	H1a, BA	hypermethylated	52	HRD	54	8	0.148148	2	1	0	0	1	0	1	1	1	0	0	3	1	0	0	5	0	0	1	0	0	0	0	0	0	0	0	0	0	0	1	2	0	0	3	1	2	2	2	0	3	1
TCGA-B6-A2IU-01_BRCA	H1b, MA	NA	12	non-HRD	35	10	0.285714	0	1	1	0	0	0	0	0	0	0	0	0	1	0	0	0	0	0	0	1	0	0	0	0	0	0	0	0	0	0	0	0	0	1	0	0	2	0	2	1	0	3
TCGA-B6-A401-01_BRCA	H3	NA	40	non-HRD	17	4	0.235294	0	0	0	0	0	1	1	0	0	1	0	0	0	0	0	0	0	0	0	0	0	0	0	0	0	0	0	0	0	0	0	1	2	0	0	0	0	1	0	0	0	0
TCGA-B6-A409-01_BRCA	H3	unmethylated	44	HRD	26	9	0.346154	0	2	0	0	0	1	0	0	1	0	0	1	1	0	0	0	0	0	0	0	0	0	0	0	0	0	0	0	2	0	0	1	0	1	1	0	0	0	3	1	0	0
TCGA-B6-A40B-01_BRCA	H3	unmethylated	NA	NA	40	8	0.2	2	1	0	0	0	1	0	0	0	0	2	1	0	2	0	0	1	0	0	0	1	0	0	1	0	0	0	1	1	0	0	1	1	1	1	0	0	1	2	1	0	1
TCGA-B6-A40C-01_BRCA	H2b	unmethylated	10	non-HRD	30	9	0.3	1	0	1	2	0	0	0	0	0	0	1	0	0	0	0	2	1	0	0	0	0	0	0	0	0	0	0	0	0	0	0	1	0	0	5	0	2	0	2	1	1	0
TCGA-BH-A0AU-01_BRCA	H3	unmethylated	34	non-HRD	15	3	0.2	2	0	0	0	1	0	0	0	0	0	0	2	0	1	0	0	0	0	0	0	0	0	0	0	0	0	0	0	1	0	0	0	0	0	1	0	0	0	1	0	1	1
TCGA-BH-A0AV-01_BRCA	H1a, BA	hypermethylated	70	HRD	49	3	0.0612245	0	1	0	0	0	0	1	1	0	2	1	0	0	0	0	1	0	0	0	1	1	0	0	3	0	0	0	0	3	0	0	3	0	0	1	0	0	3	1	3	1	1
TCGA-BH-A0AW-01_BRCA	H3	unmethylated	44	HRD	126	14	0.111111	2	1	0	2	1	2	1	0	1	0	0	1	0	1	0	2	0	1	1	2	0	0	1	1	1	0	2	1	10	5	1	12	1	1	2	0	1	1	4	1	3	3
TCGA-BH-A0AY-01_BRCA	H2b	unmethylated	27	non-HRD	45	13	0.288889	0	1	1	1	0	0	0	1	0	0	1	1	2	1	0	1	0	0	1	0	0	0	0	1	1	0	0	0	1	1	0	0	2	1	4	0	0	1	2	2	1	1
TCGA-BH-A0AZ-01_BRCA	H1a, BA	unmethylated	45	HRD	47	2	0.0425532	1	0	1	0	0	2	0	0	0	0	0	1	2	2	0	0	0	1	0	0	0	0	0	0	0	0	0	0	2	0	1	2	0	0	1	0	0	0	1	0	2	1
TCGA-BH-A0B0-01_BRCA	H2b	NA	7	non-HRD	65	15	0.230769	0	0	0	0	0	0	0	0	0	0	0	0	0	1	0	2	0	0	0	0	0	0	0	0	0	0	0	0	4	1	0	10	1	0	1	0	2	1	0	0	0	0
TCGA-BH-A0B1-01_BRCA	H3	NA	NA	NA	44	12	0.272727	1	1	0	2	1	1	0	0	2	1	0	0	2	1	0	1	0	0	0	0	0	0	1	1	0	0	0	0	0	0	0	0	1	1	6	0	1	0	3	0	1	3
TCGA-BH-A0B3-01_BRCA	H2b	unmethylated	66	HRD	33	9	0.272727	1	1	0	0	0	0	0	1	0	0	0	0	0	0	1	1	0	0	0	0	0	0	0	2	0	0	0	0	1	0	0	2	2	0	3	0	0	0	2	0	0	1
TCGA-BH-A0B4-01_BRCA	H1a, BA	unmethylated	76	HRD	60	6	0.1	1	2	0	1	0	1	1	0	1	2	0	0	0	1	1	3	1	1	1	0	0	0	0	1	0	0	0	4	1	0	0	3	1	0	2	1	2	1	2	1	1	3
TCGA-BH-A0B5-01_BRCA	H2b	unmethylated	17	non-HRD	57	10	0.175439	0	0	0	0	0	0	0	0	0	1	0	0	0	0	2	1	0	0	0	0	0	0	0	0	0	0	1	0	3	1	0	15	0	1	2	0	2	0	3	0	0	3
TCGA-BH-A0B6-01_BRCA	H2b	NA	28	non-HRD	654	61	0.0932722	1	1	0	0	3	3	0	0	1	0	1	0	18	8	2	7	3	0	0	0	1	0	0	4	1	1	0	1	101	27	10	113	5	1	0	4	7	3	9	4	2	4
TCGA-BH-A0B7-01_BRCA	H3	unmethylated	55	HRD	35	9	0.257143	1	0	0	0	0	0	0	0	1	1	0	0	1	1	0	0	0	1	0	0	1	0	0	0	0	0	0	0	1	3	0	1	0	0	1	0	0	0	2	3	1	0
TCGA-BH-A0B8-01_BRCA	H3	unmethylated	NA	NA	57	7	0.122807	2	1	0	0	1	0	1	0	0	0	0	0	1	2	0	2	0	2	0	1	0	0	0	1	1	0	0	0	0	0	0	0	2	3	2	3	4	0	2	2	2	4
TCGA-BH-A0B9-01_BRCA	H3	unmethylated	37	non-HRD	28	8	0.285714	0	0	0	0	0	0	0	0	0	0	0	0	2	2	1	1	0	0	1	0	0	0	0	0	0	0	0	0	1	2	1	1	0	0	3	1	0	1	0	0	0	1
TCGA-BH-A0BA-01_BRCA	H2b	unmethylated	11	non-HRD	35	8	0.228571	0	0	0	0	0	1	0	0	0	0	0	1	0	1	0	1	0	0	0	0	0	0	0	1	0	0	0	0	0	1	0	4	0	0	2	1	1	0	2	0	0	1
TCGA-BH-A0BC-01_BRCA	H3	unmethylated	16	non-HRD	28	8	0.285714	0	0	0	0	0	0	0	0	0	0	0	0	1	1	0	0	0	0	0	0	0	0	0	0	1	0	0	0	0	1	0	2	0	1	2	1	0	0	2	0	1	0
TCGA-BH-A0BD-01_BRCA	H3	unmethylated	10	non-HRD	26	2	0.0769231	0	0	0	0	0	0	0	0	0	0	0	1	0	1	0	0	0	0	0	1	0	0	0	0	0	0	0	1	0	1	0	0	1	0	1	1	2	0	1	0	0	0
TCGA-BH-A0BF-01_BRCA	H2b	unmethylated	33	non-HRD	19	4	0.210526	0	0	0	1	0	0	0	0	0	0	0	1	0	0	0	0	0	0	0	1	1	0	0	0	0	0	0	0	0	0	0	4	0	0	1	0	0	0	1	1	0	0
TCGA-BH-A0BG-01_BRCA	H1b, BA	unmethylated	68	HRD	32	6	0.1875	0	0	1	0	0	0	0	0	2	1	0	1	0	0	0	0	0	0	0	0	0	0	1	1	0	0	0	1	0	0	1	2	0	0	1	0	0	1	1	0	1	0
TCGA-BH-A0BJ-01_BRCA	H3	unmethylated	25	non-HRD	24	4	0.166667	0	0	0	0	0	0	0	0	3	0	0	1	2	0	0	0	0	0	0	0	0	0	0	1	0	0	0	1	0	0	0	0	0	1	1	0	0	0	0	1	2	1
TCGA-BH-A0BL-01_BRCA	H1a, BA	unmethylated	79	HRD	51	13	0.254902	0	1	0	0	1	2	0	0	1	3	2	1	1	0	1	1	1	0	0	0	2	0	0	1	0	0	1	1	0	0	1	1	0	0	4	1	1	1	3	0	0	0
TCGA-BH-A0BM-01_BRCA	H1b, BA	unmethylated	6	non-HRD	23	3	0.130435	0	0	0	0	0	0	0	0	0	0	0	1	0	1	1	1	0	0	0	0	1	0	0	0	0	0	0	0	0	0	0	1	3	0	0	2	2	1	1	1	0	0
TCGA-BH-A0BO-01_BRCA	H3	unmethylated	6	non-HRD	24	7	0.291667	0	0	0	0	0	0	0	0	0	1	0	0	0	0	0	0	0	0	0	0	0	0	0	0	0	0	0	0	2	0	0	1	1	0	2	0	0	0	2	0	0	0
TCGA-BH-A0BP-01_BRCA	H3	unmethylated	73	HRD	131	25	0.19084	0	3	2	0	1	3	0	1	1	2	2	0	4	3	0	3	1	0	0	0	2	0	1	1	1	1	0	0	2	4	0	13	2	3	6	2	2	0	5	3	1	3
TCGA-BH-A0BQ-01_BRCA	H3	unmethylated	7	non-HRD	22	6	0.272727	0	1	0	1	0	1	0	0	1	0	0	0	1	0	0	1	0	0	0	0	0	0	0	0	0	0	1	0	0	0	0	0	0	0	2	1	1	0	0	0	1	1
TCGA-BH-A0BR-01_BRCA	H3	unmethylated	41	non-HRD	46	17	0.369565	2	0	0	0	0	0	0	0	1	1	0	1	0	0	0	0	0	0	0	0	1	0	0	0	0	0	0	0	1	1	0	1	0	1	5	0	0	0	4	0	1	1
TCGA-BH-A0BS-01_BRCA	H3	unmethylated	3	non-HRD	10	1	0.1	0	0	0	0	0	0	0	0	0	0	1	0	0	0	0	0	0	0	0	0	0	0	0	0	0	0	0	0	0	0	0	0	0	0	1	0	0	1	0	2	0	0
TCGA-BH-A0BT-01_BRCA	H3	unmethylated	24	non-HRD	36	12	0.333333	0	1	0	0	0	0	0	0	0	0	0	0	0	0	0	1	0	0	0	0	0	1	1	0	0	0	0	0	0	0	0	1	0	0	0	0	1	1	3	1	0	0
TCGA-BH-A0BV-01_BRCA	H3	unmethylated	8	non-HRD	24	4	0.166667	0	1	0	0	0	0	0	0	0	0	0	0	1	0	1	0	0	0	0	0	0	0	0	0	0	0	0	0	1	1	0	0	0	1	1	0	1	0	0	1	0	0
TCGA-BH-A0BW-01_BRCA	H1b, BA	unmethylated	60	HRD	70	11	0.157143	0	2	0	3	2	0	0	1	0	2	0	0	2	1	0	0	1	0	0	1	0	1	1	0	0	0	0	1	1	2	1	1	1	3	3	0	1	1	2	0	1	3
TCGA-BH-A0BZ-01_BRCA	H1b, MA	unmethylated	83	HRD	208	11	0.0528846	3	5	1	2	2	6	1	1	4	4	1	1	6	5	0	7	7	2	1	4	1	5	2	6	3	2	0	2	4	6	0	13	2	3	2	3	3	5	2	4	1	5
TCGA-BH-A0C0-01_BRCA	H1a, BA	unmethylated	74	HRD	86	8	0.0930233	2	2	1	1	2	2	0	5	0	3	0	0	2	3	0	1	3	1	1	1	0	1	0	0	1	0	0	1	2	2	0	1	0	0	2	1	0	0	2	0	1	2
TCGA-BH-A0C1-01_BRCA	H3	unmethylated	10	non-HRD	29	9	0.310345	0	0	0	0	0	0	0	0	2	1	0	0	0	0	0	0	1	0	0	0	0	0	0	0	0	0	0	0	0	0	0	0	1	0	1	0	2	1	3	0	3	4
TCGA-BH-A0C3-01_BRCA	H3	unmethylated	19	non-HRD	9	3	0.333333	0	0	0	0	0	0	0	0	0	0	0	0	0	0	0	0	0	0	0	0	0	0	0	0	0	0	0	0	0	0	0	0	1	0	2	1	1	0	0	1	0	0
TCGA-BH-A0C7-01_BRCA	H3	unmethylated	44	HRD	39	11	0.282051	1	3	0	2	0	0	0	2	2	0	0	0	1	1	1	0	0	0	0	0	0	0	0	0	0	0	0	0	0	0	0	2	1	0	4	0	0	3	3	0	0	3
TCGA-BH-A0DD-01_BRCA	H3	unmethylated	20	non-HRD	21	9	0.428571	0	0	0	0	0	0	0	0	0	0	0	0	0	0	1	0	0	0	1	0	0	0	0	0	0	0	0	0	0	0	0	1	0	2	2	0	1	0	1	0	0	0
TCGA-BH-A0DE-01_BRCA	H2b	unmethylated	18	non-HRD	27	5	0.185185	0	0	0	0	1	0	0	0	1	1	1	1	0	0	0	1	0	0	0	0	0	0	0	0	0	0	0	0	0	0	0	0	0	0	3	0	2	2	1	1	0	1
TCGA-BH-A0DG-01_BRCA	H3	unmethylated	17	non-HRD	32	5	0.15625	1	0	0	0	0	0	0	1	0	0	0	0	1	3	0	1	2	0	0	0	0	0	0	0	0	0	0	0	2	0	0	2	0	2	1	0	0	0	0	0	0	2
TCGA-BH-A0DH-01_BRCA	H2b	unmethylated	25	non-HRD	34	8	0.235294	0	0	0	0	0	1	0	0	0	0	0	0	1	1	0	1	0	0	0	0	0	0	0	1	0	0	0	0	1	0	0	0	0	0	1	0	0	0	4	1	1	0
TCGA-BH-A0DI-01_BRCA	H2b	unmethylated	32	non-HRD	37	8	0.216216	0	1	0	0	0	0	0	1	0	0	0	0	1	2	0	0	0	0	0	0	0	0	0	2	0	0	0	0	2	1	1	2	0	0	3	1	0	0	0	0	0	0
TCGA-BH-A0DK-01_BRCA	H3	unmethylated	20	non-HRD	77	10	0.12987	1	1	0	2	3	0	0	0	1	2	0	1	3	0	1	2	0	2	0	2	1	0	0	0	0	1	0	1	0	1	0	5	0	2	4	0	2	1	2	0	0	0
TCGA-BH-A0DL-01_BRCA	H2b	unmethylated	39	non-HRD	49	17	0.346939	1	1	0	0	0	1	0	0	0	0	0	1	0	1	0	2	0	1	0	0	0	0	1	0	1	0	0	0	2	1	0	0	0	0	3	0	0	0	5	0	1	0
TCGA-BH-A0DO-01_BRCA	H3	unmethylated	6	non-HRD	17	4	0.235294	0	0	1	0	0	1	0	0	0	0	0	0	0	0	0	0	0	0	1	0	0	0	0	0	0	0	0	0	0	0	1	1	2	0	0	0	1	0	0	0	0	0
TCGA-BH-A0DP-01_BRCA	H3	unmethylated	12	non-HRD	24	3	0.125	0	0	1	0	0	0	0	0	1	1	0	0	0	0	1	0	0	0	0	0	0	0	0	2	0	0	0	0	0	0	0	0	1	0	0	1	4	0	0	1	0	0
TCGA-BH-A0DQ-01_BRCA	H2b	unmethylated	30	non-HRD	28	8	0.285714	0	2	0	1	0	0	1	0	0	0	0	1	0	2	0	0	0	0	0	0	0	0	0	0	0	0	0	0	0	0	0	1	0	0	2	0	0	3	4	0	0	1
TCGA-BH-A0DS-01_BRCA	H2a	unmethylated	23	non-HRD	33	16	0.484848	2	0	0	0	0	0	0	0	0	0	0	0	1	0	0	0	0	0	0	0	0	0	0	0	0	0	0	0	0	1	0	0	0	2	3	0	0	0	4	0	0	0
TCGA-BH-A0DT-01_BRCA	H3	unmethylated	4	non-HRD	12	3	0.25	0	0	0	0	0	0	0	0	0	0	0	0	0	0	1	0	0	0	0	0	0	0	0	1	0	0	0	0	0	0	0	0	0	0	1	0	0	0	1	0	1	0
TCGA-BH-A0DV-01_BRCA	H3	unmethylated	5	non-HRD	13	0	0	1	1	0	0	0	0	1	0	0	1	0	0	1	0	0	0	0	0	0	0	0	0	0	0	1	0	0	0	0	0	0	0	0	0	0	0	0	0	0	0	0	1
TCGA-BH-A0DX-01_BRCA	H2b	unmethylated	32	non-HRD	57	11	0.192982	1	1	1	0	0	0	0	0	2	0	0	0	3	0	0	0	0	0	0	0	1	0	0	0	0	0	0	0	2	2	1	6	1	0	4	0	2	1	1	0	0	0
TCGA-BH-A0DZ-01_BRCA	H2b	unmethylated	29	non-HRD	219	19	0.086758	2	1	0	2	0	0	0	0	0	0	0	1	7	4	0	5	1	1	0	0	0	0	0	0	1	0	0	0	24	17	2	51	1	0	1	0	4	0	4	2	1	2
TCGA-BH-A0E0-01_BRCA	H3	unmethylated	38	non-HRD	30	12	0.4	0	0	0	0	0	0	0	1	0	0	0	1	0	1	0	0	0	0	0	0	0	0	1	0	0	0	0	0	0	0	1	1	0	1	3	0	1	0	2	1	0	0
TCGA-BH-A0E1-01_BRCA	H3	unmethylated	7	non-HRD	21	7	0.333333	0	0	0	0	0	0	0	0	0	0	0	0	0	0	0	0	0	1	0	0	0	0	0	0	0	0	0	0	1	0	0	2	0	0	1	1	0	0	0	1	0	0
TCGA-BH-A0E2-01_BRCA	H1a, MA	unmethylated	28	non-HRD	38	7	0.184211	1	0	0	0	0	0	0	0	0	0	1	0	0	1	1	3	0	0	0	0	0	0	0	0	1	0	0	0	0	0	0	0	1	2	0	1	3	0	3	2	0	0
TCGA-BH-A0E6-01_BRCA	H3	unmethylated	52	HRD	64	20	0.3125	0	2	0	1	0	0	0	0	0	2	1	0	0	0	1	1	1	2	3	1	0	1	0	0	0	0	2	1	0	0	1	1	1	1	4	0	4	0	7	1	1	2
TCGA-BH-A0E7-01_BRCA	H3	unmethylated	5	non-HRD	33	9	0.272727	0	1	0	0	0	1	0	1	1	0	0	1	0	0	0	0	0	0	0	0	0	0	0	0	0	0	0	0	0	1	0	0	0	1	1	1	1	1	1	2	1	0
TCGA-BH-A0E9-01_BRCA	H1b, BA	unmethylated	24	non-HRD	27	9	0.333333	0	0	0	0	1	2	0	1	0	0	0	1	1	0	0	0	0	1	0	0	0	1	0	0	0	0	0	0	0	0	0	0	0	0	2	1	0	0	2	0	2	0
TCGA-BH-A0EA-01_BRCA	H3	unmethylated	7	non-HRD	24	8	0.333333	1	1	0	0	0	0	0	0	0	0	0	0	0	1	0	0	0	0	0	0	0	0	0	0	0	0	0	0	0	0	0	1	0	0	2	0	0	1	0	0	1	2
TCGA-BH-A0EB-01_BRCA	H3	unmethylated	8	non-HRD	39	11	0.282051	0	0	0	0	0	1	0	1	0	0	0	1	0	0	0	0	1	0	0	0	1	0	0	0	0	0	1	0	0	0	0	1	3	0	3	0	2	0	5	3	1	1
TCGA-BH-A0EE-01_BRCA	H2b	unmethylated	24	non-HRD	113	30	0.265487	0	1	1	0	2	0	0	0	0	2	0	0	1	2	0	1	0	0	0	3	0	0	0	1	0	1	0	0	9	1	1	6	2	1	5	0	1	1	8	1	0	2
TCGA-BH-A0EI-01_BRCA	H3	unmethylated	11	non-HRD	15	6	0.4	1	0	0	0	0	0	0	0	0	0	0	0	1	0	0	0	1	0	0	0	0	0	0	0	0	0	0	0	0	0	0	0	1	0	2	0	0	0	1	2	0	0
TCGA-BH-A0GY-01_BRCA	H2b	unmethylated	24	non-HRD	30	9	0.3	1	1	0	0	0	0	0	0	0	0	0	0	1	0	0	1	0	1	1	0	0	0	0	0	0	1	0	0	0	1	0	0	0	0	1	0	0	0	3	1	1	1
TCGA-BH-A0GZ-01_BRCA	H1b, MA	unmethylated	19	non-HRD	32	4	0.125	0	0	1	0	0	0	2	0	0	1	0	1	0	1	0	0	0	1	0	0	1	0	0	1	0	0	0	1	0	1	1	0	1	0	2	1	0	0	0	4	1	0
TCGA-BH-A0H0-01_BRCA	H3	unmethylated	17	non-HRD	17	3	0.176471	1	1	0	0	0	0	0	1	2	0	0	0	0	0	0	0	0	0	0	0	0	0	0	0	0	0	0	1	0	0	0	0	0	0	0	0	0	0	0	1	0	0
TCGA-BH-A0H3-01_BRCA	H3	unmethylated	4	non-HRD	10	2	0.2	1	0	0	0	0	0	0	0	0	0	0	0	0	0	0	0	0	0	0	0	0	0	0	0	0	0	0	0	0	0	0	0	1	0	1	0	0	1	0	0	0	0
TCGA-BH-A0H5-01_BRCA	H1b, BA	unmethylated	0	non-HRD	114	14	0.122807	0	1	0	0	1	0	0	0	0	0	0	0	3	0	0	5	1	0	0	0	0	1	0	1	0	0	0	0	13	6	3	18	0	1	0	0	0	3	2	1	0	0
TCGA-BH-A0H6-01_BRCA	H3	unmethylated	11	non-HRD	14	5	0.357143	0	0	0	0	0	1	0	0	0	0	0	0	0	1	0	0	0	0	0	0	0	0	0	0	0	0	0	0	0	0	0	0	0	0	3	0	0	0	1	0	0	0
TCGA-BH-A0H7-01_BRCA	H3	unmethylated	49	HRD	51	13	0.254902	0	0	0	1	0	0	0	1	0	0	1	1	0	1	0	1	0	1	0	0	0	0	0	0	0	0	0	0	3	0	0	3	1	0	5	0	4	1	0	1	0	2
TCGA-BH-A0H9-01_BRCA	H3	unmethylated	21	non-HRD	30	4	0.133333	0	0	0	0	0	1	0	0	2	1	0	0	0	1	0	0	0	0	0	1	1	0	0	0	1	0	0	0	1	0	0	1	0	1	1	0	0	1	0	0	1	1
TCGA-BH-A0HA-01_BRCA	H2b	unmethylated	8	non-HRD	260	81	0.311538	0	1	0	2	4	2	0	4	1	1	0	0	3	0	0	0	1	0	0	0	0	0	0	0	0	0	0	0	3	3	0	7	3	2	21	1	1	2	22	2	5	17
TCGA-BH-A0HB-01_BRCA	H1b, BA	unmethylated	31	non-HRD	29	11	0.37931	0	0	0	0	0	0	0	0	0	0	0	0	0	1	0	1	0	0	0	3	0	0	0	0	0	0	0	0	0	0	0	1	0	0	2	0	0	1	4	0	1	1
TCGA-BH-A0HF-01_BRCA	H2a	unmethylated	NA	NA	828	101	0.121981	2	1	2	1	0	1	0	0	2	1	0	1	2	0	0	0	1	0	0	0	0	0	0	0	0	0	0	0	0	0	0	0	47	51	23	49	54	53	27	66	50	60
TCGA-BH-A0HI-01_BRCA	H3	unmethylated	9	non-HRD	28	7	0.25	0	1	0	0	0	1	0	0	0	0	0	0	1	0	1	1	0	0	0	0	2	0	0	0	0	0	0	0	0	0	0	0	0	2	2	0	1	1	3	0	0	1
TCGA-BH-A0HK-01_BRCA	H2b	unmethylated	11	non-HRD	83	16	0.192771	0	0	0	0	0	0	0	1	0	1	0	0	1	0	0	2	0	0	0	0	0	0	0	1	0	0	0	2	3	1	1	12	2	1	5	2	3	2	2	0	0	1
TCGA-BH-A0HL-01_BRCA	H3	unmethylated	NA	NA	29	11	0.37931	0	0	0	0	0	0	0	0	0	0	1	0	1	1	0	0	0	0	0	1	0	0	0	0	0	0	0	0	1	0	0	0	1	1	4	0	2	0	3	2	0	0
TCGA-BH-A0HN-01_BRCA	H3	unmethylated	NA	NA	22	8	0.363636	0	0	0	0	0	0	0	0	0	0	0	1	0	1	0	0	0	0	0	0	0	0	0	0	0	0	0	1	1	0	1	0	0	0	0	0	0	0	4	1	0	0
TCGA-BH-A0HO-01_BRCA	H3	unmethylated	4	non-HRD	13	3	0.230769	0	0	0	0	0	0	0	0	0	0	0	0	0	1	0	1	0	0	0	0	0	0	0	0	0	0	1	0	0	0	0	0	0	1	0	0	0	0	0	0	0	1
TCGA-BH-A0HP-01_BRCA	H1b, MA	unmethylated	16	non-HRD	234	21	0.0897436	0	0	0	0	3	0	0	1	0	0	0	2	4	3	0	8	0	0	1	0	0	0	0	0	1	0	0	2	38	7	4	50	1	0	4	0	2	0	1	1	1	0
TCGA-BH-A0HQ-01_BRCA	H2b	unmethylated	10	non-HRD	25	6	0.24	0	0	0	1	0	0	0	0	0	0	1	0	0	0	0	0	0	0	0	0	0	0	0	0	0	0	0	0	1	0	0	0	0	2	0	1	1	0	3	1	1	0
TCGA-BH-A0HU-01_BRCA	H3	unmethylated	38	non-HRD	30	5	0.166667	2	0	0	1	0	0	0	0	1	0	0	1	1	1	0	1	0	0	0	0	0	0	0	0	0	1	0	0	0	0	1	1	1	2	1	0	1	1	1	0	0	0
TCGA-BH-A0HW-01_BRCA	H1b, BA	unmethylated	21	non-HRD	31	12	0.387097	0	0	0	1	0	1	0	1	0	0	0	1	0	0	0	0	0	0	0	0	0	0	0	0	0	0	0	0	0	0	0	1	1	1	2	0	1	1	3	1	0	2
TCGA-BH-A0HX-01_BRCA	H3	unmethylated	52	HRD	54	5	0.0925926	0	2	0	1	1	2	0	0	0	0	0	0	1	0	1	2	3	0	0	0	0	1	0	1	0	2	0	1	1	0	1	3	0	1	2	1	1	2	1	0	0	2
TCGA-BH-A0HY-01_BRCA	H3	unmethylated	66	HRD	50	12	0.24	1	2	0	0	0	1	0	1	1	1	0	1	1	1	0	2	0	0	0	0	0	0	0	0	0	0	0	0	0	1	1	1	0	3	2	0	0	2	2	0	0	1
TCGA-BH-A0RX-01_BRCA	H1b, MA	unmethylated	2	non-HRD	36	18	0.5	0	1	0	0	0	0	0	1	0	0	0	0	0	1	0	1	0	0	0	0	0	0	1	0	1	0	0	0	0	0	0	1	1	0	5	0	1	0	6	0	1	1
TCGA-BH-A0W3-01_BRCA	H3	unmethylated	9	non-HRD	13	2	0.153846	0	0	0	0	0	0	1	0	1	0	0	0	0	0	0	1	0	0	0	0	0	0	0	1	0	0	0	0	0	1	0	1	0	0	0	0	0	0	2	0	0	0
TCGA-BH-A0W4-01_BRCA	H3	unmethylated	7	non-HRD	31	8	0.258065	0	0	0	0	0	1	0	0	0	0	0	0	0	2	0	0	0	0	0	0	0	1	0	0	0	0	1	0	1	0	0	0	0	0	1	0	0	0	1	0	0	0
TCGA-BH-A0W5-01_BRCA	H3	unmethylated	11	non-HRD	24	6	0.25	0	0	0	0	0	0	0	0	1	1	0	1	0	0	0	1	0	0	0	0	1	0	0	0	1	0	0	0	1	0	0	0	1	2	0	0	0	0	1	0	1	0
TCGA-BH-A0W7-01_BRCA	H2b	unmethylated	22	non-HRD	159	12	0.0754717	1	1	1	2	1	1	0	0	1	0	0	0	3	2	1	3	0	0	0	0	0	0	0	0	1	0	0	1	28	1	3	37	1	0	1	0	2	0	1	4	0	2
TCGA-BH-A0WA-01_BRCA	H1a, BA	unmethylated	77	HRD	83	7	0.0843373	1	0	0	1	1	1	0	1	0	1	0	0	1	0	0	2	1	0	0	2	0	0	0	2	0	4	0	1	0	3	0	2	1	1	3	0	0	1	3	1	3	1
TCGA-BH-A18F-01_BRCA	H3	unmethylated	15	non-HRD	43	14	0.325581	0	1	0	0	0	0	0	1	2	0	0	0	0	0	0	2	0	0	0	0	1	1	0	0	0	0	0	1	0	2	0	1	0	0	7	0	2	1	1	2	0	1
TCGA-BH-A18G-01_BRCA	H1b, MA	unmethylated	11	non-HRD	1054	285	0.270398	0	5	1	5	3	17	6	50	0	4	1	7	0	2	1	13	0	2	1	1	1	0	1	2	1	7	0	2	0	0	0	3	10	17	78	12	6	15	52	9	42	76
TCGA-BH-A18H-01_BRCA	H2b	unmethylated	44	HRD	39	1	0.025641	1	1	0	0	0	0	0	0	3	0	0	0	0	0	0	0	0	0	0	1	0	0	0	0	0	1	0	0	2	0	0	2	0	0	0	0	1	1	1	0	3	3
TCGA-BH-A18I-01_BRCA	H3	unmethylated	13	non-HRD	21	11	0.52381	0	0	0	0	0	0	0	0	0	0	0	0	1	0	0	0	0	0	0	0	0	0	0	0	0	0	0	0	0	1	0	1	0	0	1	0	0	0	2	0	0	0
TCGA-BH-A18J-01_BRCA	H2b	unmethylated	24	non-HRD	72	4	0.0555556	1	0	1	1	1	0	0	1	0	0	0	0	3	1	2	1	0	0	0	1	0	0	0	0	0	0	0	1	9	1	0	11	0	0	1	0	2	0	0	1	0	0
TCGA-BH-A18K-01_BRCA	H2b	unmethylated	27	non-HRD	47	4	0.0851064	1	0	0	0	0	0	0	0	0	0	0	0	0	2	0	1	0	0	0	0	0	0	0	1	0	0	1	0	5	3	1	3	0	0	1	0	2	0	2	1	0	0
TCGA-BH-A18L-01_BRCA	H1b, MA	unmethylated	35	non-HRD	44	12	0.272727	0	1	1	0	0	1	0	1	0	1	0	0	1	1	0	2	0	2	1	0	0	0	2	0	0	0	0	0	0	0	1	2	1	0	3	1	1	0	2	0	0	0
TCGA-BH-A18M-01_BRCA	H2b	unmethylated	17	non-HRD	17	6	0.352941	1	0	0	0	0	0	0	0	0	0	0	0	0	1	0	0	0	0	0	0	0	0	0	0	0	0	0	0	1	0	0	1	0	0	2	1	0	0	2	0	0	1
TCGA-BH-A18N-01_BRCA	H2b	unmethylated	7	non-HRD	28	7	0.25	0	0	0	0	0	0	0	0	1	0	0	0	0	1	1	0	0	0	1	0	1	0	0	0	1	0	0	0	1	1	0	0	0	1	4	0	0	0	0	0	1	0
TCGA-BH-A18P-01_BRCA	H1b, MA	unmethylated	NA	NA	266	29	0.109023	0	2	0	0	0	0	0	3	0	0	1	0	4	5	1	1	1	1	0	0	1	0	0	0	2	1	0	0	27	11	2	56	2	2	3	1	2	1	3	0	1	2
TCGA-BH-A18Q-01_BRCA	H3	unmethylated	68	HRD	66	5	0.0757576	3	3	0	0	2	2	1	2	1	2	0	0	1	3	0	0	0	1	0	4	3	0	0	1	1	0	1	1	3	0	0	2	1	3	2	1	2	1	1	0	0	2
TCGA-BH-A18R-01_BRCA	H3	unmethylated	28	non-HRD	26	3	0.115385	0	0	0	0	0	0	0	0	0	0	0	0	0	2	0	1	0	0	1	1	1	0	2	1	0	0	0	1	1	0	2	0	0	0	1	0	0	0	1	0	0	0
TCGA-BH-A18S-01_BRCA	H3	unmethylated	19	non-HRD	25	4	0.16	0	0	0	0	0	0	0	1	0	1	0	0	0	1	0	0	0	0	0	0	0	0	0	0	0	0	0	0	0	0	0	2	0	0	1	1	1	0	0	0	1	0
TCGA-BH-A18T-01_BRCA	H3	unmethylated	67	HRD	70	7	0.1	2	2	1	0	1	2	1	3	1	1	1	1	0	2	0	0	3	0	1	0	0	1	2	3	0	0	0	3	3	0	2	4	0	0	1	0	2	1	3	1	2	3
TCGA-BH-A18U-01_BRCA	H2b	unmethylated	NA	NA	115	16	0.13913	1	1	0	2	0	0	0	3	0	1	0	0	2	3	2	1	0	0	0	0	1	1	0	1	0	1	0	1	6	4	1	11	1	2	2	0	4	1	6	1	4	0
TCGA-BH-A18V-01_BRCA	H3	unmethylated	92	HRD	169	8	0.0473373	3	3	1	0	0	1	0	2	1	0	0	2	7	2	1	6	3	1	4	2	8	3	1	0	1	3	0	3	10	14	5	16	1	0	3	0	2	1	2	1	3	0
TCGA-BH-A18V-06_BRCA	H2b	unmethylated	85	HRD	189	10	0.0529101	2	4	0	1	1	1	0	0	0	2	0	1	6	1	1	4	2	3	2	2	5	3	0	1	0	4	0	2	14	12	5	20	1	3	3	1	1	2	2	2	2	1
TCGA-BH-A1EN-01_BRCA	H2b	unmethylated	30	non-HRD	59	14	0.237288	1	2	0	1	0	0	0	1	0	0	1	1	0	0	0	2	0	2	0	1	0	0	0	0	1	0	0	0	0	1	0	1	2	0	3	0	2	2	2	0	0	0
TCGA-BH-A1EO-01_BRCA	H1b, BA	NA	24	non-HRD	39	19	0.487179	1	3	0	0	1	1	1	0	0	0	0	0	0	0	0	0	0	0	0	0	1	0	1	0	0	0	0	0	0	0	0	0	0	0	6	0	2	0	5	3	0	0
TCGA-BH-A1ET-01_BRCA	H3	unmethylated	3	non-HRD	25	7	0.28	0	0	1	0	1	0	0	1	0	1	0	0	0	0	0	2	0	0	0	0	0	1	0	0	0	0	0	0	0	0	0	0	1	1	2	0	0	0	2	0	0	1
TCGA-BH-A1EU-01_BRCA	H2b	unmethylated	16	non-HRD	23	7	0.304348	2	0	0	0	0	0	0	0	0	1	0	0	0	0	0	0	0	0	0	0	0	0	0	0	0	0	0	0	0	0	0	1	0	0	4	0	0	1	1	0	1	0
TCGA-BH-A1EV-01_BRCA	H2b	unmethylated	41	non-HRD	85	16	0.188235	0	2	0	0	0	1	0	0	0	0	0	0	1	2	0	2	0	1	0	3	0	1	1	0	1	0	0	0	8	4	2	9	1	0	0	0	0	0	6	0	2	1
TCGA-BH-A1EW-01_BRCA	H3	unmethylated	33	non-HRD	14	2	0.142857	0	0	0	0	0	1	0	0	0	1	1	0	0	0	0	0	0	0	0	0	0	0	0	0	0	0	0	0	0	0	0	0	1	0	0	1	0	0	0	1	1	0
TCGA-BH-A1EX-01_BRCA	H3	unmethylated	15	non-HRD	23	10	0.434783	0	0	1	0	0	0	0	0	1	0	0	0	0	1	0	0	0	0	0	0	0	0	0	1	0	0	0	1	0	0	0	0	0	1	2	0	0	0	2	0	0	0
TCGA-BH-A1EY-01_BRCA	H3	unmethylated	40	non-HRD	33	7	0.212121	0	0	0	0	0	1	0	0	1	1	0	0	0	0	0	0	0	0	1	0	0	0	0	1	0	0	0	1	3	0	0	3	1	0	2	1	0	0	1	0	0	1
TCGA-BH-A1F0-01_BRCA	H3	unmethylated	67	HRD	58	6	0.103448	0	2	1	0	0	0	0	2	1	1	0	0	3	1	0	2	0	0	2	0	1	1	0	0	0	1	1	0	5	3	0	3	1	0	0	0	2	0	1	2	0	1
TCGA-BH-A1F2-01_BRCA	H1b, BA	unmethylated	66	HRD	46	12	0.26087	1	1	0	0	1	0	0	1	0	0	0	0	0	0	0	2	0	2	0	1	0	0	0	0	0	0	0	0	2	2	0	2	0	0	2	0	0	1	5	2	0	0
TCGA-BH-A1F5-01_BRCA	H2b	NA	7	non-HRD	30	8	0.266667	0	0	0	0	0	0	0	1	0	0	1	0	1	0	0	1	0	0	0	0	0	1	0	0	0	0	0	0	0	0	0	0	1	0	3	0	1	1	3	0	0	0
TCGA-BH-A1F6-01_BRCA	H1b, BA	unmethylated	35	non-HRD	28	8	0.285714	0	0	0	0	0	0	0	0	1	0	0	0	0	0	0	0	0	0	2	0	0	0	1	0	1	1	0	0	0	0	0	0	0	0	2	1	0	0	2	0	0	1
TCGA-BH-A1F8-01_BRCA	H1b, BA	NA	28	non-HRD	120	14	0.116667	0	0	1	0	1	0	0	0	0	0	0	1	4	3	0	3	1	0	1	0	0	0	0	0	0	0	0	0	6	8	3	14	0	1	2	0	4	0	4	1	1	1
TCGA-BH-A1FC-01_BRCA	H2b	unmethylated	41	non-HRD	97	18	0.185567	1	2	0	1	0	1	1	0	0	2	1	0	1	2	1	2	1	1	0	1	0	1	1	2	0	1	0	0	3	3	0	10	1	1	7	0	1	1	1	1	1	1
TCGA-BH-A1FD-01_BRCA	H3	unmethylated	45	HRD	27	6	0.222222	0	0	0	0	0	0	0	0	1	1	0	0	0	1	0	1	1	0	0	0	0	0	0	0	0	0	0	0	0	0	0	1	0	0	1	0	0	0	3	0	1	0
TCGA-BH-A1FE-01_BRCA	H3	unmethylated	34	non-HRD	17	4	0.235294	1	1	0	0	0	1	0	0	1	0	0	0	0	1	0	1	0	0	0	0	0	0	0	0	0	0	0	0	0	0	0	0	0	1	0	1	0	0	0	0	0	0
TCGA-BH-A1FE-06_BRCA	H3	unmethylated	1	non-HRD	1	1	1	0	0	0	0	0	0	0	0	0	0	0	0	0	0	0	0	0	0	0	0	0	0	0	0	0	0	0	0	0	0	0	0	0	0	0	0	0	0	1	0	0	0
TCGA-BH-A1FG-01_BRCA	H3	unmethylated	12	non-HRD	15	5	0.333333	0	0	0	0	1	0	0	1	0	0	0	0	0	0	0	0	0	0	0	0	0	0	0	0	0	0	0	1	0	0	0	0	0	1	1	0	0	0	1	0	2	0
TCGA-BH-A1FH-01_BRCA	H3	unmethylated	35	non-HRD	21	7	0.333333	0	0	0	0	0	0	0	0	0	1	0	0	0	0	0	0	0	0	0	0	0	0	0	0	1	0	0	0	0	0	0	1	1	1	5	0	0	0	0	0	0	0
TCGA-BH-A1FJ-01_BRCA	H2b	unmethylated	6	non-HRD	23	4	0.173913	1	0	0	0	0	0	0	0	1	1	0	1	0	0	0	0	0	0	0	0	0	0	0	0	0	0	0	0	0	0	0	0	0	1	2	0	0	4	1	1	1	1
TCGA-BH-A1FL-01_BRCA	H3	unmethylated	15	non-HRD	15	3	0.2	0	0	0	0	0	0	0	0	0	0	1	0	1	0	0	0	0	0	0	0	0	0	0	0	0	0	0	0	0	0	0	0	0	0	1	0	0	2	0	0	0	0
TCGA-BH-A1FM-01_BRCA	H3	unmethylated	42	HRD	46	14	0.304348	0	2	0	0	0	0	0	0	0	0	0	3	1	0	1	2	0	0	0	0	0	0	0	1	0	1	0	0	2	1	1	2	2	0	4	0	2	0	3	0	0	1
TCGA-BH-A1FN-01_BRCA	H1a, BA	unmethylated	71	HRD	88	4	0.0454545	2	1	0	1	0	1	0	0	0	3	0	1	3	2	0	1	0	0	1	1	1	0	0	1	0	1	0	1	8	1	0	16	0	1	1	2	2	0	1	1	0	0
TCGA-BH-A1FR-01_BRCA	H3	unmethylated	0	non-HRD	14	4	0.285714	0	1	0	0	1	0	0	0	0	0	0	0	0	1	0	0	0	0	0	0	0	1	0	0	0	0	0	0	0	0	0	1	0	0	0	0	0	0	1	0	1	0
TCGA-BH-A1FU-01_BRCA	H2b	unmethylated	41	non-HRD	80	10	0.125	0	2	0	0	0	0	0	1	0	0	0	0	1	2	1	2	0	2	0	2	0	0	1	1	0	0	0	1	3	0	0	4	0	0	1	0	1	1	1	1	2	1
TCGA-BH-A201-01_BRCA	H3	unmethylated	11	non-HRD	20	4	0.2	0	0	0	0	0	0	0	1	0	0	0	0	0	0	0	2	1	0	0	0	0	0	0	0	0	0	0	0	0	0	0	0	0	0	0	1	0	0	2	0	1	0
TCGA-BH-A202-01_BRCA	H3	unmethylated	16	non-HRD	22	5	0.227273	0	0	0	1	0	0	0	0	0	1	0	0	1	1	0	1	1	0	1	0	0	0	0	1	0	0	0	0	0	0	0	0	2	0	1	0	0	0	2	0	0	0
TCGA-BH-A203-01_BRCA	H1b, BA	unmethylated	64	HRD	59	20	0.338983	0	0	0	0	0	3	0	4	1	1	0	0	0	0	0	1	0	0	0	0	0	0	0	1	0	0	0	0	0	1	1	4	1	1	6	0	0	1	4	2	1	1
TCGA-BH-A204-01_BRCA	H2b	unmethylated	35	non-HRD	34	9	0.264706	1	2	0	1	1	0	0	1	0	0	0	0	0	0	0	1	0	0	0	0	0	0	0	0	0	0	0	0	0	1	0	0	1	0	2	0	0	2	1	1	1	0
TCGA-BH-A208-01_BRCA	H2b	unmethylated	47	HRD	55	9	0.163636	0	0	1	1	0	0	0	1	0	0	0	0	0	3	0	1	0	1	0	1	0	1	0	1	1	0	0	0	4	0	2	9	0	0	1	0	1	1	4	0	0	0
TCGA-BH-A209-01_BRCA	H2b	NA	34	non-HRD	80	6	0.075	0	0	0	0	0	1	0	0	0	0	1	0	1	3	0	2	0	0	0	0	1	0	0	0	0	0	0	0	14	3	1	16	1	1	1	0	1	0	0	0	0	0
TCGA-BH-A28Q-01_BRCA	H3	unmethylated	15	non-HRD	17	7	0.411765	0	0	0	0	1	0	0	0	0	0	0	0	0	0	0	0	0	0	1	0	0	0	0	0	1	0	0	0	0	0	0	1	0	1	1	0	0	0	2	1	1	0
TCGA-BH-A2L8-01_BRCA	H1b, MA	NA	6	non-HRD	419	30	0.071599	1	0	0	1	1	0	0	0	0	0	0	2	1	6	2	6	0	0	0	0	3	1	0	3	0	0	1	0	63	19	3	90	2	0	5	1	3	0	1	2	3	1
TCGA-BH-A42U-01_BRCA	H2b	unmethylated	0	non-HRD	18	4	0.222222	0	1	0	0	1	0	0	0	1	0	0	1	0	0	0	0	0	0	0	0	0	0	0	0	0	0	0	0	0	0	0	2	0	0	2	0	0	0	0	0	0	0
TCGA-BH-A42V-01_BRCA	H3	unmethylated	11	non-HRD	36	6	0.166667	1	0	0	0	0	0	0	0	1	0	0	0	0	0	0	0	1	0	0	0	0	0	0	0	0	0	0	0	2	0	2	5	1	0	1	0	1	1	1	1	0	0
TCGA-BH-A5IZ-01_BRCA	H2b	NA	57	HRD	53	8	0.150943	2	1	0	0	4	0	0	2	0	0	0	0	1	1	1	2	1	0	0	2	2	1	0	0	0	0	0	0	3	0	2	0	0	0	6	0	0	1	1	0	0	0
TCGA-BH-A5J0-01_BRCA	H2b	NA	NA	NA	58	12	0.206897	0	5	1	0	0	0	0	0	0	0	1	0	0	2	1	0	0	0	0	0	0	0	0	0	0	0	0	0	2	1	1	2	0	0	1	0	1	0	2	0	0	1
TCGA-BH-A6R8-01_BRCA	H2b	unmethylated	18	non-HRD	29	8	0.275862	0	0	0	1	0	0	0	1	2	1	0	1	0	0	1	0	2	0	0	1	0	0	0	0	0	0	0	0	1	0	0	1	0	0	3	0	0	0	1	0	1	1
TCGA-BH-A6R9-01_BRCA	H3	unmethylated	26	non-HRD	14	1	0.0714286	0	0	0	0	0	0	0	0	0	0	0	1	0	1	0	2	0	3	0	1	1	1	0	0	0	0	0	0	0	0	0	0	0	0	1	0	0	0	0	0	0	0
TCGA-BH-A8FY-01_BRCA	H2b	unmethylated	11	non-HRD	38	5	0.131579	1	1	0	0	1	1	0	0	1	1	0	1	0	0	0	0	0	1	0	0	0	0	0	0	0	0	0	1	0	0	0	1	0	0	2	0	2	0	0	1	0	1
TCGA-BH-A8FZ-01_BRCA	H1b, BA	unmethylated	33	non-HRD	53	5	0.0943396	1	3	0	0	0	1	0	0	2	1	0	1	0	1	0	2	0	1	1	1	0	0	0	1	0	2	0	0	0	2	0	3	0	0	2	0	0	0	1	0	1	0
TCGA-BH-A8G0-01_BRCA	H1b, BA	unmethylated	4	non-HRD	12	4	0.333333	0	0	0	0	0	0	0	0	0	0	1	1	0	0	0	0	0	0	0	0	0	0	0	0	0	0	0	0	0	0	0	0	0	0	1	0	1	0	1	0	0	1
TCGA-BH-AB28-01_BRCA	H3	unmethylated	12	non-HRD	23	9	0.391304	0	0	0	0	1	0	0	1	0	0	0	0	0	0	0	0	0	0	0	0	0	0	0	0	0	0	0	0	0	0	0	0	0	0	2	0	0	0	0	1	0	2
TCGA-C8-A12K-01_BRCA	H1a, BA	unmethylated	64	HRD	117	7	0.0598291	2	0	1	0	1	1	0	1	1	0	0	0	4	5	0	2	2	2	0	2	1	2	0	3	0	1	0	0	6	5	2	21	0	1	3	1	1	2	0	4	2	2
TCGA-C8-A12L-01_BRCA	H1a, BA	hypermethylated	91	HRD	62	7	0.112903	2	2	0	4	1	0	3	0	0	0	0	1	1	3	0	0	2	0	1	2	0	0	0	0	1	1	0	0	1	3	0	2	1	2	3	0	1	2	2	0	3	3
TCGA-C8-A12M-01_BRCA	H3	unmethylated	35	non-HRD	48	14	0.291667	0	0	0	0	0	2	1	2	1	0	0	0	0	2	0	0	0	0	0	1	0	0	1	1	0	1	0	0	0	0	0	0	1	0	4	0	1	0	2	0	0	0
TCGA-C8-A12N-01_BRCA	H3	unmethylated	8	non-HRD	15	3	0.2	0	0	0	0	0	0	0	0	0	0	0	0	0	1	0	1	0	0	0	0	0	0	1	0	0	1	0	0	0	0	0	2	0	0	2	1	0	0	1	0	0	0
TCGA-C8-A12O-01_BRCA	H3	unmethylated	38	non-HRD	33	13	0.393939	0	0	0	0	0	1	0	1	0	1	0	0	0	0	0	1	0	0	0	0	1	1	0	0	0	0	0	0	0	0	0	1	0	0	4	0	1	0	4	0	0	0
TCGA-C8-A12P-01_BRCA	H2b	unmethylated	64	HRD	135	22	0.162963	0	0	0	0	0	0	0	0	1	3	0	0	3	2	0	3	1	1	0	0	0	0	1	1	2	0	1	0	12	4	1	18	0	2	4	0	1	1	6	0	2	2
TCGA-C8-A12Q-01_BRCA	H2b	unmethylated	45	HRD	92	15	0.163043	1	0	1	0	0	1	0	0	1	2	0	2	3	1	1	2	0	0	1	0	0	0	0	0	0	1	0	0	11	3	1	8	0	1	1	1	1	0	2	1	0	2
TCGA-C8-A12T-01_BRCA	H1b, MA	unmethylated	22	non-HRD	149	12	0.0805369	1	1	0	1	0	0	0	1	1	0	0	0	3	2	0	5	1	1	1	0	0	0	0	2	0	0	0	1	21	5	0	30	0	2	4	0	2	1	1	1	1	1
TCGA-C8-A12U-01_BRCA	H3	unmethylated	52	HRD	41	9	0.219512	0	0	1	0	0	0	0	0	0	1	1	0	1	2	0	0	1	1	0	0	0	2	0	0	0	1	0	1	2	0	0	1	0	1	3	0	1	1	3	1	0	2
TCGA-C8-A12V-01_BRCA	H1a, BA	hypermethylated	22	non-HRD	41	5	0.121951	0	2	1	0	1	0	0	3	0	0	0	1	0	0	0	0	0	1	0	1	0	1	1	0	0	0	0	0	0	0	0	1	0	0	3	1	0	0	0	2	2	1
TCGA-C8-A12W-01_BRCA	H2b	unmethylated	47	HRD	50	19	0.38	1	2	0	0	0	0	1	0	0	2	0	1	0	0	0	1	2	0	0	0	0	0	1	0	0	0	0	0	0	0	0	1	1	0	7	0	0	1	7	0	1	2
TCGA-C8-A12X-01_BRCA	H3	unmethylated	15	non-HRD	44	13	0.295455	1	1	0	0	0	1	0	1	0	1	0	0	2	0	1	0	0	0	0	1	0	0	0	0	0	1	0	0	2	0	0	0	1	0	2	0	0	1	4	1	1	0
TCGA-C8-A12Y-01_BRCA	H2b	unmethylated	28	non-HRD	30	11	0.366667	0	1	0	1	0	0	0	0	0	1	0	0	2	0	1	0	0	0	0	0	0	0	0	0	0	0	0	0	0	0	0	0	0	0	3	0	0	0	1	0	2	0
TCGA-C8-A12Z-01_BRCA	H3	unmethylated	39	non-HRD	43	9	0.209302	0	0	0	0	0	0	0	0	0	0	0	0	0	0	0	1	0	2	0	0	0	0	0	1	0	0	0	0	3	1	1	3	0	0	2	1	1	1	3	0	1	1
TCGA-C8-A130-01_BRCA	H2b	unmethylated	57	HRD	33	16	0.484848	0	0	0	1	0	0	0	0	0	0	0	0	0	0	1	0	0	1	0	0	0	0	0	0	0	0	1	0	1	0	0	1	0	1	3	0	0	0	5	0	0	0
TCGA-C8-A131-01_BRCA	H2b	unmethylated	33	non-HRD	51	8	0.156863	2	2	1	1	3	2	0	0	0	1	0	1	1	1	1	0	2	0	0	0	0	0	0	0	0	0	0	0	0	0	0	0	1	2	2	0	0	2	1	0	1	1
TCGA-C8-A132-01_BRCA	H1b, BA	unmethylated	29	non-HRD	60	9	0.15	1	0	0	0	1	0	0	0	0	0	0	0	1	1	1	0	0	1	0	0	1	0	2	1	0	0	1	0	5	3	1	6	1	0	5	1	2	1	1	0	2	1
TCGA-C8-A133-01_BRCA	H3	unmethylated	0	non-HRD	22	2	0.0909091	1	0	0	0	0	0	0	2	0	0	0	1	1	1	0	1	0	0	0	0	0	0	0	0	0	0	0	0	0	0	0	0	0	0	0	0	2	0	0	1	2	0
TCGA-C8-A134-01_BRCA	H1a, BA	hypermethylated	75	HRD	77	7	0.0909091	1	1	0	0	3	1	0	2	1	1	0	2	0	1	0	6	1	1	1	1	0	1	1	2	0	0	2	1	0	2	2	2	1	4	2	3	0	1	2	1	1	1
TCGA-C8-A135-01_BRCA	H3	unmethylated	36	non-HRD	50	19	0.38	2	1	0	0	1	0	0	1	0	0	0	1	0	3	0	1	1	0	0	0	0	0	0	1	0	1	0	0	1	0	0	2	0	0	6	0	0	0	2	1	0	4
TCGA-C8-A137-01_BRCA	H2b	unmethylated	37	non-HRD	39	12	0.307692	0	2	0	1	1	0	0	0	0	0	1	0	2	0	0	0	0	0	0	0	0	0	0	0	0	0	0	0	1	0	0	5	1	0	5	0	0	1	0	0	0	0
TCGA-C8-A138-01_BRCA	H2b	unmethylated	41	non-HRD	39	13	0.333333	1	0	0	0	1	0	0	2	1	1	0	0	1	0	0	3	0	0	0	0	0	0	0	0	0	1	0	0	0	1	1	0	1	0	4	0	0	0	5	0	1	0
TCGA-C8-A1HE-01_BRCA	H3	unmethylated	11	non-HRD	35	8	0.228571	0	0	0	0	0	0	0	0	0	0	0	0	0	1	1	0	0	0	0	0	0	0	0	0	0	0	1	0	1	0	0	4	1	0	1	0	1	1	3	1	0	0
TCGA-C8-A1HF-01_BRCA	H3	unmethylated	28	non-HRD	24	4	0.166667	1	0	0	0	0	0	0	1	1	0	0	0	0	0	0	1	0	0	0	1	0	0	0	0	0	0	0	0	1	0	1	2	0	1	1	0	1	0	1	0	0	0
TCGA-C8-A1HG-01_BRCA	H3	unmethylated	45	HRD	38	11	0.289474	1	1	0	1	0	0	0	0	0	0	0	0	0	1	0	0	0	0	0	1	0	0	0	0	0	0	0	0	0	1	0	1	1	0	2	1	0	0	3	1	0	2
TCGA-C8-A1HI-01_BRCA	H1b, BA	unmethylated	24	non-HRD	44	11	0.25	0	1	0	1	1	0	0	0	2	0	1	1	0	0	2	0	2	0	0	1	0	0	0	0	0	0	0	0	2	0	0	4	0	1	6	0	0	0	1	1	1	1
TCGA-C8-A1HJ-01_BRCA	H2b	unmethylated	72	HRD	86	11	0.127907	2	1	0	0	2	1	0	1	2	2	0	3	0	0	0	2	1	1	1	3	2	0	1	1	0	0	0	2	3	1	1	4	0	1	4	2	1	1	3	0	2	2
TCGA-C8-A1HK-01_BRCA	H2b	unmethylated	44	HRD	49	7	0.142857	0	0	0	1	1	0	0	0	2	0	0	0	1	1	0	2	0	0	0	0	0	0	0	2	1	0	1	0	4	1	1	8	1	0	0	0	0	2	2	0	0	1
TCGA-C8-A1HL-01_BRCA	H3	unmethylated	27	non-HRD	26	9	0.346154	0	1	0	0	0	0	0	0	1	1	1	1	1	1	0	1	0	0	1	0	0	0	0	0	0	0	0	1	0	0	0	0	1	0	1	0	0	0	2	1	1	1
TCGA-C8-A1HM-01_BRCA	H2b	unmethylated	78	HRD	299	29	0.09699	3	2	1	0	0	1	0	1	2	1	0	1	12	6	0	8	1	0	1	1	1	0	0	2	1	0	1	4	37	14	2	75	2	1	5	0	6	2	3	2	1	0
TCGA-C8-A1HN-01_BRCA	H2b	unmethylated	40	non-HRD	41	15	0.365854	0	0	0	0	0	0	0	0	0	0	1	1	1	4	1	0	2	0	0	0	1	0	0	1	0	0	0	0	0	0	0	0	0	1	4	0	0	2	7	1	0	0
TCGA-C8-A1HO-01_BRCA	H2b	unmethylated	18	non-HRD	27	6	0.222222	0	0	0	0	0	0	0	1	0	0	0	0	0	1	1	1	0	0	0	0	0	0	0	0	0	0	0	1	0	0	0	1	0	0	2	0	2	2	2	1	0	1
TCGA-C8-A26V-01_BRCA	H2b	unmethylated	33	non-HRD	64	10	0.15625	0	2	1	1	0	0	0	0	0	0	0	0	1	1	0	1	0	0	0	2	1	0	0	0	0	0	0	0	7	4	0	11	0	0	1	0	1	0	1	1	0	1
TCGA-C8-A26W-01_BRCA	H3	unmethylated	32	non-HRD	45	8	0.177778	0	0	1	0	0	1	0	0	0	0	1	0	0	1	1	0	0	0	0	0	0	2	0	0	0	0	1	0	3	0	0	4	0	0	1	1	0	1	1	2	1	1
TCGA-C8-A26X-01_BRCA	H2b	unmethylated	40	non-HRD	60	14	0.233333	2	1	0	0	0	0	1	0	1	1	1	3	2	0	0	1	1	0	0	1	1	0	0	0	0	0	0	1	1	0	1	1	2	1	1	0	1	1	8	2	1	0
TCGA-C8-A26Y-01_BRCA	H1b, BA	unmethylated	47	HRD	603	45	0.0746269	0	1	0	3	3	1	2	0	1	1	0	2	40	18	2	10	0	0	0	4	3	0	0	0	2	3	0	2	61	23	7	110	2	2	5	0	7	4	5	3	1	4
TCGA-C8-A26Z-01_BRCA	H3	unmethylated	28	non-HRD	39	14	0.358974	0	0	1	0	2	1	0	0	1	0	0	0	1	0	0	1	1	0	0	0	0	0	0	1	0	0	0	1	0	0	0	0	1	0	4	1	1	0	4	0	1	0
TCGA-C8-A273-01_BRCA	H3	unmethylated	17	non-HRD	13	4	0.307692	0	0	0	0	0	0	0	0	0	0	0	0	0	2	0	1	0	0	0	0	0	0	0	1	0	0	0	0	0	0	0	0	0	0	1	0	1	0	1	1	0	1
TCGA-C8-A274-01_BRCA	H1b, MA	unmethylated	NA	NA	181	21	0.116022	1	1	1	2	2	0	0	1	0	2	0	2	6	2	1	5	1	0	0	1	0	1	0	1	1	0	0	0	16	4	0	25	2	0	3	1	3	1	2	1	0	1
TCGA-C8-A275-01_BRCA	H2b	unmethylated	15	non-HRD	102	11	0.107843	1	1	0	1	1	1	0	0	0	0	0	0	0	2	0	0	0	0	0	1	1	0	2	0	0	0	0	0	13	5	0	19	1	0	2	0	1	0	2	0	1	3
TCGA-C8-A278-01_BRCA	H2a	unmethylated	31	non-HRD	42	10	0.238095	1	1	0	0	0	0	0	1	1	1	0	0	0	0	0	1	2	0	1	0	0	0	0	1	0	0	0	0	2	1	0	2	0	1	3	1	0	0	2	0	1	1
TCGA-C8-A27A-01_BRCA	H3	unmethylated	50	HRD	24	6	0.25	0	0	0	0	0	0	0	0	0	0	0	0	0	1	0	2	0	0	2	0	0	0	0	0	0	0	0	0	0	0	1	1	0	0	1	0	1	0	1	1	0	0
TCGA-C8-A27B-01_BRCA	H2b	unmethylated	66	HRD	119	8	0.0672269	0	0	0	2	3	0	0	1	0	1	0	0	3	1	0	2	0	4	1	1	5	1	0	3	0	3	1	2	10	6	1	24	1	0	0	0	2	0	1	2	0	1
TCGA-C8-A3M7-01_BRCA	H2b	unmethylated	7	non-HRD	124	25	0.201613	1	0	0	0	0	0	1	1	1	0	0	0	2	5	0	5	0	1	0	0	1	1	0	1	0	0	0	0	10	7	0	5	0	0	4	0	2	0	5	1	1	0
TCGA-C8-A3M8-01_BRCA	H3	unmethylated	24	non-HRD	37	7	0.189189	0	1	0	0	0	1	0	0	0	0	0	0	0	0	0	0	1	0	1	0	0	1	1	0	0	2	0	1	2	0	0	1	0	0	1	0	0	2	1	0	1	0
TCGA-C8-A8HP-01_BRCA	H2b	unmethylated	19	non-HRD	140	21	0.15	1	0	0	0	0	0	0	1	0	0	0	0	5	2	1	4	1	0	0	1	1	0	0	1	0	1	0	0	23	5	4	20	1	0	0	0	3	0	3	0	2	1
TCGA-C8-A8HQ-01_BRCA	H2b	unmethylated	22	non-HRD	208	31	0.149038	0	1	0	0	0	1	0	3	0	0	1	2	3	5	0	2	0	1	0	0	0	1	0	1	0	1	0	1	30	9	7	32	1	0	6	0	4	1	6	2	1	0
TCGA-C8-A8HR-01_BRCA	H1a, BA	unmethylated	48	HRD	40	9	0.225	0	0	1	0	0	0	0	1	0	0	0	1	0	1	0	0	0	0	0	0	2	0	0	0	1	2	0	1	1	1	0	1	0	1	1	0	0	2	4	0	0	0
TCGA-C8-A9FZ-01_BRCA	H2b	unmethylated	34	non-HRD	19	7	0.368421	0	0	0	0	0	0	0	0	0	1	0	0	0	0	2	0	0	0	0	0	0	1	2	0	0	0	0	0	0	1	0	1	1	0	1	0	0	0	2	0	0	0
TCGA-D8-A13Y-01_BRCA	H1a, BA	hypermethylated	56	HRD	57	10	0.175439	1	0	0	0	0	0	0	0	0	1	0	1	0	2	0	1	0	1	0	0	0	1	0	0	1	1	0	0	5	1	0	2	1	1	3	1	0	0	2	0	0	1
TCGA-D8-A13Z-01_BRCA	H1b, MA	unmethylated	55	HRD	76	17	0.223684	2	1	4	0	0	1	2	0	0	0	0	0	3	1	0	1	2	2	0	2	1	0	0	1	0	2	1	1	1	2	0	4	0	0	3	0	1	1	7	1	3	1
TCGA-D8-A140-01_BRCA	H1b, MA	unmethylated	21	non-HRD	86	17	0.197674	3	2	0	1	0	0	0	0	2	3	1	2	2	1	0	1	0	0	0	0	0	0	1	0	0	0	0	1	2	2	0	1	2	2	6	0	1	2	4	0	0	3
TCGA-D8-A141-01_BRCA	H3	unmethylated	10	non-HRD	17	5	0.294118	0	1	1	0	0	0	0	0	1	0	0	0	0	1	0	0	1	1	0	0	0	0	0	0	0	0	0	0	0	0	1	0	0	0	1	0	1	0	3	0	0	0
TCGA-D8-A142-01_BRCA	H2b	unmethylated	69	HRD	110	23	0.209091	3	1	2	1	1	0	0	1	3	2	0	2	0	1	0	1	0	0	3	1	0	1	2	0	2	2	1	4	3	3	1	4	1	3	9	2	2	3	5	3	0	0
TCGA-D8-A143-01_BRCA	H3	unmethylated	44	HRD	40	8	0.2	0	1	0	1	1	0	1	0	1	2	0	0	1	0	0	0	0	1	0	2	0	1	0	0	1	0	0	0	0	1	0	1	0	1	3	1	1	0	1	0	1	0
TCGA-D8-A145-01_BRCA	H1b, BA	unmethylated	24	non-HRD	38	12	0.315789	1	1	1	0	0	0	0	0	0	1	0	0	0	0	0	0	0	0	0	0	0	0	1	0	0	0	0	1	1	1	1	1	0	1	2	0	0	1	3	0	1	1
TCGA-D8-A146-01_BRCA	H1b, MA	NA	18	non-HRD	29	11	0.37931	0	0	0	0	0	1	0	0	1	0	0	0	0	0	0	0	0	0	0	0	0	0	0	0	0	1	0	0	0	0	0	0	0	3	3	0	0	0	2	0	1	0
TCGA-D8-A147-01_BRCA	H3	unmethylated	82	HRD	136	10	0.0735294	3	1	0	1	2	1	0	2	3	2	1	2	2	1	0	2	0	1	2	1	1	0	1	3	1	1	1	6	9	6	2	16	0	0	3	0	0	0	1	1	3	0
TCGA-D8-A1J8-01_BRCA	H1b, BA	unmethylated	7	non-HRD	627	94	0.14992	0	2	1	0	3	3	1	11	0	1	0	1	11	10	1	10	0	1	0	1	2	0	1	0	1	1	1	2	61	30	4	75	9	8	20	3	6	5	11	5	14	26
TCGA-D8-A1J9-01_BRCA	H1b, MA	unmethylated	44	HRD	167	18	0.107784	2	0	0	0	0	1	0	0	3	0	0	1	4	3	3	7	0	0	0	0	1	0	1	0	1	2	1	0	22	9	2	30	0	0	0	0	2	0	1	0	0	0
TCGA-D8-A1JA-01_BRCA	H2b	unmethylated	33	non-HRD	776	58	0.0747423	1	0	0	0	0	1	0	1	0	1	0	1	16	7	3	2	4	3	3	3	2	1	1	4	0	1	0	3	186	62	18	171	0	0	6	1	4	2	6	1	6	3
TCGA-D8-A1JB-01_BRCA	H1a, BA	unmethylated	62	HRD	36	5	0.138889	1	2	0	0	0	0	0	0	1	0	0	0	0	2	0	1	0	0	0	2	1	0	0	0	0	0	0	0	0	1	0	1	0	1	1	0	0	1	2	0	1	2
TCGA-D8-A1JC-01_BRCA	H1b, BA	unmethylated	33	non-HRD	71	14	0.197183	0	1	0	0	1	0	0	1	0	0	0	1	0	0	1	1	1	0	1	0	1	0	0	0	0	0	0	0	8	1	2	10	3	0	3	0	1	0	2	0	0	1
TCGA-D8-A1JD-01_BRCA	H2b	unmethylated	56	HRD	91	9	0.0989011	2	4	0	0	3	2	0	2	0	2	0	2	0	2	0	3	1	0	0	2	0	1	0	1	2	1	0	0	2	2	0	7	1	2	3	0	0	2	0	1	2	3
TCGA-D8-A1JE-01_BRCA	H2b	unmethylated	32	non-HRD	27	4	0.148148	0	0	0	0	0	1	0	0	0	2	1	0	1	0	0	0	0	0	0	0	0	0	0	0	0	1	0	0	0	0	0	0	0	0	2	1	0	0	2	0	1	2
TCGA-D8-A1JF-01_BRCA	H2b	unmethylated	28	non-HRD	34	12	0.352941	0	1	0	0	0	1	0	0	1	0	0	0	0	0	0	0	0	0	1	0	0	2	0	0	0	0	0	0	0	0	0	1	1	0	4	0	1	0	1	0	0	2
TCGA-D8-A1JG-01_BRCA	H1b, BA	unmethylated	56	HRD	124	26	0.209677	1	0	0	0	0	0	0	1	1	3	2	3	2	1	0	21	0	1	1	1	0	0	0	1	0	0	0	0	2	4	0	5	1	1	8	1	1	1	3	0	0	5
TCGA-D8-A1JH-01_BRCA	H1a, BA	hypermethylated	1	non-HRD	17	2	0.117647	0	0	0	0	0	0	0	0	1	0	0	1	0	1	0	0	1	0	0	0	0	0	0	0	0	0	0	0	0	1	0	0	0	0	0	0	0	0	0	1	0	0
TCGA-D8-A1JI-01_BRCA	H1b, BA	unmethylated	20	non-HRD	21	1	0.047619	0	0	1	0	1	1	0	0	0	0	0	1	0	0	1	0	0	0	0	0	0	0	0	0	0	0	0	0	0	0	0	0	0	0	0	1	1	3	0	0	2	0
TCGA-D8-A1JJ-01_BRCA	H2b	unmethylated	33	non-HRD	65	9	0.138462	0	1	0	2	1	0	0	1	0	3	2	0	0	0	1	1	1	1	0	0	0	0	0	0	0	0	0	0	5	0	0	5	2	0	1	0	2	0	3	0	1	1
TCGA-D8-A1JK-01_BRCA	H2b	unmethylated	56	HRD	164	13	0.0792683	4	1	1	1	0	1	0	5	3	0	1	5	4	3	0	2	0	0	1	2	0	1	3	0	1	3	1	0	2	4	0	5	1	6	3	2	2	3	3	3	3	3
TCGA-D8-A1JL-01_BRCA	H1a, BA	hypermethylated	83	HRD	85	7	0.0823529	2	4	0	3	2	0	0	2	2	1	0	0	1	1	0	2	0	1	0	1	1	1	0	1	0	1	0	2	4	2	1	3	1	0	3	2	0	0	1	0	0	3
TCGA-D8-A1JM-01_BRCA	H3	unmethylated	44	HRD	35	11	0.314286	1	0	0	1	0	0	2	0	2	2	0	0	1	2	1	0	0	0	0	1	0	0	0	0	0	0	0	1	0	1	0	0	0	0	3	0	0	0	4	0	2	0
TCGA-D8-A1JN-01_BRCA	H2b	unmethylated	7	non-HRD	116	24	0.206897	0	2	0	0	0	1	0	0	0	1	0	0	4	3	0	2	0	1	0	0	0	0	0	1	0	1	1	0	10	2	0	13	0	1	3	0	3	1	5	1	1	0
TCGA-D8-A1JP-01_BRCA	H1a, MA	unmethylated	65	HRD	93	4	0.0430108	5	4	0	2	2	2	1	0	0	0	1	2	1	1	0	0	1	0	0	2	1	2	0	2	0	0	0	2	2	3	0	3	3	0	0	0	2	0	0	2	1	1
TCGA-D8-A1JS-01_BRCA	H3	unmethylated	6	non-HRD	18	4	0.222222	0	1	0	0	0	0	0	0	0	0	0	0	0	0	0	1	0	0	0	0	0	0	0	0	0	0	0	1	0	1	0	0	0	0	1	0	0	1	0	0	1	0
TCGA-D8-A1JT-01_BRCA	H3	unmethylated	17	non-HRD	24	7	0.291667	0	0	0	0	0	0	0	1	1	1	0	0	0	0	0	0	0	0	1	0	0	0	0	1	0	0	0	0	0	0	0	0	0	1	2	2	0	2	2	0	0	0
TCGA-D8-A1JU-01_BRCA	H3	unmethylated	7	non-HRD	12	5	0.416667	0	1	0	0	0	0	0	0	0	0	0	0	0	0	0	0	0	0	1	0	0	0	0	0	0	0	0	0	0	0	0	0	0	0	2	1	0	0	1	0	0	0
TCGA-D8-A1X5-01_BRCA	H3	unmethylated	41	non-HRD	43	7	0.162791	1	1	0	1	0	0	0	2	5	2	0	1	1	1	0	4	0	0	0	0	0	0	0	0	0	2	0	0	0	0	0	3	0	0	4	0	0	0	1	0	0	0
TCGA-D8-A1X6-01_BRCA	H3	unmethylated	12	non-HRD	31	10	0.322581	0	0	0	0	0	1	0	0	0	0	0	0	0	0	0	2	0	1	0	0	0	1	0	1	1	1	1	0	0	0	0	0	0	0	2	0	0	1	3	1	0	0
TCGA-D8-A1X7-01_BRCA	H3	unmethylated	8	non-HRD	20	4	0.2	0	0	0	0	0	0	0	0	0	0	1	0	1	0	0	0	0	0	0	0	0	1	0	0	1	0	0	0	0	0	0	1	0	2	2	0	0	0	0	0	0	1
TCGA-D8-A1X8-01_BRCA	H3	unmethylated	14	non-HRD	20	6	0.3	1	1	1	0	0	0	0	0	1	0	0	1	1	0	0	0	0	0	0	0	0	0	1	0	0	0	0	0	0	1	0	1	0	0	2	0	0	0	1	0	0	0
TCGA-D8-A1X9-01_BRCA	H1b, BA	unmethylated	61	HRD	80	7	0.0875	4	3	0	1	4	2	0	3	2	1	0	0	5	0	0	3	1	0	0	0	0	1	0	0	0	1	0	0	2	0	0	2	0	1	5	1	0	3	2	2	1	2
TCGA-D8-A1XA-01_BRCA	H3	unmethylated	24	non-HRD	19	5	0.263158	0	0	0	0	0	1	1	1	0	0	0	0	2	0	0	0	0	0	0	0	0	0	0	0	0	0	0	0	0	0	0	0	0	0	2	0	0	1	1	1	0	0
TCGA-D8-A1XB-01_BRCA	H3	unmethylated	13	non-HRD	32	11	0.34375	0	0	0	0	0	0	0	1	0	0	0	0	1	0	0	0	0	0	0	0	0	1	0	0	0	0	0	0	0	0	1	1	0	0	2	2	1	0	2	1	0	1
TCGA-D8-A1XC-01_BRCA	H2b	NA	2	non-HRD	25	8	0.32	0	0	0	2	0	0	0	0	1	0	0	0	0	0	0	0	0	0	0	0	0	0	0	0	0	0	0	0	0	1	0	0	1	1	0	0	0	0	5	0	0	2
TCGA-D8-A1XF-01_BRCA	H3	unmethylated	28	non-HRD	27	7	0.259259	0	0	0	1	1	0	0	1	1	0	0	2	0	1	0	0	0	0	0	0	0	0	0	0	0	0	1	0	0	0	0	1	0	0	2	1	0	0	0	0	1	1
TCGA-D8-A1XG-01_BRCA	H3	unmethylated	10	non-HRD	13	2	0.153846	1	0	0	1	0	0	0	2	0	0	0	0	0	2	0	0	0	0	0	1	0	0	0	0	0	0	0	0	0	0	0	0	0	0	0	0	0	1	0	0	0	2
TCGA-D8-A1XJ-01_BRCA	H2b	unmethylated	37	non-HRD	73	24	0.328767	3	0	0	2	0	1	0	1	1	0	0	0	1	0	0	1	0	0	0	0	0	0	1	0	0	0	0	0	0	0	0	1	1	0	8	0	1	0	4	1	2	0
TCGA-D8-A1XK-01_BRCA	H1a, BA	unmethylated	82	HRD	860	95	0.110465	5	3	5	2	5	5	2	16	3	3	0	4	1	5	0	4	1	3	3	2	3	2	0	0	2	4	0	2	5	2	3	4	3	8	21	3	4	4	19	2	6	9
TCGA-D8-A1XL-01_BRCA	H1a, BA	unmethylated	57	HRD	83	12	0.144578	2	1	0	3	2	0	0	2	3	1	0	2	0	2	0	2	3	2	0	2	0	0	0	3	2	0	0	0	0	2	0	4	1	1	3	1	0	0	1	0	1	0
TCGA-D8-A1XM-01_BRCA	H1b, MA	unmethylated	16	non-HRD	43	15	0.348837	0	0	0	1	0	0	0	0	0	0	0	0	2	1	0	1	0	1	0	0	1	0	0	0	0	0	0	0	1	0	0	2	0	1	5	1	0	0	3	1	0	0
TCGA-D8-A1XO-01_BRCA	H3	unmethylated	13	non-HRD	13	3	0.230769	1	0	0	0	0	0	0	0	0	0	0	0	1	0	0	0	0	0	0	0	0	0	0	0	0	0	0	0	0	0	0	1	0	0	1	0	2	0	2	0	0	0
TCGA-D8-A1XQ-01_BRCA	H1a, BA	unmethylated	82	HRD	673	128	0.190193	3	9	2	8	9	14	2	14	2	4	1	4	5	7	3	6	1	3	2	4	1	3	3	4	1	7	1	5	4	7	1	13	10	2	42	8	5	7	33	4	22	27
TCGA-D8-A1XR-01_BRCA	H2b	unmethylated	19	non-HRD	22	6	0.272727	0	0	0	0	0	0	0	1	1	0	0	0	0	0	0	0	0	1	0	0	0	0	0	0	0	0	0	0	0	0	0	0	0	0	1	0	0	0	1	0	2	1
TCGA-D8-A1XS-01_BRCA	H2b	unmethylated	14	non-HRD	21	7	0.333333	1	0	0	0	2	0	0	0	1	0	0	2	0	1	0	0	0	0	0	0	0	0	0	0	0	0	0	0	0	0	0	1	0	0	1	1	0	0	0	0	0	0
TCGA-D8-A1XT-01_BRCA	H3	unmethylated	41	non-HRD	32	9	0.28125	0	0	1	0	0	0	0	1	0	0	0	1	0	2	0	0	0	1	0	3	0	0	0	0	1	0	0	0	1	0	0	1	0	0	0	0	2	0	5	1	0	1
TCGA-D8-A1XU-01_BRCA	H1b, BA	unmethylated	25	non-HRD	22	4	0.181818	1	0	0	0	0	0	0	0	1	1	0	0	0	1	0	0	0	1	0	0	0	0	0	1	0	0	0	0	0	0	0	1	0	0	1	0	0	0	1	0	0	0
TCGA-D8-A1XV-01_BRCA	H3	unmethylated	5	non-HRD	24	9	0.375	0	0	0	0	0	0	0	0	0	0	0	1	0	2	1	0	0	1	0	0	0	0	1	0	0	1	0	0	1	0	0	0	0	1	3	0	1	1	4	0	0	0
TCGA-D8-A1XW-01_BRCA	H1b, BA	unmethylated	58	HRD	79	7	0.0886076	1	0	1	0	1	2	1	0	2	1	0	0	1	1	0	0	2	0	0	2	0	0	0	4	1	1	0	2	1	3	0	1	3	1	2	0	1	1	0	0	1	0
TCGA-D8-A1XY-01_BRCA	H2b	unmethylated	36	non-HRD	41	14	0.341463	0	1	0	0	0	1	0	1	1	0	0	1	0	2	1	1	0	0	0	0	0	0	0	1	0	0	0	0	0	0	0	1	0	0	4	1	0	1	4	0	1	1
TCGA-D8-A1XZ-01_BRCA	H3	unmethylated	30	non-HRD	68	24	0.352941	2	0	0	0	0	1	0	0	0	1	0	0	3	2	0	1	0	0	0	1	2	0	0	1	0	0	0	0	2	1	1	3	5	1	4	0	2	0	8	0	2	2
TCGA-D8-A1Y0-01_BRCA	H1a, BA	unmethylated	43	HRD	52	4	0.0769231	0	2	0	1	1	1	0	1	0	1	0	0	0	2	0	2	1	0	1	0	0	0	0	0	0	1	0	1	1	0	0	4	0	0	2	0	1	0	2	0	1	2
TCGA-D8-A1Y1-01_BRCA	H1b, MA	unmethylated	NA	NA	159	97	0.610063	0	0	0	2	0	5	0	2	0	1	0	0	0	0	0	1	0	0	0	0	1	0	0	0	0	1	0	1	1	1	0	1	1	2	38	0	1	0	26	0	1	3
TCGA-D8-A1Y2-01_BRCA	H1b, BA	unmethylated	14	non-HRD	18	8	0.444444	0	0	0	0	0	0	0	1	0	0	0	1	0	0	0	0	0	0	0	0	0	0	0	0	0	0	0	0	0	0	0	1	0	0	3	0	0	0	2	0	0	0
TCGA-D8-A1Y3-01_BRCA	H2b	unmethylated	38	non-HRD	45	20	0.444444	0	0	0	0	0	0	1	0	0	0	0	0	1	1	0	0	0	0	0	1	0	0	0	2	0	0	0	0	0	1	0	0	1	0	5	0	0	3	8	1	0	0
TCGA-D8-A27E-01_BRCA	H3	unmethylated	NA	NA	8	2	0.25	0	0	0	0	0	0	1	0	0	0	0	0	0	1	0	0	1	0	0	0	0	0	0	0	0	0	0	0	0	1	0	0	1	0	0	0	0	0	1	0	0	1
TCGA-D8-A27F-01_BRCA	H1a, BA	hypermethylated	82	HRD	53	4	0.0754717	2	2	1	0	1	1	0	1	1	0	1	1	2	1	0	1	1	0	1	0	0	0	0	0	0	1	1	2	2	1	2	2	3	0	2	1	0	1	0	0	0	0
TCGA-D8-A27G-01_BRCA	H1b, MA	unmethylated	10	non-HRD	799	68	0.0851064	2	1	1	0	2	0	0	1	1	1	1	1	31	17	2	15	2	2	0	1	0	2	0	3	2	1	0	2	92	40	9	165	1	0	3	1	8	1	4	1	5	4
TCGA-D8-A27H-01_BRCA	H1a, BA	hypermethylated	74	HRD	118	10	0.0847458	0	1	0	0	2	1	1	1	2	1	1	1	1	3	0	0	3	0	1	4	2	0	1	4	0	0	0	3	6	10	2	15	0	0	6	0	0	1	2	1	0	1
TCGA-D8-A27I-01_BRCA	H3	unmethylated	5	non-HRD	27	9	0.333333	0	1	0	0	0	0	0	0	0	1	0	0	1	0	1	0	0	1	0	0	0	0	0	0	0	0	0	0	0	2	0	2	1	0	4	0	0	0	1	0	0	0
TCGA-D8-A27K-01_BRCA	H3	unmethylated	3	non-HRD	18	6	0.333333	0	0	0	0	0	0	0	1	0	0	1	0	1	1	0	0	0	0	0	0	0	1	0	0	0	0	0	0	0	0	0	1	0	0	1	0	1	0	3	0	0	0
TCGA-D8-A27L-01_BRCA	H1b, MA	unmethylated	10	non-HRD	36	7	0.194444	0	0	0	0	0	0	0	0	1	1	0	0	0	0	0	1	0	0	0	0	1	0	0	0	0	0	0	0	4	0	0	1	1	0	0	0	3	1	0	1	0	0
TCGA-D8-A27M-01_BRCA	H2a	unmethylated	61	HRD	68	7	0.102941	0	0	0	0	2	1	1	0	3	5	0	4	2	0	1	2	1	3	0	1	0	0	0	0	0	0	1	1	3	4	0	4	1	0	0	0	0	0	2	0	1	1
TCGA-D8-A27N-01_BRCA	H3	unmethylated	20	non-HRD	37	10	0.27027	1	0	0	1	0	1	0	1	2	1	1	0	0	0	0	1	0	0	0	0	0	0	0	0	0	0	0	0	0	2	0	1	1	2	2	0	0	0	2	0	0	0
TCGA-D8-A27P-01_BRCA	H3	unmethylated	6	non-HRD	21	7	0.333333	0	0	0	0	1	0	0	0	0	1	1	1	0	0	1	0	0	0	0	0	0	1	0	0	0	0	0	0	0	0	0	0	0	0	1	0	0	0	1	0	1	0
TCGA-D8-A27R-01_BRCA	H1b, BA	unmethylated	47	HRD	33	6	0.181818	1	2	0	1	0	0	0	0	1	0	0	2	1	1	0	0	0	0	1	1	0	0	0	0	0	0	0	0	0	1	0	2	0	1	1	0	0	1	0	0	0	2
TCGA-D8-A27T-01_BRCA	H3	unmethylated	13	non-HRD	19	5	0.263158	1	1	0	0	0	0	1	1	1	1	0	0	0	1	0	0	0	0	0	0	0	1	0	0	0	0	1	0	0	0	0	0	1	0	1	0	0	0	1	0	0	0
TCGA-D8-A27V-01_BRCA	H1a, MA	unmethylated	19	non-HRD	157	20	0.127389	1	1	0	0	0	0	0	0	1	0	0	1	5	4	0	4	0	0	1	0	0	0	0	0	0	0	0	0	25	5	4	23	2	0	3	0	4	0	3	0	0	1
TCGA-D8-A27W-01_BRCA	H2b	NA	28	non-HRD	42	19	0.452381	0	1	0	1	0	0	0	0	0	1	0	0	1	1	0	0	0	0	0	0	0	0	0	0	0	0	0	0	1	0	2	0	1	0	6	0	2	0	5	1	2	0
TCGA-D8-A3Z6-01_BRCA	H1b, BA	unmethylated	15	non-HRD	21	6	0.285714	0	2	0	1	0	0	0	0	0	0	0	0	0	0	0	1	0	0	0	0	0	0	0	1	0	0	0	0	0	0	0	1	0	0	2	0	0	1	2	0	0	1
TCGA-D8-A4Z1-01_BRCA	H3	unmethylated	0	non-HRD	29	4	0.137931	0	1	0	0	0	0	0	0	0	1	0	0	1	0	0	1	0	0	0	1	0	0	0	0	0	0	0	1	2	0	1	2	0	1	0	0	1	0	0	0	0	1
TCGA-D8-A73U-01_BRCA	H3	unmethylated	15	non-HRD	118	16	0.135593	0	1	0	0	0	0	2	0	0	0	0	0	1	0	0	3	0	1	0	0	1	1	0	1	0	1	0	1	10	5	0	8	0	0	3	0	1	0	3	2	0	2
TCGA-D8-A73W-01_BRCA	H1b, MA	unmethylated	14	non-HRD	35	12	0.342857	0	0	0	0	0	0	0	0	1	1	1	0	0	2	0	0	0	0	1	0	0	0	0	0	0	0	0	0	0	1	0	1	2	1	3	0	0	2	3	0	0	1
TCGA-D8-A73X-01_BRCA	H3	unmethylated	10	non-HRD	27	7	0.259259	0	0	0	0	0	0	1	0	0	0	1	0	0	2	1	0	0	0	0	0	0	0	0	1	0	1	0	0	0	0	0	0	0	0	2	1	0	1	2	0	0	0
TCGA-E2-A105-01_BRCA	H2b	NA	19	non-HRD	46	12	0.26087	0	0	1	1	0	0	0	1	0	0	1	0	0	0	0	1	1	1	0	2	0	0	0	0	0	0	0	0	1	1	1	0	0	0	3	0	0	2	6	1	1	0
TCGA-E2-A107-01_BRCA	H3	unmethylated	15	non-HRD	21	4	0.190476	0	0	0	0	0	1	1	0	0	0	0	0	0	1	0	1	0	0	0	0	0	0	0	0	0	0	0	0	0	1	0	0	0	1	1	0	0	0	1	0	0	0
TCGA-E2-A108-01_BRCA	H2b	unmethylated	53	HRD	132	11	0.0833333	2	0	0	3	1	0	0	2	1	0	0	1	5	1	1	3	0	0	0	0	2	0	0	0	1	0	0	1	11	8	0	22	1	1	3	0	2	1	2	0	1	0
TCGA-E2-A109-01_BRCA	H3	unmethylated	35	non-HRD	56	10	0.178571	1	2	0	0	0	4	0	0	2	2	1	1	0	1	3	1	1	1	0	1	0	0	1	1	0	0	0	0	1	0	0	0	0	2	1	0	1	1	6	0	1	1
TCGA-E2-A10A-01_BRCA	H3	unmethylated	38	non-HRD	17	3	0.176471	1	1	0	0	1	0	0	0	1	0	0	1	0	0	2	0	0	0	0	0	0	0	0	0	0	0	0	0	0	1	0	1	0	0	0	0	0	0	1	2	1	0
TCGA-E2-A10B-01_BRCA	H3	unmethylated	NA	NA	45	6	0.133333	0	1	0	1	0	0	0	2	0	0	0	0	1	0	0	0	0	0	0	0	0	1	0	0	0	0	0	0	3	1	1	4	0	0	0	0	2	0	1	0	1	0
TCGA-E2-A10C-01_BRCA	H1b, BA	NA	36	non-HRD	326	33	0.101227	0	1	0	1	0	0	0	0	1	0	0	1	8	5	2	5	0	0	0	1	1	0	0	2	0	1	1	0	36	13	4	60	2	0	4	1	0	2	2	0	0	2
TCGA-E2-A10F-01_BRCA	H3	unmethylated	12	non-HRD	19	9	0.473684	0	0	0	0	0	0	0	0	0	0	0	1	1	0	0	0	0	0	0	0	0	0	0	0	0	0	0	0	0	0	0	1	0	0	3	0	1	0	2	0	0	0
TCGA-E2-A14N-01_BRCA	H1a, BA	unmethylated	90	HRD	74	8	0.108108	1	2	0	2	2	2	0	0	0	1	0	1	1	2	0	0	1	0	1	2	0	1	0	2	0	1	2	1	2	3	0	5	1	2	1	1	1	1	1	2	0	1
TCGA-E2-A14O-01_BRCA	H3	unmethylated	21	non-HRD	29	14	0.482759	0	1	0	0	1	0	0	0	0	0	0	1	1	0	0	0	0	1	0	0	0	0	0	0	0	0	0	0	0	0	0	0	0	1	3	0	0	1	4	1	0	0
TCGA-E2-A14P-01_BRCA	H2b	unmethylated	68	HRD	59	17	0.288136	0	0	2	0	0	1	0	0	1	0	0	1	1	1	0	2	0	0	0	0	0	0	0	0	0	0	0	0	3	2	0	2	0	1	4	1	0	1	4	2	0	2
TCGA-E2-A14Q-01_BRCA	H2b	unmethylated	21	non-HRD	23	9	0.391304	0	1	0	0	0	0	0	0	2	0	0	0	0	1	0	0	0	0	0	0	0	0	0	0	0	0	0	0	0	0	0	1	1	1	3	0	0	1	4	0	0	0
TCGA-E2-A14R-01_BRCA	H2b	NA	85	HRD	103	11	0.106796	0	2	0	3	0	3	0	1	1	1	0	1	1	1	3	2	0	2	3	1	1	1	1	4	0	1	1	1	4	4	0	4	0	2	4	0	0	2	2	1	1	3
TCGA-E2-A14T-01_BRCA	H3	NA	37	non-HRD	31	11	0.354839	1	0	0	0	0	0	0	0	1	0	0	0	0	1	0	0	0	0	1	0	0	0	0	0	0	0	0	0	1	1	0	1	0	0	4	0	1	0	0	0	0	0
TCGA-E2-A14V-01_BRCA	H1b, MA	unmethylated	33	non-HRD	104	17	0.163462	0	0	0	2	0	2	0	2	1	1	2	1	0	1	0	1	2	2	0	0	0	0	0	1	1	0	0	1	9	3	1	11	2	1	5	1	1	1	3	0	1	0
TCGA-E2-A14W-01_BRCA	H1a, MA	unmethylated	NA	NA	73	8	0.109589	2	1	0	1	0	0	0	2	0	2	0	3	0	2	0	0	0	0	0	2	2	1	0	1	1	0	0	0	3	5	1	2	1	0	1	0	2	0	1	1	0	2
TCGA-E2-A14X-01_BRCA	H3	unmethylated	16	non-HRD	23	10	0.434783	0	0	0	0	0	0	1	0	0	0	0	0	0	1	0	2	0	0	0	0	0	0	0	0	0	0	0	1	0	1	1	0	0	0	2	0	1	0	2	0	0	0
TCGA-E2-A14Y-01_BRCA	H3	unmethylated	20	non-HRD	35	4	0.114286	0	0	0	0	0	1	0	0	0	0	0	0	0	1	0	1	0	0	0	0	1	0	0	1	0	0	0	1	4	2	0	5	0	2	1	0	0	0	2	0	0	0
TCGA-E2-A14Z-01_BRCA	H1a, BA	unmethylated	52	HRD	55	7	0.127273	1	1	0	1	0	2	1	1	0	2	0	1	1	0	0	1	2	0	0	1	1	0	0	0	1	0	0	0	4	1	0	2	1	1	2	1	1	1	2	1	1	0
TCGA-E2-A150-01_BRCA	H3	unmethylated	59	HRD	67	13	0.19403	0	0	0	1	0	0	0	0	0	2	0	0	3	1	1	5	0	0	0	0	0	1	1	2	1	0	0	0	0	1	1	2	1	0	3	4	0	1	3	0	1	3
TCGA-E2-A152-01_BRCA	H3	unmethylated	51	HRD	119	16	0.134454	0	2	0	0	0	2	0	0	1	0	0	0	3	4	3	1	1	0	0	1	0	0	0	2	0	0	0	0	13	5	1	13	0	0	3	1	2	0	0	0	2	0
TCGA-E2-A153-01_BRCA	H3	unmethylated	5	non-HRD	19	9	0.473684	0	0	0	0	0	0	0	0	0	1	0	0	0	0	1	0	0	0	0	0	0	0	0	0	0	0	0	0	0	0	0	0	0	0	4	0	0	0	2	0	0	0
TCGA-E2-A154-01_BRCA	H2b	unmethylated	17	non-HRD	39	13	0.333333	0	0	1	0	0	2	0	1	1	0	0	0	2	2	0	2	1	0	0	0	1	0	0	0	0	0	0	0	0	0	0	1	1	0	4	0	0	0	3	0	1	0
TCGA-E2-A155-01_BRCA	H2b	unmethylated	26	non-HRD	54	14	0.259259	1	1	1	0	0	0	0	0	1	1	0	0	0	2	1	2	0	1	0	2	0	0	0	0	0	1	0	1	0	0	0	3	1	1	2	1	1	0	5	0	1	1
TCGA-E2-A156-01_BRCA	H3	unmethylated	8	non-HRD	21	5	0.238095	1	0	0	0	0	1	0	0	0	0	0	0	0	2	0	1	0	0	0	0	0	0	0	0	0	0	0	0	1	1	0	0	0	0	3	0	0	2	2	0	0	1
TCGA-E2-A158-01_BRCA	H1b, BA	unmethylated	78	HRD	71	10	0.140845	0	2	1	2	2	1	1	1	1	2	0	0	0	1	0	0	2	2	0	0	0	1	0	4	2	1	0	1	2	0	2	2	1	2	4	0	1	0	3	1	0	3
TCGA-E2-A159-01_BRCA	H1b, BA	unmethylated	29	non-HRD	124	11	0.0887097	0	4	1	2	0	1	0	0	0	0	0	0	3	2	4	1	0	0	2	1	0	2	0	1	0	1	0	1	19	2	0	18	1	1	2	1	0	0	2	1	0	0
TCGA-E2-A15A-01_BRCA	H3	unmethylated	71	HRD	54	10	0.185185	0	0	0	0	0	1	0	1	2	0	0	1	1	2	2	2	0	1	1	0	1	0	0	0	0	0	0	1	1	0	2	0	0	1	3	1	4	0	3	1	1	2
TCGA-E2-A15A-06_BRCA	H1b, BA	unmethylated	56	HRD	32	9	0.28125	0	0	0	0	0	1	1	0	0	0	0	2	0	1	1	1	1	0	0	0	0	0	0	0	0	0	0	0	1	0	0	0	0	1	2	1	2	0	5	1	0	0
TCGA-E2-A15C-01_BRCA	H2b	unmethylated	4	non-HRD	32	11	0.34375	1	2	0	0	0	1	0	1	0	0	0	0	0	1	0	0	0	0	0	0	1	0	1	0	0	0	0	0	0	0	0	0	0	2	3	0	0	1	5	0	1	0
TCGA-E2-A15D-01_BRCA	H3	unmethylated	6	non-HRD	30	13	0.433333	0	0	0	0	0	0	0	0	0	0	1	0	1	1	0	2	0	0	0	0	0	0	0	0	0	0	0	0	0	0	0	1	0	1	5	0	0	1	2	0	0	1
TCGA-E2-A15E-01_BRCA	H3	unmethylated	37	non-HRD	33	10	0.30303	0	1	0	0	1	0	0	0	0	1	0	0	0	0	0	1	0	0	0	0	0	1	0	0	0	1	0	0	1	1	0	3	0	0	4	0	0	1	3	0	0	0
TCGA-E2-A15E-06_BRCA	H3	unmethylated	35	non-HRD	31	10	0.322581	0	0	0	0	1	0	0	0	0	1	0	1	0	0	0	1	0	0	0	0	0	1	0	0	0	1	0	0	1	0	0	3	0	0	4	0	0	1	2	0	0	1
TCGA-E2-A15F-01_BRCA	H3	unmethylated	16	non-HRD	20	7	0.35	0	0	0	0	0	0	0	0	1	0	0	0	0	0	0	0	0	0	0	0	0	1	0	0	0	1	0	0	0	0	0	1	0	0	3	0	0	0	2	0	1	0
TCGA-E2-A15G-01_BRCA	H3	unmethylated	26	non-HRD	46	7	0.152174	4	2	0	1	1	0	0	0	1	0	0	0	0	1	0	0	0	1	0	0	0	0	0	0	0	0	0	1	0	0	0	0	2	1	2	1	0	0	2	1	0	0
TCGA-E2-A15H-01_BRCA	H3	unmethylated	26	non-HRD	24	9	0.375	0	0	0	0	1	1	0	0	0	0	0	0	0	2	0	0	0	0	0	0	0	0	1	0	0	0	0	0	1	0	0	0	0	0	2	0	0	1	4	0	0	3
TCGA-E2-A15I-01_BRCA	H3	unmethylated	7	non-HRD	27	7	0.259259	1	1	0	1	1	0	0	0	1	0	0	0	1	0	0	1	1	0	0	0	0	0	0	0	0	0	0	0	0	0	0	0	0	0	3	0	1	0	2	0	0	0
TCGA-E2-A15J-01_BRCA	H3	unmethylated	NA	NA	18	5	0.277778	0	1	0	0	1	0	0	0	0	0	0	0	1	1	0	0	0	0	0	1	0	0	0	0	0	0	0	0	0	0	0	0	0	0	1	1	0	0	1	0	1	0
TCGA-E2-A15K-01_BRCA	H3	unmethylated	10	non-HRD	35	11	0.314286	1	1	0	0	0	0	0	2	0	0	1	0	0	0	1	1	0	0	0	0	1	0	0	0	2	0	0	0	1	0	0	0	0	1	3	0	1	1	2	0	1	0
TCGA-E2-A15K-06_BRCA	H3	unmethylated	8	non-HRD	37	9	0.243243	1	1	0	0	0	0	0	2	0	0	1	0	0	1	1	2	0	1	1	0	1	0	0	0	2	1	0	0	1	0	0	0	0	1	2	0	1	0	2	0	0	0
TCGA-E2-A15L-01_BRCA	H3	unmethylated	10	non-HRD	26	9	0.346154	0	0	0	0	0	0	0	0	0	0	0	1	1	1	0	0	0	0	0	0	0	0	0	0	0	0	0	1	0	1	0	2	1	0	3	0	1	0	1	0	0	0
TCGA-E2-A15M-01_BRCA	H3	unmethylated	60	HRD	73	15	0.205479	1	3	0	0	0	1	0	1	1	1	1	1	0	2	1	1	1	0	0	0	0	0	0	1	1	0	0	0	7	1	2	3	0	2	4	0	1	1	3	0	0	1
TCGA-E2-A15O-01_BRCA	H3	unmethylated	23	non-HRD	24	8	0.333333	0	2	0	0	0	0	1	0	0	1	0	0	0	0	0	0	0	0	0	0	0	0	0	0	0	0	0	1	0	1	0	0	1	1	4	0	0	0	0	0	0	1
TCGA-E2-A15P-01_BRCA	H3	unmethylated	20	non-HRD	18	2	0.111111	0	0	0	0	0	0	0	0	0	0	0	0	0	1	0	0	0	0	0	0	0	1	0	0	0	0	0	0	0	0	0	0	0	0	0	0	0	1	1	0	1	0
TCGA-E2-A15R-01_BRCA	H3	unmethylated	28	non-HRD	32	14	0.4375	0	0	0	0	1	0	0	0	0	1	0	0	1	0	0	0	0	0	0	0	0	0	0	0	0	0	0	0	1	0	0	0	1	0	2	0	0	2	5	0	0	0
TCGA-E2-A15S-01_BRCA	H1a, BA	unmethylated	68	HRD	48	5	0.104167	1	0	0	0	0	1	0	1	1	1	1	1	1	0	0	0	0	1	0	1	2	0	0	0	0	0	0	1	2	2	0	0	0	0	3	0	0	2	1	0	1	0
TCGA-E2-A15T-01_BRCA	H2b	unmethylated	18	non-HRD	23	7	0.304348	1	1	0	0	0	1	0	0	0	0	0	0	1	0	0	0	0	0	0	0	0	0	0	0	0	0	0	0	1	0	0	1	0	0	4	0	1	0	2	1	0	1
TCGA-E2-A1AZ-01_BRCA	H2b	unmethylated	NA	NA	46	10	0.217391	0	3	0	0	0	2	1	0	0	1	1	1	1	0	0	1	1	0	0	0	1	0	0	1	0	0	0	0	7	0	0	4	0	0	1	0	0	1	0	1	1	0
TCGA-E2-A1B0-01_BRCA	H2b	unmethylated	51	HRD	40	12	0.3	3	1	1	0	0	0	0	0	0	0	0	0	0	1	0	0	0	0	0	0	0	0	0	0	0	0	0	0	1	0	0	2	0	0	1	1	1	0	5	0	0	1
TCGA-E2-A1B1-01_BRCA	H2b	unmethylated	1	non-HRD	52	9	0.173077	1	1	1	0	1	0	0	0	0	0	0	0	2	0	0	1	2	0	0	0	0	0	0	0	0	1	0	0	3	1	0	7	1	0	4	0	1	0	2	0	0	0
TCGA-E2-A1B4-01_BRCA	H2b	unmethylated	5	non-HRD	30	5	0.166667	0	1	1	0	0	0	0	0	0	0	0	2	0	1	1	0	0	0	0	0	0	1	0	0	0	0	0	0	1	0	0	0	0	0	0	0	1	1	0	0	1	1
TCGA-E2-A1B5-01_BRCA	H2b	unmethylated	28	non-HRD	29	9	0.310345	0	1	0	0	0	0	0	0	0	0	0	0	1	0	1	0	0	0	0	0	0	0	0	0	0	0	0	0	1	0	0	2	0	0	1	0	0	1	2	1	0	1
TCGA-E2-A1B6-01_BRCA	H3	unmethylated	1	non-HRD	41	9	0.219512	0	2	0	0	0	2	0	0	1	0	0	3	1	0	0	0	1	3	0	2	0	0	1	1	0	0	0	1	1	1	2	1	0	0	5	0	0	1	1	1	1	1
TCGA-E2-A1BC-01_BRCA	H2b	unmethylated	11	non-HRD	29	4	0.137931	0	2	0	2	0	1	0	0	1	1	0	1	1	1	0	0	0	1	0	1	0	0	0	0	0	0	1	0	2	0	0	0	0	0	1	0	1	1	0	1	1	1
TCGA-E2-A1BD-01_BRCA	H2a	unmethylated	16	non-HRD	34	13	0.382353	0	0	0	3	0	1	0	0	1	0	0	1	1	0	0	1	0	0	0	0	0	1	0	0	0	0	0	0	0	0	0	1	0	2	4	0	0	0	5	1	2	0
TCGA-E2-A1IE-01_BRCA	H1b, BA	unmethylated	36	non-HRD	18	5	0.277778	1	0	0	2	0	0	0	1	0	0	0	0	0	0	0	0	0	0	0	0	0	1	0	0	0	0	0	0	0	0	0	0	1	0	1	2	0	0	3	0	0	0
TCGA-E2-A1IF-01_BRCA	H3	unmethylated	4	non-HRD	16	3	0.1875	0	0	1	0	0	0	1	0	0	0	0	0	0	0	0	0	0	0	0	0	0	0	0	0	1	0	0	0	0	0	0	0	0	1	1	0	1	1	0	0	0	0
TCGA-E2-A1IG-01_BRCA	H3	unmethylated	16	non-HRD	35	7	0.2	0	1	0	0	0	0	0	0	1	0	0	2	1	0	0	0	2	0	0	0	0	0	0	1	0	0	0	0	0	1	1	0	0	1	2	0	0	0	1	1	0	1
TCGA-E2-A1IH-01_BRCA	H1b, BA	unmethylated	34	non-HRD	62	9	0.145161	0	3	1	0	0	0	0	0	1	0	0	0	3	1	0	1	0	0	0	0	1	0	0	0	0	0	0	0	4	2	1	5	0	1	2	0	0	2	1	0	1	0
TCGA-E2-A1II-01_BRCA	H3	unmethylated	41	non-HRD	25	6	0.24	0	1	0	0	0	1	0	0	0	0	0	0	0	0	0	0	1	0	0	0	0	0	0	0	0	1	0	0	0	1	2	1	0	0	2	0	0	0	1	0	0	0
TCGA-E2-A1IJ-01_BRCA	H1a, MA	unmethylated	8	non-HRD	12	3	0.25	0	0	0	0	0	0	0	0	0	1	1	0	2	1	0	0	0	0	0	0	0	0	0	0	0	0	0	0	0	0	0	0	0	1	3	0	0	0	0	0	0	0
TCGA-E2-A1IK-01_BRCA	H3	unmethylated	0	non-HRD	13	3	0.230769	0	0	1	0	0	0	1	0	0	0	0	0	0	0	0	1	0	0	0	0	0	1	0	0	0	0	0	0	0	0	0	0	0	1	0	0	0	0	0	0	0	0
TCGA-E2-A1IL-01_BRCA	H3	unmethylated	15	non-HRD	20	5	0.25	0	0	0	0	1	0	0	0	2	0	1	1	0	0	0	0	0	1	0	0	0	0	0	0	0	0	0	1	0	0	0	0	0	0	0	0	0	0	1	0	1	0
TCGA-E2-A1IN-01_BRCA	H1b, BA	unmethylated	28	non-HRD	157	17	0.10828	2	2	0	0	1	0	1	1	0	1	0	1	2	3	1	1	1	1	0	0	0	2	0	2	1	1	0	0	21	4	3	29	0	0	3	1	1	0	3	0	2	1
TCGA-E2-A1IO-01_BRCA	H3	unmethylated	49	HRD	12	7	0.583333	0	0	0	0	0	0	0	0	1	0	0	0	0	1	0	0	0	0	0	0	0	0	0	0	0	0	0	0	0	0	0	0	0	0	2	0	0	0	2	0	0	0
TCGA-E2-A1IU-01_BRCA	H3	unmethylated	4	non-HRD	21	5	0.238095	0	0	0	0	0	0	0	0	1	0	1	0	0	1	0	1	0	1	0	0	0	0	1	1	0	0	0	0	0	0	0	1	0	0	1	0	2	0	1	0	0	1
TCGA-E2-A1L6-01_BRCA	H3	unmethylated	13	non-HRD	18	5	0.277778	0	0	0	0	0	0	0	0	1	1	0	0	0	0	0	0	0	1	0	0	0	0	0	1	0	0	0	0	0	0	0	0	0	1	0	0	0	0	1	1	1	1
TCGA-E2-A1L7-01_BRCA	H3	unmethylated	72	HRD	58	4	0.0689655	1	4	0	2	1	1	0	1	0	1	0	1	1	1	1	1	2	0	0	1	1	1	0	0	0	1	0	0	0	0	1	2	2	2	3	0	0	0	1	0	1	0
TCGA-E2-A1L8-01_BRCA	H2b	unmethylated	19	non-HRD	25	5	0.2	0	0	0	0	0	0	0	0	1	0	0	1	0	0	1	0	0	1	0	0	0	0	0	0	1	0	0	0	0	0	0	2	0	1	3	0	0	0	1	0	0	0
TCGA-E2-A1L9-01_BRCA	H2a	unmethylated	6	non-HRD	21	6	0.285714	0	0	0	1	0	1	0	0	0	0	0	1	0	1	0	0	0	0	0	0	0	0	0	1	0	0	0	1	0	0	0	0	2	0	1	0	0	0	2	0	0	1
TCGA-E2-A1LA-01_BRCA	H2b	unmethylated	74	HRD	69	7	0.101449	0	0	2	0	1	1	0	0	0	2	0	0	0	0	0	1	0	3	1	0	0	3	1	3	1	0	0	2	2	2	0	2	0	0	1	0	2	0	4	0	1	2
TCGA-E2-A1LB-01_BRCA	H2b	NA	25	non-HRD	40	7	0.175	1	0	0	0	0	2	0	0	0	0	0	0	0	1	0	2	0	0	0	1	0	0	0	0	1	0	0	0	6	1	0	2	0	1	3	0	0	1	1	0	0	1
TCGA-E2-A1LG-01_BRCA	H2b	unmethylated	10	non-HRD	141	14	0.0992908	0	1	0	0	0	0	0	1	0	0	0	1	4	4	1	2	0	0	0	0	0	0	0	0	1	0	0	0	21	7	4	40	0	0	2	0	3	1	4	0	2	1
TCGA-E2-A1LH-01_BRCA	H2b	unmethylated	88	HRD	165	14	0.0848485	4	0	0	0	0	3	1	3	0	1	0	0	2	6	0	7	6	1	1	2	2	2	1	6	1	2	0	1	7	9	2	19	1	1	7	1	4	0	2	4	0	1
TCGA-E2-A1LI-01_BRCA	H3	unmethylated	62	HRD	27	3	0.111111	0	0	1	0	0	2	0	1	1	0	0	1	0	2	0	0	0	0	1	0	0	0	0	0	1	2	0	1	0	2	2	2	0	0	1	0	0	1	0	0	0	0
TCGA-E2-A1LK-01_BRCA	H1b, BA	unmethylated	40	non-HRD	30	15	0.5	0	0	0	0	0	0	0	0	0	0	1	0	0	1	0	0	0	0	0	0	0	0	0	0	0	0	0	0	1	0	0	2	1	0	2	1	0	1	2	0	0	0
TCGA-E2-A1LL-01_BRCA	H3	unmethylated	68	HRD	41	4	0.097561	1	1	0	3	0	1	0	0	1	1	1	0	0	0	0	1	0	0	0	0	1	1	0	2	1	0	0	0	1	0	0	3	1	1	1	0	2	0	0	0	0	0
TCGA-E2-A1LS-01_BRCA	H2b	NA	NA	NA	57	4	0.0701754	0	0	1	2	1	2	1	0	0	0	0	0	0	3	0	2	0	0	0	1	0	0	0	0	0	1	0	0	3	0	1	2	0	0	3	0	0	1	0	1	2	1
TCGA-E2-A2P6-01_BRCA	H2b	NA	15	non-HRD	100	16	0.16	1	0	0	0	0	0	0	0	0	0	0	1	1	2	0	0	0	0	0	0	0	0	0	0	0	0	0	1	1	1	1	13	2	1	1	0	1	1	3	3	0	3
TCGA-E2-A56Z-01_BRCA	H3	unmethylated	28	non-HRD	42	12	0.285714	0	1	0	0	0	1	0	0	0	2	0	0	0	0	0	1	0	1	0	0	0	0	0	1	0	0	0	1	0	0	0	0	0	1	2	0	0	3	0	0	0	2
TCGA-E2-A570-01_BRCA	H3	unmethylated	7	non-HRD	16	5	0.3125	0	0	0	0	0	0	0	0	0	0	0	0	0	0	0	0	0	0	0	0	1	0	0	1	0	0	0	0	0	0	0	1	0	1	1	0	1	0	3	0	0	0
TCGA-E2-A572-01_BRCA	H3	unmethylated	NA	NA	22	8	0.363636	0	1	0	0	0	0	0	0	0	0	0	0	1	0	1	0	0	0	0	0	0	0	0	1	0	1	0	0	0	0	0	0	0	0	4	0	0	0	2	0	0	1
TCGA-E2-A573-01_BRCA	H1b, BA	unmethylated	40	non-HRD	42	8	0.190476	0	1	0	1	1	0	0	0	0	1	0	1	1	1	0	1	1	0	0	0	1	0	1	1	0	0	0	0	2	2	1	0	0	0	2	1	0	0	2	1	1	2
TCGA-E2-A574-01_BRCA	H2b	unmethylated	50	HRD	85	18	0.211765	0	0	0	1	0	0	0	0	0	0	0	1	1	0	0	2	1	2	2	0	1	0	0	1	0	0	2	0	4	3	1	9	1	2	2	1	1	1	4	1	0	0
TCGA-E2-A576-01_BRCA	H1b, BA	unmethylated	24	non-HRD	39	12	0.307692	0	0	1	1	0	1	0	0	1	0	0	2	1	0	0	0	0	1	0	0	0	0	0	0	0	1	0	0	0	0	1	0	1	0	3	0	0	2	5	0	0	0
TCGA-E2-A9RU-01_BRCA	H2b	unmethylated	NA	NA	60	22	0.366667	0	1	0	2	0	0	0	0	1	0	1	0	0	0	0	2	0	0	0	1	0	0	0	1	0	0	0	0	2	2	0	3	0	0	7	1	1	0	6	1	0	0
TCGA-E9-A1N3-01_BRCA	H3	unmethylated	3	non-HRD	22	3	0.136364	2	1	0	1	0	1	0	0	0	0	0	0	0	0	0	2	0	0	0	0	0	0	0	0	0	0	1	0	0	0	0	1	1	0	2	0	0	0	0	1	0	1
TCGA-E9-A1N4-01_BRCA	H3	unmethylated	18	non-HRD	20	6	0.3	0	2	0	0	0	0	0	0	0	0	0	0	1	0	0	0	0	0	0	0	0	0	0	1	0	0	0	0	0	1	0	2	1	0	2	0	0	0	0	0	1	0
TCGA-E9-A1N5-01_BRCA	H3	NA	22	non-HRD	27	4	0.148148	0	0	0	0	0	0	0	0	0	0	0	0	1	0	1	0	0	1	0	0	0	0	0	1	0	0	0	0	0	0	0	3	0	0	1	0	0	0	0	0	3	1
TCGA-E9-A1N8-01_BRCA	H3	unmethylated	31	non-HRD	28	4	0.142857	0	1	0	0	0	2	0	0	1	0	0	1	0	0	0	1	0	1	0	1	0	0	0	0	0	0	0	0	2	0	0	3	0	0	0	0	0	0	0	0	0	0
TCGA-E9-A1N9-01_BRCA	H3	unmethylated	57	HRD	47	10	0.212766	0	1	0	0	1	0	0	3	1	0	0	2	0	0	0	3	1	0	0	0	0	0	1	1	0	1	0	1	1	0	0	0	0	3	2	0	0	0	4	0	0	0
TCGA-E9-A1NA-01_BRCA	H2b	unmethylated	51	HRD	82	9	0.109756	2	2	1	1	3	1	0	1	0	2	0	0	2	3	1	2	0	1	0	1	1	1	3	0	1	0	0	1	5	2	0	3	1	0	4	1	0	1	1	0	1	1
TCGA-E9-A1NC-01_BRCA	H1a, MA	unmethylated	80	HRD	60	8	0.133333	3	0	0	1	0	1	1	1	1	1	0	2	0	1	0	1	1	1	0	1	1	0	0	1	0	0	0	0	1	1	0	4	1	0	3	0	0	0	0	0	0	2
TCGA-E9-A1ND-01_BRCA	H1b, BA	unmethylated	57	HRD	79	11	0.139241	0	2	0	0	1	0	0	2	0	0	0	1	2	3	0	1	0	0	1	2	0	1	0	2	0	0	0	0	1	0	1	6	0	0	3	1	1	1	1	0	0	1
TCGA-E9-A1NE-01_BRCA	H1a, BA	hypermethylated	55	HRD	48	4	0.0833333	0	1	0	0	1	0	0	0	0	1	0	1	0	1	0	4	1	1	0	2	0	2	0	2	2	0	0	2	0	2	1	1	1	0	0	0	1	1	0	1	0	2
TCGA-E9-A1NF-01_BRCA	H2b	unmethylated	58	HRD	46	7	0.152174	1	2	1	0	0	0	0	0	0	0	0	0	3	0	1	1	0	2	0	0	1	0	0	0	0	0	0	0	2	0	0	1	1	0	2	0	0	2	2	1	1	1
TCGA-E9-A1NG-01_BRCA	H3	unmethylated	11	non-HRD	16	5	0.3125	0	1	0	0	0	0	0	0	0	0	0	0	1	1	1	0	0	0	0	0	0	0	0	0	0	0	0	0	0	0	0	0	0	0	2	0	0	0	1	1	2	1
TCGA-E9-A1NH-01_BRCA	H2b	unmethylated	17	non-HRD	20	4	0.2	0	0	0	0	0	0	0	0	1	0	0	0	0	0	1	0	0	0	0	0	0	0	0	0	0	0	0	0	0	0	0	0	0	1	1	1	1	0	2	0	0	0
TCGA-E9-A1NI-01_BRCA	H3	unmethylated	29	non-HRD	23	7	0.304348	0	0	0	0	0	0	0	0	0	0	0	1	0	1	1	1	0	0	0	0	0	1	0	0	0	0	0	0	0	0	0	0	0	0	3	0	0	0	3	0	1	0
TCGA-E9-A1QZ-01_BRCA	H3	unmethylated	1	non-HRD	19	5	0.263158	1	0	0	0	0	0	0	0	2	2	0	1	1	0	0	0	0	1	0	0	0	0	0	0	0	0	0	0	0	0	0	0	1	0	2	0	0	0	1	0	0	0
TCGA-E9-A1R0-01_BRCA	H1b, BA	unmethylated	9	non-HRD	24	10	0.416667	1	0	0	0	1	0	0	0	0	1	0	0	0	0	0	0	0	0	0	0	0	0	0	0	0	0	0	0	0	0	0	2	0	1	3	0	2	0	2	0	0	1
TCGA-E9-A1R2-01_BRCA	H1a, MA	unmethylated	57	HRD	48	7	0.145833	0	2	0	0	3	0	0	0	0	2	0	0	1	0	2	0	0	1	0	0	1	0	0	1	0	0	0	1	0	1	0	5	0	2	2	0	1	4	1	0	0	0
TCGA-E9-A1R3-01_BRCA	H3	unmethylated	19	non-HRD	19	5	0.263158	0	0	0	0	1	0	0	0	1	0	0	0	0	0	0	0	1	0	0	0	0	0	0	0	0	0	0	0	0	0	1	0	1	0	2	1	0	0	0	0	0	0
TCGA-E9-A1R4-01_BRCA	H1b, BA	unmethylated	50	HRD	109	13	0.119266	0	0	1	2	2	0	0	1	0	1	1	1	5	4	0	1	0	1	0	0	0	0	0	1	0	0	0	0	13	5	2	7	1	0	2	0	2	1	3	2	0	1
TCGA-E9-A1R5-01_BRCA	H3	unmethylated	15	non-HRD	36	9	0.25	0	1	1	0	1	1	0	0	1	0	0	0	0	0	0	1	1	0	0	0	0	0	1	0	0	0	0	0	2	0	1	0	0	0	5	1	2	0	0	0	1	0
TCGA-E9-A1R6-01_BRCA	H3	unmethylated	19	non-HRD	25	10	0.4	0	0	0	0	0	0	0	0	0	1	1	0	0	1	0	1	0	1	0	0	0	0	0	1	0	0	0	0	0	0	0	1	1	0	2	0	0	0	2	0	0	2
TCGA-E9-A1R7-01_BRCA	H2b	unmethylated	33	non-HRD	43	5	0.116279	0	1	1	0	0	0	0	0	0	1	0	0	2	1	0	1	0	1	0	0	0	1	0	0	0	1	0	0	2	0	1	1	1	0	0	0	2	0	2	1	2	1
TCGA-E9-A1RA-01_BRCA	H3	unmethylated	18	non-HRD	13	3	0.230769	0	0	0	0	0	0	0	0	0	0	0	0	0	0	1	1	0	0	0	0	0	0	0	0	0	0	0	0	0	0	0	0	0	0	0	0	0	0	1	0	0	0
TCGA-E9-A1RB-01_BRCA	H3	unmethylated	33	non-HRD	24	7	0.291667	0	0	0	0	0	0	0	1	0	1	0	0	1	1	0	0	0	1	0	0	1	0	1	0	0	0	0	0	0	1	0	0	0	1	2	0	1	0	2	0	1	0
TCGA-E9-A1RC-01_BRCA	H2b	unmethylated	25	non-HRD	37	10	0.27027	0	1	0	1	0	1	0	0	1	0	0	1	0	1	1	0	0	1	0	1	0	1	0	0	0	0	0	0	0	0	0	1	1	0	1	0	1	0	2	0	0	0
TCGA-E9-A1RD-01_BRCA	H3	unmethylated	6	non-HRD	19	4	0.210526	0	0	0	0	0	0	0	1	0	0	0	0	0	2	1	0	1	1	0	1	0	0	0	0	0	0	0	0	1	1	0	0	0	0	1	0	0	0	1	0	0	0
TCGA-E9-A1RE-01_BRCA	H1b, MA	unmethylated	44	HRD	47	18	0.382979	0	1	0	0	0	0	0	0	1	0	1	1	1	1	0	0	0	0	0	0	1	0	1	0	0	0	0	1	0	0	0	1	0	0	3	0	3	1	5	0	1	2
TCGA-E9-A1RF-01_BRCA	H2b	unmethylated	48	HRD	124	19	0.153226	2	2	1	6	2	5	0	0	2	3	0	3	3	2	0	2	1	4	0	4	1	1	0	2	1	0	1	4	5	4	0	5	0	0	7	0	2	1	6	0	0	4
TCGA-E9-A1RG-01_BRCA	H2b	unmethylated	53	HRD	31	4	0.129032	0	2	0	1	0	0	0	1	0	0	0	0	0	2	0	0	1	0	0	0	0	1	0	1	0	0	0	0	1	2	0	2	0	0	0	0	0	0	1	0	1	0
TCGA-E9-A1RH-01_BRCA	H1b, MA	unmethylated	61	HRD	78	14	0.179487	0	3	0	2	1	0	0	2	1	1	0	1	1	2	0	2	0	0	1	1	0	0	2	2	0	1	0	3	1	2	1	4	0	2	2	1	2	2	6	1	0	3
TCGA-E9-A1RI-01_BRCA	H3	unmethylated	12	non-HRD	12	4	0.333333	0	0	0	0	0	0	0	0	0	0	0	0	0	0	0	1	0	1	0	0	0	0	0	0	0	0	0	0	0	0	0	0	0	1	1	0	1	0	1	0	0	0
TCGA-E9-A226-01_BRCA	H1b, BA	unmethylated	29	non-HRD	56	11	0.196429	0	0	0	0	0	0	0	0	0	1	0	0	0	2	0	1	0	0	0	0	0	0	0	0	0	0	0	0	4	3	1	10	0	0	1	0	0	0	1	0	1	0
TCGA-E9-A227-01_BRCA	H3	unmethylated	3	non-HRD	12	1	0.0833333	0	0	0	0	1	0	1	0	0	0	0	0	0	0	0	0	1	0	0	0	1	0	0	1	0	0	0	0	1	0	0	1	0	0	0	0	0	0	1	0	0	0
TCGA-E9-A228-01_BRCA	H2b	unmethylated	29	non-HRD	38	14	0.368421	0	1	0	0	1	0	0	0	0	0	0	2	0	0	0	0	0	0	0	0	0	0	1	0	0	0	0	0	1	1	0	2	0	0	4	0	0	0	5	0	1	0
TCGA-E9-A229-01_BRCA	H3	unmethylated	23	non-HRD	17	8	0.470588	0	0	0	0	0	0	0	0	0	0	0	0	0	1	0	0	0	0	0	0	0	0	0	0	0	0	0	0	0	0	0	2	0	0	2	0	1	0	4	0	0	1
TCGA-E9-A22A-01_BRCA	H3	unmethylated	28	non-HRD	25	3	0.12	0	0	0	0	0	0	0	0	0	1	0	1	1	0	0	0	0	0	1	0	0	0	0	2	0	2	0	0	0	1	0	2	0	0	1	0	1	0	1	0	0	0
TCGA-E9-A22B-01_BRCA	H3	unmethylated	27	non-HRD	52	15	0.288462	1	0	0	1	0	0	0	0	1	0	1	1	1	0	0	0	1	1	0	1	1	0	1	0	0	0	0	0	0	0	0	2	0	0	4	0	2	1	3	1	0	0
TCGA-E9-A22D-01_BRCA	H1b, BA	unmethylated	47	HRD	26	10	0.384615	0	0	0	0	1	0	0	0	1	0	0	0	0	0	0	0	0	0	0	0	0	0	1	0	0	0	0	1	0	1	0	2	0	0	3	0	0	0	1	0	1	0
TCGA-E9-A22E-01_BRCA	H1a, BA	unmethylated	87	HRD	113	10	0.0884956	1	2	2	0	0	2	0	1	1	2	0	2	3	3	1	3	0	2	1	1	0	0	0	3	0	1	0	1	6	10	2	7	1	1	4	0	4	0	2	0	1	1
TCGA-E9-A22G-01_BRCA	H1a, BA	unmethylated	78	HRD	73	4	0.0547945	2	0	1	2	1	1	0	1	0	3	0	0	2	2	0	2	1	2	0	0	1	1	0	1	1	2	2	0	2	0	0	2	0	2	0	0	1	0	2	2	2	1
TCGA-E9-A22H-01_BRCA	H2b	unmethylated	12	non-HRD	23	11	0.478261	0	0	0	0	0	0	0	0	0	0	0	0	0	0	0	1	2	0	0	0	0	0	0	0	0	0	0	1	0	0	0	0	0	0	2	0	2	0	4	0	0	0
TCGA-E9-A243-01_BRCA	H1a, BA	hypermethylated	79	HRD	64	7	0.109375	1	0	0	1	0	1	0	0	1	1	1	0	2	0	1	2	0	0	0	1	2	0	1	2	1	0	1	0	2	4	0	4	1	0	4	0	0	1	0	0	0	1
TCGA-E9-A244-01_BRCA	H1a, BA	unmethylated	73	HRD	75	13	0.173333	3	2	1	1	1	1	0	1	3	1	0	0	1	1	1	3	2	0	0	2	1	0	2	0	2	2	0	1	0	1	0	1	1	1	5	0	1	2	4	0	0	1
TCGA-E9-A245-01_BRCA	H3	unmethylated	2	non-HRD	15	2	0.133333	0	1	0	0	0	0	0	0	0	0	0	0	2	0	0	0	0	0	0	0	0	0	0	0	0	1	0	0	0	0	0	0	0	0	1	0	1	0	0	0	0	0
TCGA-E9-A247-01_BRCA	H3	unmethylated	57	HRD	38	18	0.473684	0	0	1	0	0	0	0	1	2	1	0	2	1	0	0	0	0	0	1	0	0	1	0	1	0	0	0	0	1	0	0	0	1	0	5	0	0	0	4	0	0	1
TCGA-E9-A248-01_BRCA	H3	unmethylated	24	non-HRD	24	9	0.375	1	0	1	0	0	0	0	2	0	0	0	0	0	0	0	1	0	0	0	0	0	1	0	0	0	1	0	0	0	0	0	1	0	0	2	0	0	0	2	1	0	0
TCGA-E9-A249-01_BRCA	H3	unmethylated	42	HRD	16	7	0.4375	0	3	0	0	0	0	0	0	0	0	0	0	0	0	0	0	1	0	0	0	0	0	1	0	0	0	0	0	0	0	0	0	0	0	1	0	0	0	1	0	0	0
TCGA-E9-A24A-01_BRCA	H2b	unmethylated	6	non-HRD	20	5	0.25	1	1	0	1	0	0	0	1	0	0	1	0	0	0	0	2	0	0	0	0	0	0	0	0	0	0	0	0	0	0	0	0	0	1	1	0	0	0	3	0	0	0
TCGA-E9-A295-01_BRCA	H3	unmethylated	27	non-HRD	81	20	0.246914	1	0	3	0	1	1	1	1	6	2	0	9	2	6	1	4	1	1	1	0	0	0	0	0	0	2	0	0	1	2	0	1	1	0	8	1	0	0	5	0	0	0
TCGA-E9-A2JS-01_BRCA	H1b, BA	unmethylated	62	HRD	51	15	0.294118	1	1	0	1	1	0	0	2	5	0	2	3	0	1	0	0	0	0	0	0	0	0	1	0	1	1	0	0	0	0	0	0	0	1	2	1	0	0	6	2	0	0
TCGA-E9-A2JT-01_BRCA	H3	unmethylated	0	non-HRD	21	0	0	0	0	0	0	0	0	0	0	0	0	0	0	2	0	0	1	0	0	0	0	0	0	0	0	0	0	0	1	3	0	0	4	0	0	0	0	0	0	0	0	0	0
TCGA-E9-A3HO-01_BRCA	H1a, BA	NA	60	HRD	46	3	0.0652174	0	3	0	0	0	1	0	0	0	2	0	0	0	0	1	0	0	0	0	0	0	0	0	0	0	3	0	1	1	1	1	3	1	1	0	0	1	0	1	2	1	2
TCGA-E9-A3QA-01_BRCA	H1a, BA	unmethylated	66	HRD	39	4	0.102564	0	0	0	0	2	0	0	1	0	0	0	0	1	0	0	0	0	1	0	0	0	0	0	0	0	0	0	1	4	3	1	5	1	2	1	1	1	0	0	0	0	0
TCGA-E9-A3X8-01_BRCA	H3	NA	28	non-HRD	23	4	0.173913	0	0	0	0	0	0	0	0	0	1	0	2	0	0	0	0	0	1	0	0	0	0	0	1	0	0	0	0	1	0	0	2	0	0	1	0	2	3	0	0	0	0
TCGA-E9-A54Y-01_BRCA	H2a	unmethylated	46	HRD	33	8	0.242424	2	1	0	0	0	0	0	0	0	0	2	0	1	0	3	1	0	0	0	0	0	0	0	0	0	1	0	0	2	0	0	0	0	0	0	0	0	0	4	1	0	1
TCGA-E9-A5FK-01_BRCA	H3	NA	3	non-HRD	19	4	0.210526	1	0	0	0	0	0	0	0	0	0	0	0	1	1	0	0	0	0	0	0	0	0	0	1	0	0	0	0	0	0	0	1	0	0	1	1	0	0	1	0	1	1
TCGA-E9-A5FL-01_BRCA	H3	NA	63	HRD	77	10	0.12987	0	1	0	1	1	1	0	0	0	1	0	3	0	0	2	1	2	0	1	1	0	2	0	1	1	2	0	0	4	1	1	5	0	0	1	0	3	2	2	1	0	3
TCGA-E9-A5UO-01_BRCA	H3	NA	21	non-HRD	20	8	0.4	0	0	0	0	2	0	1	0	0	1	0	0	0	0	0	0	0	0	0	0	0	0	0	0	0	0	0	1	0	1	0	0	0	0	1	0	1	1	4	0	0	0
TCGA-E9-A6HE-01_BRCA	H2b	unmethylated	12	non-HRD	15	6	0.4	0	0	0	0	0	0	1	0	0	0	0	0	0	0	0	0	0	0	0	0	0	0	0	0	0	0	0	0	0	0	0	0	0	1	1	0	1	0	2	0	0	1
TCGA-EW-A1IW-01_BRCA	H3	unmethylated	27	non-HRD	76	16	0.210526	1	0	0	0	2	0	0	1	0	0	1	1	1	0	2	1	1	0	0	0	0	0	0	1	0	0	0	1	1	3	3	9	0	0	3	2	2	0	7	0	1	0
TCGA-EW-A1IX-01_BRCA	H2b	unmethylated	18	non-HRD	31	2	0.0645161	0	1	0	0	1	0	0	0	0	0	0	1	1	0	0	1	0	0	0	0	1	0	0	0	0	0	0	0	5	0	0	4	0	0	1	0	0	0	0	0	1	2
TCGA-EW-A1IY-01_BRCA	H3	unmethylated	9	non-HRD	25	11	0.44	0	1	0	0	0	0	0	1	0	0	0	1	0	0	0	0	0	0	0	0	1	0	0	0	0	0	0	0	2	0	0	1	0	0	0	0	0	0	3	0	0	1
TCGA-EW-A1IZ-01_BRCA	H1b, MA	unmethylated	7	non-HRD	281	113	0.402135	0	0	0	1	2	2	0	17	0	2	0	1	0	3	0	1	0	0	0	0	0	0	0	0	0	0	0	2	0	0	0	0	5	8	28	2	4	3	19	3	7	10
TCGA-EW-A1J1-01_BRCA	H3	unmethylated	25	non-HRD	13	4	0.307692	1	1	0	0	0	0	1	1	0	0	0	0	0	0	0	0	0	0	0	0	0	0	0	0	0	0	0	0	0	1	0	0	0	1	0	0	0	0	2	0	0	0
TCGA-EW-A1J2-01_BRCA	H3	unmethylated	18	non-HRD	32	10	0.3125	1	2	0	1	0	0	0	1	0	0	1	0	0	1	0	0	0	0	0	0	0	0	0	0	1	0	0	0	1	1	0	0	1	1	2	0	0	0	4	0	0	0
TCGA-EW-A1J3-01_BRCA	H3	unmethylated	13	non-HRD	21	3	0.142857	0	0	0	0	0	0	0	0	0	0	0	1	0	0	0	0	0	0	0	0	0	0	0	0	0	1	0	2	0	1	0	0	0	1	1	0	0	1	1	2	0	0
TCGA-EW-A1J5-01_BRCA	H2b	unmethylated	51	HRD	357	28	0.0784314	0	1	0	0	0	1	1	1	0	0	1	0	6	4	1	4	0	2	1	1	2	0	0	1	0	1	1	2	47	27	3	68	4	1	5	0	3	1	4	1	0	1
TCGA-EW-A1J6-01_BRCA	H2b	unmethylated	39	non-HRD	26	2	0.0769231	0	2	0	0	0	0	0	0	3	0	0	2	0	1	0	0	2	0	1	0	0	0	0	0	1	0	0	0	0	2	0	0	1	1	1	0	0	1	1	1	0	0
TCGA-EW-A1OV-01_BRCA	H1b, BA	NA	49	HRD	94	14	0.148936	0	1	1	0	0	0	1	0	2	0	0	0	0	0	0	0	0	1	1	0	0	0	1	0	0	1	0	1	7	3	0	12	0	1	2	0	2	1	3	1	0	1
TCGA-EW-A1OX-01_BRCA	H3	unmethylated	9	non-HRD	11	2	0.181818	0	0	0	0	0	0	0	1	1	0	0	0	0	0	0	0	0	0	0	0	0	1	0	0	0	0	0	0	0	1	0	2	0	0	0	0	0	0	0	0	0	0
TCGA-EW-A1OY-01_BRCA	H3	unmethylated	53	HRD	53	15	0.283019	1	2	0	0	0	0	0	2	0	1	0	0	1	0	1	1	0	2	0	0	0	0	1	1	1	0	0	0	1	0	0	1	0	0	5	0	2	0	5	2	2	0
TCGA-EW-A1OZ-01_BRCA	H2b	unmethylated	64	HRD	51	16	0.313725	0	0	0	0	0	0	0	0	0	2	0	2	1	1	0	1	1	1	0	0	0	0	1	0	0	0	0	0	0	1	0	2	2	0	3	0	0	1	5	0	0	0
TCGA-EW-A1P0-01_BRCA	H3	unmethylated	23	non-HRD	18	1	0.0555556	2	0	0	1	0	0	0	1	0	0	0	0	1	1	0	0	0	0	0	0	1	0	0	1	0	0	0	0	1	0	0	0	0	0	0	0	0	1	0	0	1	1
TCGA-EW-A1P1-01_BRCA	H3	unmethylated	0	non-HRD	2	1	0.5	0	1	0	0	0	0	0	0	0	0	0	0	0	0	0	0	0	0	0	0	0	0	0	0	0	0	0	0	0	0	0	0	0	0	1	0	0	0	0	0	0	0
TCGA-EW-A1P3-01_BRCA	H3	unmethylated	8	non-HRD	19	7	0.368421	0	0	0	0	0	0	0	0	0	0	0	0	0	0	0	0	0	0	0	0	0	0	0	0	0	0	0	0	0	0	1	0	0	0	2	0	1	0	4	1	1	0
TCGA-EW-A1P4-01_BRCA	H1a, BA	unmethylated	73	HRD	54	8	0.148148	0	1	1	0	0	0	0	0	1	1	0	0	0	2	0	1	1	0	2	2	1	0	0	0	0	0	0	0	0	1	1	4	0	0	3	1	1	0	2	1	1	4
TCGA-EW-A1P5-01_BRCA	H3	unmethylated	30	non-HRD	15	6	0.4	0	0	1	0	0	0	0	0	0	0	0	0	0	0	1	2	0	0	0	0	0	1	0	0	0	0	0	0	0	0	0	1	0	0	1	0	0	0	1	0	0	0
TCGA-EW-A1P6-01_BRCA	H3	unmethylated	13	non-HRD	18	6	0.333333	0	1	0	0	0	0	0	0	0	0	0	0	0	0	0	0	0	0	0	0	0	0	0	0	0	0	0	0	0	0	0	0	0	0	2	0	2	0	1	0	0	0
TCGA-EW-A1P7-01_BRCA	H1a, MA	unmethylated	33	non-HRD	16	1	0.0625	0	1	0	0	2	1	0	0	0	0	0	1	0	1	1	0	0	0	1	0	0	0	0	2	0	0	0	0	0	0	0	0	1	0	0	0	0	0	1	0	0	2
TCGA-EW-A1P8-01_BRCA	H1b, BA	unmethylated	32	non-HRD	25	5	0.2	0	0	0	0	0	0	0	1	0	0	0	0	1	1	0	0	0	0	1	0	0	1	1	1	0	0	0	0	1	0	0	0	1	1	1	1	0	0	1	0	0	1
TCGA-EW-A1PA-01_BRCA	H3	unmethylated	28	non-HRD	26	5	0.192308	0	0	1	0	0	0	0	2	0	1	0	0	0	0	0	1	1	0	0	0	1	0	0	1	0	0	0	2	0	0	0	1	0	0	0	0	1	0	0	0	0	0
TCGA-EW-A1PB-01_BRCA	H1b, BA	NA	79	HRD	121	4	0.0330579	1	1	0	1	1	2	0	0	1	0	0	0	2	6	3	3	3	3	1	0	1	1	0	1	0	0	0	1	9	11	3	18	1	1	1	1	1	2	2	1	1	2
TCGA-EW-A1PD-01_BRCA	H1a, BA	unmethylated	58	HRD	63	2	0.031746	0	0	1	1	0	1	0	2	1	2	0	1	0	4	2	1	0	2	0	3	0	1	0	1	1	1	0	0	2	1	0	5	0	1	0	1	0	2	0	0	2	1
TCGA-EW-A1PE-01_BRCA	H1b, MA	NA	8	non-HRD	26	5	0.192308	0	1	0	0	0	0	0	0	1	1	0	0	0	2	0	0	0	0	0	1	0	0	0	0	0	0	0	0	0	1	0	0	0	0	1	0	0	0	1	0	0	2
TCGA-EW-A1PG-01_BRCA	H3	unmethylated	0	non-HRD	7	4	0.571429	0	0	0	0	0	0	0	0	0	0	0	0	0	0	0	0	0	0	0	0	0	0	0	0	0	0	0	0	0	0	0	0	0	0	0	0	0	0	1	0	0	0
TCGA-EW-A1PH-01_BRCA	H3	unmethylated	50	HRD	42	11	0.261905	0	1	0	0	1	0	1	0	1	2	0	0	0	0	0	1	1	0	0	0	1	0	0	0	0	0	0	2	3	1	0	0	0	0	3	0	0	0	3	0	2	0
TCGA-EW-A2FR-01_BRCA	H2a	unmethylated	22	non-HRD	38	10	0.263158	2	1	0	0	0	0	0	0	0	0	0	1	1	1	0	1	0	0	0	0	0	0	0	0	0	1	0	0	0	1	0	4	1	0	3	1	2	0	5	0	0	0
TCGA-EW-A2FS-01_BRCA	H3	unmethylated	33	non-HRD	23	6	0.26087	0	0	0	0	0	0	0	1	0	0	0	1	0	0	1	1	0	0	0	0	0	0	0	0	0	0	0	0	0	1	0	0	0	1	2	0	0	0	3	0	1	0
TCGA-EW-A2FV-01_BRCA	H1b, MA	unmethylated	31	non-HRD	18	6	0.333333	0	1	0	0	0	0	0	0	0	2	0	0	0	0	0	0	0	0	0	0	0	0	0	0	0	0	0	0	0	0	0	0	0	0	1	0	1	0	1	0	0	1
TCGA-EW-A2FW-01_BRCA	H3	NA	14	non-HRD	21	9	0.428571	0	0	0	0	1	1	0	0	1	0	0	0	0	0	0	0	0	0	0	0	0	0	0	0	0	0	0	0	0	0	0	0	0	0	3	0	1	0	3	0	0	0
TCGA-EW-A423-01_BRCA	H3	NA	26	non-HRD	40	12	0.3	0	0	0	0	0	0	0	0	0	0	0	1	0	1	0	1	1	0	1	0	0	0	0	1	0	0	0	0	0	1	0	4	1	0	3	0	1	0	3	1	1	0
TCGA-EW-A6S9-01_BRCA	H3	unmethylated	38	non-HRD	23	4	0.173913	1	1	0	0	0	2	1	4	0	0	0	1	0	1	0	2	0	0	0	0	0	0	0	0	0	0	0	0	0	2	0	0	0	0	1	0	0	0	2	0	0	1
TCGA-EW-A6SA-01_BRCA	H2b	unmethylated	37	non-HRD	65	14	0.215385	0	1	0	0	2	1	0	1	0	0	0	1	0	1	0	2	0	0	0	0	0	0	0	0	1	1	0	1	1	5	0	3	2	1	4	2	1	0	2	1	2	3
TCGA-EW-A6SB-01_BRCA	H3	unmethylated	61	HRD	64	17	0.265625	2	0	0	0	0	1	1	3	1	0	0	0	0	3	0	0	3	0	1	0	0	0	0	0	0	0	1	0	1	1	0	2	0	1	4	0	1	1	6	0	2	0
TCGA-EW-A6SC-01_BRCA	H2b	unmethylated	18	non-HRD	25	1	0.04	0	1	0	0	1	0	1	2	0	2	0	0	0	1	1	0	0	0	0	0	0	0	0	0	0	0	0	1	0	0	0	0	0	1	0	1	1	0	0	2	1	1
TCGA-EW-A6SD-01_BRCA	H2b	unmethylated	54	HRD	40	4	0.1	0	0	1	0	0	0	2	1	0	0	0	0	1	1	0	2	0	0	0	0	0	0	0	0	0	0	0	1	3	1	1	4	1	0	1	0	0	1	0	0	0	0
TCGA-GI-A2C8-01_BRCA	H3	NA	49	HRD	106	18	0.169811	3	1	0	1	3	1	1	1	1	1	0	3	2	3	1	2	1	2	0	0	0	1	1	2	1	2	0	2	1	1	0	5	2	2	4	0	1	2	6	1	1	1
TCGA-GM-A2D9-01_BRCA	H2a	unmethylated	17	non-HRD	425	42	0.0988235	1	2	0	0	0	1	0	1	1	0	0	0	11	7	1	8	2	3	0	1	1	0	0	0	0	0	0	1	55	14	4	61	2	0	5	1	6	2	7	0	6	3
TCGA-GM-A2DA-01_BRCA	H3	unmethylated	16	non-HRD	30	10	0.333333	0	2	0	0	0	0	0	0	1	0	0	0	0	1	0	1	0	0	0	0	1	0	1	0	0	1	0	0	0	1	0	3	1	1	3	0	0	0	3	0	0	2
TCGA-GM-A2DB-01_BRCA	H1b, BA	unmethylated	54	HRD	99	13	0.131313	2	2	3	2	0	2	0	1	3	2	0	1	2	3	0	3	1	1	0	0	1	0	0	2	1	0	0	0	3	3	0	3	1	1	6	0	3	2	2	1	1	1
TCGA-GM-A2DC-01_BRCA	H3	unmethylated	24	non-HRD	12	6	0.5	1	2	0	0	0	0	0	0	0	0	0	1	0	0	0	0	0	0	0	0	0	0	0	0	0	0	0	0	0	0	0	0	0	0	2	0	0	0	3	0	0	0
TCGA-GM-A2DD-01_BRCA	H3	unmethylated	44	HRD	48	7	0.145833	0	0	1	1	0	0	1	0	0	0	2	2	1	1	0	1	0	0	0	0	0	0	2	1	0	0	0	1	0	2	0	2	1	0	1	1	0	1	2	0	0	3
TCGA-GM-A2DF-01_BRCA	H1a, BA	hypermethylated	67	HRD	36	10	0.277778	0	1	1	0	0	0	0	1	0	0	0	0	0	0	0	0	0	0	0	1	1	0	1	0	0	0	0	0	1	1	1	2	0	0	2	0	0	1	4	3	0	1
TCGA-GM-A2DH-01_BRCA	H1b, BA	unmethylated	64	HRD	163	15	0.0920245	2	1	1	2	2	0	3	1	2	1	1	2	6	2	1	5	1	2	0	3	2	3	2	0	1	2	0	1	17	5	1	21	1	3	2	0	2	1	3	5	1	3
TCGA-GM-A2DI-01_BRCA	H3	unmethylated	0	non-HRD	63	11	0.174603	0	0	0	0	0	0	0	0	0	0	0	0	3	0	0	1	0	0	0	0	0	0	0	0	0	0	0	0	7	0	1	15	2	0	3	0	2	0	0	0	0	0
TCGA-GM-A2DK-01_BRCA	H3	unmethylated	17	non-HRD	19	4	0.210526	0	0	0	0	0	0	0	1	0	1	1	0	0	1	0	0	0	0	0	0	0	0	0	0	0	0	0	0	0	1	0	0	0	2	0	0	0	0	2	0	1	0
TCGA-GM-A2DL-01_BRCA	H3	unmethylated	22	non-HRD	41	8	0.195122	1	2	1	1	0	0	0	1	0	0	1	0	1	3	0	2	0	0	0	0	0	0	0	0	1	0	0	0	1	0	0	2	0	0	2	0	1	0	2	0	1	0
TCGA-GM-A2DM-01_BRCA	H3	unmethylated	4	non-HRD	24	3	0.125	2	0	0	0	1	0	0	0	0	1	0	0	0	0	0	0	0	0	0	0	0	0	0	0	0	0	0	0	0	1	0	0	0	0	1	1	0	0	0	0	0	0
TCGA-GM-A2DN-01_BRCA	H3	unmethylated	7	non-HRD	22	5	0.227273	0	0	0	1	1	2	0	1	0	1	0	1	0	0	0	0	0	0	0	0	0	0	0	0	0	1	0	0	0	0	0	0	1	0	1	0	0	0	2	0	0	0
TCGA-GM-A2DO-01_BRCA	H2b	unmethylated	0	non-HRD	138	17	0.123188	0	1	0	0	0	1	0	0	0	0	0	0	4	2	0	2	1	0	0	0	0	1	0	1	0	0	0	0	19	3	4	26	0	0	1	2	1	0	1	0	2	0
TCGA-GM-A3NW-01_BRCA	H2b	NA	18	non-HRD	50	10	0.2	0	0	0	0	0	0	0	0	0	0	0	0	2	1	1	1	0	0	1	1	0	0	0	0	0	0	0	0	9	4	0	5	0	0	1	0	1	0	3	0	1	0
TCGA-GM-A3XL-01_BRCA	H1b, BA	NA	84	HRD	79	10	0.126582	1	0	0	0	1	0	1	0	1	0	0	0	2	0	0	1	2	0	1	2	1	0	2	1	1	2	0	1	4	5	1	9	1	0	1	0	1	1	4	0	1	1
TCGA-GM-A4E0-01_BRCA	H2b	unmethylated	20	non-HRD	18	4	0.222222	0	0	0	1	1	0	0	1	1	0	0	0	1	1	1	2	0	0	0	0	0	0	0	0	1	0	0	0	0	0	0	0	0	0	1	0	0	1	0	0	0	0
TCGA-GM-A5PV-01_BRCA	H1b, MA	unmethylated	5	non-HRD	26	6	0.230769	0	0	1	0	1	0	0	0	1	1	0	1	0	0	0	0	0	2	0	0	1	0	1	0	0	0	0	1	0	1	0	0	0	0	2	1	0	0	0	0	0	0
TCGA-GM-A5PX-01_BRCA	H3	unmethylated	9	non-HRD	22	7	0.318182	0	0	0	0	0	0	0	0	0	0	1	0	0	1	0	0	0	1	0	0	0	0	0	0	0	0	0	0	0	0	0	2	1	1	1	0	1	0	3	0	0	0
TCGA-HN-A2NL-01_BRCA	H3	unmethylated	70	HRD	62	10	0.16129	0	2	0	1	0	0	0	2	2	1	0	4	0	2	0	2	1	1	0	1	1	0	0	0	0	1	0	2	1	2	0	4	1	0	6	0	1	1	2	0	0	0
TCGA-HN-A2OB-01_BRCA	H2b	NA	8	non-HRD	16	3	0.1875	0	0	0	0	1	0	0	1	0	0	0	0	1	0	0	0	0	0	1	0	1	0	0	0	0	0	0	0	1	0	1	0	0	0	1	0	0	0	1	0	0	2
TCGA-JL-A3YX-01_BRCA	H1b, MA	unmethylated	17	non-HRD	23	5	0.217391	1	0	0	0	0	0	0	2	0	0	0	1	1	1	0	1	0	0	0	0	0	0	0	0	0	0	0	0	1	0	0	2	0	0	0	0	0	0	1	1	0	0
TCGA-LD-A66U-01_BRCA	H3	unmethylated	14	non-HRD	29	8	0.275862	1	0	0	0	1	0	0	0	0	0	0	1	0	0	1	0	0	1	1	0	0	0	0	0	0	0	0	0	0	0	0	0	0	0	3	0	1	1	0	1	1	3
TCGA-LD-A74U-01_BRCA	H2a	unmethylated	19	non-HRD	187	29	0.15508	0	1	0	0	0	0	0	0	0	0	1	0	4	3	1	0	1	2	0	0	0	0	0	2	0	0	1	1	23	11	0	21	1	0	4	0	6	0	8	0	0	1
TCGA-LD-A7W5-01_BRCA	H3	unmethylated	37	non-HRD	40	11	0.275	0	0	0	0	1	2	0	0	0	0	0	1	0	0	0	0	0	0	0	0	0	0	0	0	0	0	0	0	3	0	0	2	0	1	4	1	0	0	4	0	0	2
TCGA-LD-A7W6-01_BRCA	H3	unmethylated	13	non-HRD	28	8	0.285714	0	0	0	0	0	0	0	0	0	1	0	1	0	0	0	1	0	0	0	0	0	0	0	0	0	0	0	0	1	1	0	0	0	1	5	0	2	0	0	0	0	1
TCGA-LD-A9QF-01_BRCA	H3	unmethylated	0	non-HRD	18	5	0.277778	0	1	0	0	0	0	0	0	0	0	1	0	0	0	0	0	0	0	1	0	0	0	0	0	0	0	0	0	0	0	0	0	0	0	2	0	0	1	0	0	0	0
TCGA-LL-A440-01_BRCA	H3	NA	0	non-HRD	3	1	0.333333	0	0	0	0	0	0	0	0	0	1	0	0	0	0	0	0	0	0	0	0	0	0	0	0	0	0	0	0	0	0	0	0	0	0	0	0	0	0	0	0	0	0
TCGA-LL-A50Y-01_BRCA	H3	unmethylated	10	non-HRD	21	5	0.238095	0	0	0	0	0	0	0	0	0	0	0	0	0	1	0	0	0	0	0	0	0	0	0	0	0	0	0	0	0	0	0	0	1	0	3	1	1	0	1	0	2	0
TCGA-LL-A5YL-01_BRCA	H2b	unmethylated	26	non-HRD	53	15	0.283019	0	1	0	1	1	1	0	0	0	1	0	1	2	0	0	0	0	0	0	0	0	0	0	0	0	0	0	0	3	1	0	3	1	1	4	0	1	0	3	0	1	2
TCGA-LL-A5YM-01_BRCA	H3	unmethylated	21	non-HRD	19	4	0.210526	0	0	0	0	0	0	0	0	1	0	0	0	0	1	0	0	0	1	0	0	0	0	0	0	0	0	0	0	0	0	0	2	1	1	2	0	0	0	1	0	0	1
TCGA-LL-A5YN-01_BRCA	H1b, MA	unmethylated	46	HRD	26	6	0.230769	0	0	0	0	1	0	0	0	1	0	1	0	0	0	1	0	1	0	0	0	0	0	0	0	0	0	0	0	0	0	0	0	2	0	1	0	0	0	3	1	0	2
TCGA-LL-A5YO-01_BRCA	H1a, BA	hypermethylated	3	non-HRD	41	3	0.0731707	0	3	0	1	0	1	0	0	1	0	0	0	0	0	0	0	1	0	0	1	0	0	1	2	2	0	0	0	4	3	0	4	0	0	1	0	0	0	0	0	1	0
TCGA-LL-A5YP-01_BRCA	H2a	unmethylated	77	HRD	64	4	0.0625	2	1	0	2	1	1	0	0	1	2	0	2	1	2	0	2	1	2	0	2	0	1	0	0	0	0	0	3	4	1	1	0	0	1	2	1	0	2	0	1	2	2
TCGA-LL-A6FP-01_BRCA	H3	unmethylated	19	non-HRD	45	8	0.177778	0	3	1	0	0	0	0	0	1	0	0	0	1	2	3	1	0	0	0	0	0	0	0	0	0	1	0	0	0	2	0	2	1	0	1	0	0	1	3	0	0	3
TCGA-LL-A6FQ-01_BRCA	H1b, MA	unmethylated	11	non-HRD	35	10	0.285714	0	2	0	1	0	0	0	1	1	1	0	0	0	0	1	0	0	0	0	0	0	0	0	0	0	0	0	0	0	0	0	0	0	0	1	1	2	0	4	1	0	0
TCGA-LL-A6FR-01_BRCA	H1b, BA	unmethylated	68	HRD	29	12	0.413793	0	1	0	1	0	0	0	0	0	0	0	0	0	0	1	0	0	0	0	0	0	0	0	1	3	0	0	0	1	0	0	0	0	0	5	1	0	0	2	0	0	0
TCGA-LL-A73Y-01_BRCA	H2a	unmethylated	40	non-HRD	98	15	0.153061	1	1	0	0	0	0	1	0	0	0	0	2	2	2	0	2	0	0	0	0	0	0	0	1	0	0	0	0	18	4	2	16	0	0	4	0	2	0	1	0	0	4
TCGA-LL-A73Z-01_BRCA	H1b, MA	unmethylated	27	non-HRD	35	8	0.228571	0	0	0	1	0	0	0	0	1	0	1	1	0	1	1	0	0	1	0	0	0	0	0	0	0	0	0	1	1	0	0	0	2	0	1	0	0	0	3	0	3	1
TCGA-LL-A740-01_BRCA	H3	unmethylated	14	non-HRD	36	5	0.138889	0	0	0	0	0	0	0	0	0	2	0	0	0	1	2	0	0	0	0	0	0	0	0	0	0	1	0	1	0	0	0	1	0	0	0	0	0	1	2	1	2	3
TCGA-LL-A7SZ-01_BRCA	H3	unmethylated	51	HRD	86	14	0.162791	2	0	0	0	8	4	2	6	0	0	0	0	5	6	1	5	0	0	0	0	0	0	0	0	0	0	1	0	0	0	0	1	0	2	3	1	0	0	4	0	1	2
TCGA-LL-A7T0-01_BRCA	H3	unmethylated	46	HRD	39	18	0.461538	0	1	0	0	0	0	0	0	0	1	0	0	1	0	0	0	0	0	0	1	0	0	0	0	0	0	0	0	0	0	0	0	2	0	5	0	1	0	2	0	0	2
TCGA-LL-A8F5-01_BRCA	H1a, BA	unmethylated	82	HRD	118	16	0.135593	1	4	2	0	1	0	1	3	0	2	0	2	1	2	0	3	2	2	0	1	2	2	1	3	1	3	1	2	5	1	0	3	3	0	4	0	4	1	5	2	2	0
TCGA-LL-A9Q3-01_BRCA	H1b, BA	unmethylated	17	non-HRD	43	11	0.255814	0	1	0	0	1	0	0	1	1	0	0	1	0	1	0	0	0	0	0	1	0	0	0	0	0	0	0	0	0	0	0	0	0	1	2	0	1	0	3	0	2	1
TCGA-OK-A5Q2-01_BRCA	H3	NA	12	non-HRD	23	9	0.391304	0	1	0	0	0	0	0	0	0	0	0	0	0	0	0	0	0	0	0	0	0	0	0	1	0	0	0	0	0	0	0	1	1	0	5	1	0	0	0	0	0	1
TCGA-OL-A5D6-01_BRCA	H1b, MA	NA	24	non-HRD	29	7	0.241379	1	1	0	0	0	0	0	0	0	0	1	0	0	0	0	1	0	0	0	0	0	0	0	0	0	0	0	0	1	0	0	1	0	0	4	1	1	1	1	0	0	0
TCGA-OL-A5D7-01_BRCA	H3	NA	52	HRD	48	9	0.1875	1	1	0	0	1	1	0	1	0	0	0	0	0	1	0	1	1	1	0	0	0	0	2	0	0	0	0	1	1	0	1	3	1	1	1	1	2	0	5	0	0	2
TCGA-OL-A5D8-01_BRCA	H3	NA	18	non-HRD	20	6	0.3	0	0	1	1	0	0	0	0	0	0	0	1	1	0	0	0	0	1	0	0	0	0	0	0	0	0	0	0	0	0	0	0	0	2	3	0	0	1	1	1	0	0
TCGA-OL-A5DA-01_BRCA	H3	NA	NA	NA	58	11	0.189655	1	0	0	0	2	0	1	0	1	0	0	0	0	1	0	0	0	0	0	0	0	0	0	0	1	0	0	0	3	2	0	9	2	1	0	0	1	0	1	0	1	0
TCGA-OL-A5RU-01_BRCA	H3	unmethylated	4	non-HRD	31	14	0.451613	0	0	0	0	0	0	0	0	2	1	0	0	0	0	1	0	0	0	0	0	0	1	0	0	0	1	0	0	0	0	0	1	0	1	3	0	1	0	5	0	0	1
TCGA-OL-A5RV-01_BRCA	H3	unmethylated	7	non-HRD	11	3	0.272727	0	0	0	0	0	0	0	0	0	0	0	0	0	1	0	0	0	0	1	0	0	0	0	1	0	0	0	0	0	0	0	0	0	0	2	0	0	0	1	1	1	1
TCGA-OL-A5RW-01_BRCA	H1a, BA	hypermethylated	71	HRD	139	12	0.0863309	0	3	1	2	0	1	0	0	2	3	1	0	1	2	0	0	2	1	1	3	0	2	0	2	2	1	0	0	14	3	2	24	0	2	1	0	1	1	1	3	3	5
TCGA-OL-A5RX-01_BRCA	H3	unmethylated	6	non-HRD	21	7	0.333333	0	0	0	0	0	0	0	0	0	0	0	1	0	1	0	0	0	0	0	0	0	1	0	0	0	0	0	0	0	0	0	1	0	0	1	0	1	0	2	0	1	0
TCGA-OL-A5RY-01_BRCA	H3	unmethylated	2	non-HRD	10	3	0.3	0	1	0	0	0	0	1	0	0	0	0	0	0	0	0	1	0	0	0	1	0	0	0	0	0	0	0	0	0	0	0	0	0	0	1	0	0	0	0	0	0	0
TCGA-OL-A5RZ-01_BRCA	H3	unmethylated	29	non-HRD	89	21	0.235955	1	4	0	2	3	0	0	2	0	4	1	0	1	4	1	3	0	2	1	0	0	1	1	0	1	0	0	1	1	2	0	4	0	0	6	0	1	1	6	1	0	0
TCGA-OL-A5S0-01_BRCA	H3	unmethylated	53	HRD	25	9	0.36	0	0	0	1	0	0	0	0	0	0	0	0	0	0	0	0	1	0	0	1	0	0	0	0	0	0	0	0	0	0	0	1	1	1	1	0	0	0	4	1	0	0
TCGA-OL-A66H-01_BRCA	H3	unmethylated	2	non-HRD	16	4	0.25	0	0	0	0	0	0	0	0	0	0	0	0	0	0	0	0	0	0	1	0	0	0	0	1	0	1	0	0	0	0	0	0	0	0	0	0	0	0	2	0	0	1
TCGA-OL-A66I-01_BRCA	H3	unmethylated	69	HRD	38	12	0.315789	0	0	0	0	0	0	0	2	2	0	0	0	0	0	0	0	1	0	1	0	0	0	0	1	0	0	2	0	0	1	0	2	1	0	4	0	0	1	2	0	0	0
TCGA-OL-A66J-01_BRCA	H3	unmethylated	12	non-HRD	45	16	0.355556	0	0	0	0	1	0	0	2	0	1	0	0	0	1	0	2	0	1	0	0	0	0	0	0	1	0	0	1	2	1	1	0	0	2	6	0	0	2	3	1	0	1
TCGA-OL-A66K-01_BRCA	H2b	unmethylated	23	non-HRD	25	12	0.48	0	0	0	0	0	0	0	0	0	0	0	0	0	1	0	0	0	0	0	0	0	0	0	0	0	1	0	0	1	1	0	0	0	0	2	0	3	0	3	0	0	1
TCGA-OL-A66L-01_BRCA	H3	unmethylated	8	non-HRD	55	11	0.2	0	0	0	0	0	0	0	0	0	0	0	0	3	0	0	2	0	0	0	1	0	0	0	1	0	0	0	1	0	0	0	7	0	1	0	0	0	0	4	0	0	1
TCGA-OL-A66N-01_BRCA	H3	unmethylated	10	non-HRD	31	12	0.387097	2	0	0	0	0	0	0	1	2	1	0	0	0	0	1	0	0	0	0	0	0	0	0	0	0	0	0	0	0	0	0	0	0	0	3	0	0	1	3	0	1	0
TCGA-OL-A66O-01_BRCA	H3	unmethylated	13	non-HRD	24	9	0.375	0	0	0	0	1	1	0	1	0	1	0	0	0	1	0	0	0	0	0	0	0	0	0	0	1	0	0	0	0	0	0	1	0	0	5	0	0	1	1	0	0	0
TCGA-OL-A66P-01_BRCA	H2b	unmethylated	35	non-HRD	76	11	0.144737	1	2	0	1	3	0	0	0	3	1	1	1	0	3	0	3	0	0	0	0	2	0	0	0	0	2	0	2	0	1	0	1	0	2	1	0	2	0	4	1	0	2
TCGA-OL-A6VO-01_BRCA	H3	unmethylated	61	HRD	30	5	0.166667	1	1	0	0	2	1	1	3	0	1	1	1	1	0	0	2	0	0	0	0	0	0	0	0	0	0	0	0	1	1	1	0	1	0	2	0	0	0	0	0	0	0
TCGA-OL-A6VQ-01_BRCA	H3	unmethylated	8	non-HRD	62	9	0.145161	0	0	0	0	0	0	0	1	2	10	1	10	0	0	0	3	0	0	0	0	0	0	0	0	0	0	0	0	3	0	2	4	0	0	1	0	1	0	2	0	0	2
TCGA-OL-A6VR-01_BRCA	H3	unmethylated	14	non-HRD	22	3	0.136364	0	0	0	1	4	3	2	1	0	1	0	1	0	0	0	1	0	0	0	0	0	0	0	0	0	0	0	0	0	1	0	0	0	0	1	0	0	0	0	0	0	2
TCGA-OL-A97C-01_BRCA	H3	unmethylated	10	non-HRD	45	8	0.177778	1	0	0	0	0	2	0	3	0	1	0	0	0	0	0	1	0	0	1	1	0	0	0	1	1	0	0	0	1	1	0	0	3	0	3	0	0	1	1	0	2	2
TCGA-PE-A5DC-01_BRCA	H1a, BA	NA	49	HRD	79	14	0.177215	1	2	0	2	0	0	0	2	2	0	1	1	2	2	0	0	2	2	0	2	2	0	0	1	2	1	0	0	3	0	0	2	0	2	2	0	1	0	5	1	2	1
TCGA-PE-A5DD-01_BRCA	H1b, BA	NA	21	non-HRD	49	12	0.244898	1	0	0	0	0	0	0	0	1	1	4	1	1	0	0	0	0	0	0	0	0	0	0	0	0	0	0	0	1	1	0	4	0	0	0	0	0	1	6	1	2	0
TCGA-PE-A5DE-01_BRCA	H2a	NA	31	non-HRD	386	51	0.132124	0	1	0	0	0	0	0	0	0	0	1	0	7	8	2	1	0	0	0	2	1	0	0	2	0	0	0	1	43	21	6	53	2	0	3	0	4	0	4	4	3	5
TCGA-PL-A8LV-01_BRCA	H2b	unmethylated	61	HRD	90	11	0.122222	0	5	1	1	1	0	0	0	0	1	0	2	1	1	0	0	1	0	1	0	2	1	0	1	3	0	0	1	7	5	3	3	2	0	2	0	0	4	2	0	1	1
TCGA-PL-A8LX-01_BRCA	H3	unmethylated	12	non-HRD	27	6	0.222222	0	0	0	0	0	0	0	0	0	0	0	1	0	1	0	0	0	1	0	0	0	1	0	1	0	0	0	0	0	0	0	0	1	0	2	0	1	0	3	0	0	4
TCGA-PL-A8LY-01_BRCA	H3	unmethylated	0	non-HRD	4	1	0.25	0	0	0	0	0	0	0	0	0	0	0	0	0	1	0	0	0	0	0	0	0	0	0	0	0	0	0	0	0	0	0	0	0	0	1	0	0	0	0	0	0	1
TCGA-PL-A8LZ-01_BRCA	H1b, BA	unmethylated	70	HRD	78	13	0.166667	3	3	1	1	0	4	2	2	3	2	1	4	0	3	0	1	1	1	1	0	0	0	2	1	0	0	0	1	1	0	0	0	0	0	2	1	2	4	2	0	0	0
TCGA-S3-A6ZF-01_BRCA	H3	unmethylated	32	non-HRD	27	13	0.481481	0	0	0	0	0	0	0	0	0	1	0	1	0	0	0	1	0	0	0	0	0	0	0	0	0	0	0	0	0	2	0	0	2	1	3	0	1	0	6	0	0	0
TCGA-S3-A6ZG-01_BRCA	H3	unmethylated	14	non-HRD	33	14	0.424242	0	0	0	0	0	0	0	0	0	0	0	0	0	0	0	0	0	1	1	0	0	0	1	0	0	0	0	1	0	0	0	0	1	1	3	0	2	0	3	0	0	1
TCGA-S3-A6ZH-01_BRCA	H1b, BA	unmethylated	32	non-HRD	29	11	0.37931	0	0	1	0	1	0	0	0	1	1	0	0	0	0	0	1	1	0	1	0	0	0	0	0	0	1	0	0	1	0	0	0	2	0	1	0	0	0	3	0	0	2
TCGA-S3-AA0Z-01_BRCA	H2b	unmethylated	34	non-HRD	42	11	0.261905	1	0	0	1	0	0	0	0	0	0	1	0	1	1	1	2	1	0	0	1	0	0	0	0	0	0	0	0	1	0	0	3	0	0	2	0	0	0	6	2	1	1
TCGA-S3-AA10-01_BRCA	H1a, BA	unmethylated	75	HRD	121	4	0.0330579	1	0	0	0	2	0	2	0	5	12	1	23	0	7	1	0	3	2	1	1	1	0	1	0	0	1	0	1	1	2	1	4	4	1	1	0	0	1	1	1	0	1
TCGA-S3-AA11-01_BRCA	H1b, BA	unmethylated	5	non-HRD	54	3	0.0555556	1	2	0	1	3	2	0	1	1	1	0	2	0	3	1	3	0	0	0	2	0	0	0	0	0	0	0	0	0	0	0	1	1	0	1	0	1	0	1	1	1	2
TCGA-S3-AA12-01_BRCA	H2b	unmethylated	23	non-HRD	29	9	0.310345	2	0	0	0	0	1	0	1	0	1	0	0	0	0	1	0	0	0	0	0	0	0	0	0	0	1	0	0	0	0	0	1	0	0	1	0	0	0	4	1	1	0
TCGA-S3-AA14-01_BRCA	H3	unmethylated	21	non-HRD	15	7	0.466667	0	0	0	0	0	0	0	0	0	0	0	0	0	0	0	0	1	0	0	0	0	0	1	1	0	0	0	0	0	0	0	1	0	1	2	0	0	0	1	0	0	0
TCGA-S3-AA15-01_BRCA	H1a, MA	unmethylated	1	non-HRD	34	6	0.176471	0	0	0	0	0	0	0	1	1	1	1	3	1	0	0	1	0	0	0	0	0	1	0	0	0	0	1	1	2	0	0	3	0	0	1	0	0	1	1	0	0	0
TCGA-S3-AA17-01_BRCA	H1b, MA	unmethylated	70	HRD	77	8	0.103896	0	1	0	1	1	0	2	3	0	2	0	0	1	2	0	0	0	2	0	1	1	1	1	2	1	1	0	0	3	2	1	2	0	0	3	0	1	1	3	2	0	4
TCGA-UL-AAZ6-01_BRCA	H2b	unmethylated	44	HRD	72	15	0.208333	4	0	0	1	0	1	1	2	1	0	0	1	1	2	1	1	0	0	1	0	1	0	0	1	0	0	0	0	0	2	0	6	0	1	6	0	1	2	1	2	1	3
TCGA-UU-A93S-01_BRCA	H1b, BA	unmethylated	53	HRD	133	17	0.12782	1	3	1	2	2	2	0	3	6	5	2	14	1	3	0	1	1	1	1	0	2	1	2	0	1	0	0	2	4	4	2	3	2	4	2	0	2	0	2	3	0	2
TCGA-V7-A7HQ-01_BRCA	H3	unmethylated	11	non-HRD	19	5	0.263158	0	2	0	1	0	0	0	0	1	0	0	0	1	0	0	0	0	0	0	0	0	1	0	0	0	0	0	0	0	0	0	1	0	0	0	0	0	0	2	0	0	1
TCGA-W8-A86G-01_BRCA	H3	unmethylated	20	non-HRD	13	4	0.307692	0	1	0	0	0	0	0	0	0	0	0	1	0	0	0	0	0	0	0	1	0	0	0	0	0	1	0	0	0	0	0	0	0	0	2	0	0	0	1	1	0	0
TCGA-WT-AB41-01_BRCA	H2b	unmethylated	24	non-HRD	39	11	0.282051	0	0	0	0	1	0	0	0	0	0	0	0	0	0	0	0	0	0	0	0	0	0	0	1	0	0	0	0	1	0	0	0	0	1	3	0	2	0	4	2	2	1
TCGA-WT-AB44-01_BRCA	H2b	unmethylated	13	non-HRD	27	13	0.481481	0	0	0	0	0	0	0	0	1	0	1	0	0	2	0	2	0	0	0	0	0	0	0	0	0	0	0	0	0	0	0	0	0	1	4	0	0	0	2	0	0	1
TCGA-XX-A899-01_BRCA	H3	unmethylated	18	non-HRD	36	7	0.194444	0	0	0	0	0	0	0	1	0	1	0	0	1	0	0	1	0	0	0	0	0	0	0	0	0	0	0	0	2	0	0	3	1	0	1	0	2	0	1	0	0	0
TCGA-XX-A89A-01_BRCA	H2b	unmethylated	13	non-HRD	148	17	0.114865	1	0	0	0	0	0	0	0	0	0	0	0	4	3	0	1	1	0	0	0	0	1	0	1	0	0	0	1	30	8	3	28	1	0	3	0	0	0	2	0	2	0
TCGA-Z7-A8R5-01_BRCA	H3	unmethylated	21	non-HRD	21	10	0.47619	1	0	0	0	0	0	0	0	0	0	0	0	1	0	0	0	0	0	0	0	0	0	0	0	0	0	0	0	0	0	0	0	0	0	3	0	0	0	3	1	3	0
TCGA-Z7-A8R6-01_BRCA	H1b, BA	unmethylated	17	non-HRD	57	15	0.263158	0	0	0	0	1	0	0	0	0	0	0	0	1	1	0	1	1	0	0	0	0	0	1	1	0	0	0	0	4	1	0	3	0	2	4	0	0	0	2	1	1	1
TCGA-2W-A8YY-01_CESC	H1b, BA	unmethylated	6	non-HRD	11004	5158	0.468739	0	17	1	73	29	44	15	405	12	52	11	255	18	75	1	518	13	4	0	7	1	1	2	1	10	8	0	5	1	2	0	0	109	184	786	108	79	186	1154	143	265	621
TCGA-4J-AA1J-01_CESC	H2a	unmethylated	28	non-HRD	127	21	0.165354	0	0	0	1	1	0	0	0	3	0	1	0	1	4	1	0	0	0	0	1	1	0	1	0	0	0	0	0	14	6	0	18	1	2	2	2	2	0	6	1	1	0
TCGA-BI-A0VR-01_CESC	H1b, MA	unmethylated	25	non-HRD	101	21	0.207921	0	0	0	1	1	0	0	0	0	0	0	0	1	3	0	2	0	0	0	0	1	0	1	2	0	0	0	0	8	5	0	16	1	0	3	0	3	1	2	0	0	1
TCGA-BI-A0VS-01_CESC	H2b	unmethylated	NA	NA	104	28	0.269231	1	0	0	1	1	1	0	0	1	1	0	0	0	1	0	0	2	0	1	0	1	1	0	1	0	0	0	0	9	4	3	9	2	1	6	0	2	0	4	1	0	0
TCGA-BI-A20A-01_CESC	H2b	unmethylated	41	non-HRD	47	11	0.234043	0	0	0	0	0	1	0	1	2	0	0	0	0	2	0	0	0	0	0	0	0	0	0	1	0	0	0	0	1	0	1	2	1	0	3	0	1	1	2	1	1	1
TCGA-C5-A0TN-01_CESC	H3	unmethylated	17	non-HRD	21	7	0.333333	0	0	0	0	0	0	0	0	0	0	0	1	0	0	0	0	0	0	0	0	0	0	0	0	0	0	1	0	0	0	0	4	0	0	1	0	0	0	2	0	0	0
TCGA-C5-A1BE-01_CESC	H3	unmethylated	25	non-HRD	60	12	0.2	0	0	0	1	0	0	0	1	0	0	0	0	2	1	0	2	1	0	0	0	0	0	0	0	0	0	0	0	3	2	0	5	1	1	3	0	0	1	5	0	2	0
TCGA-C5-A1BF-01_CESC	H3	unmethylated	22	non-HRD	58	9	0.155172	0	1	0	0	0	0	0	0	0	0	0	1	0	0	0	0	0	1	0	0	0	0	0	0	0	0	0	0	15	3	0	10	1	1	2	0	0	0	3	0	2	0
TCGA-C5-A1BI-01_CESC	H1b, BA	unmethylated	3	non-HRD	100	16	0.16	0	0	0	0	1	0	0	0	0	0	0	0	0	1	1	1	0	0	0	0	1	0	0	0	0	0	0	0	13	5	0	14	1	0	0	0	1	0	3	2	0	3
TCGA-C5-A1BJ-01_CESC	H2b	unmethylated	30	non-HRD	137	23	0.167883	0	0	1	0	0	0	0	0	0	0	0	0	1	0	0	2	0	0	0	0	2	0	0	1	0	1	0	1	32	6	1	25	1	0	5	1	0	0	3	0	1	1
TCGA-C5-A1BK-01_CESC	H2b	unmethylated	23	non-HRD	151	32	0.211921	0	0	1	0	0	0	1	0	0	1	0	0	3	2	0	2	0	1	0	0	0	0	0	0	1	0	0	1	21	9	1	17	1	0	2	1	1	0	5	2	3	0
TCGA-C5-A1BL-01_CESC	H1b, BA	unmethylated	43	HRD	202	31	0.153465	2	0	2	0	0	0	0	1	1	0	1	5	7	4	3	3	2	0	0	0	0	1	0	1	0	1	0	0	25	5	5	24	1	1	4	1	4	2	3	0	1	1
TCGA-C5-A1BM-01_CESC	H1b, MA	unmethylated	17	non-HRD	120	20	0.166667	2	0	0	3	1	0	0	0	0	0	0	0	1	1	1	1	1	0	0	0	1	1	0	0	0	1	0	0	22	4	1	22	0	0	2	1	0	0	6	0	0	2
TCGA-C5-A1BN-01_CESC	H2b	NA	22	non-HRD	59	11	0.186441	0	1	0	1	1	0	0	0	0	2	0	0	3	0	0	2	0	0	0	0	0	0	0	1	0	0	0	0	5	0	1	8	2	0	4	1	0	1	4	1	0	2
TCGA-C5-A1M5-01_CESC	H3	unmethylated	20	non-HRD	56	21	0.375	0	0	0	1	0	0	0	1	0	0	0	0	3	1	0	0	0	0	0	0	0	1	0	0	0	0	0	0	4	1	1	2	2	1	7	0	1	1	3	1	0	0
TCGA-C5-A1M6-01_CESC	H3	unmethylated	34	non-HRD	122	19	0.155738	0	0	1	1	1	0	0	0	0	0	0	0	2	2	2	2	0	0	0	0	0	0	0	1	0	0	1	1	18	2	2	24	0	1	6	1	2	0	4	0	1	1
TCGA-C5-A1M7-01_CESC	H2b	unmethylated	15	non-HRD	98	15	0.153061	1	1	0	0	1	0	0	1	0	1	0	0	1	2	0	3	1	0	0	1	1	0	0	0	0	0	0	0	12	2	1	13	2	0	3	0	0	1	1	0	1	1
TCGA-C5-A1M8-01_CESC	H3	unmethylated	23	non-HRD	59	20	0.338983	2	1	0	1	2	0	0	1	0	0	0	1	0	1	0	2	0	0	0	0	0	2	0	1	0	0	0	0	2	1	2	5	0	0	5	2	0	1	3	1	1	1
TCGA-C5-A1M9-01_CESC	H3	unmethylated	40	non-HRD	43	15	0.348837	0	0	0	0	0	0	0	0	0	0	0	1	0	0	0	1	0	0	0	0	1	1	0	0	0	0	0	0	1	1	0	2	0	1	3	0	0	1	4	1	2	0
TCGA-C5-A1ME-01_CESC	H3	unmethylated	24	non-HRD	61	21	0.344262	0	0	0	1	0	0	0	2	1	0	0	1	0	1	2	0	0	0	0	0	0	0	0	0	0	0	0	0	1	0	0	3	0	2	6	2	1	0	5	0	1	2
TCGA-C5-A1MF-01_CESC	H3	unmethylated	36	non-HRD	83	22	0.26506	0	2	0	0	1	0	0	0	0	0	0	1	2	1	0	1	0	0	0	0	0	0	0	0	0	0	0	0	8	1	1	11	0	0	5	1	2	1	5	2	1	0
TCGA-C5-A1MH-01_CESC	H2b	unmethylated	17	non-HRD	448	51	0.113839	0	1	0	1	1	0	1	0	1	0	0	0	4	4	1	4	3	0	2	2	0	1	1	2	0	0	0	2	64	21	9	90	1	1	4	0	7	1	9	2	3	0
TCGA-C5-A1MI-01_CESC	H3	unmethylated	22	non-HRD	43	17	0.395349	0	0	0	0	0	0	0	0	0	1	0	1	1	1	0	0	0	0	1	0	0	0	1	0	0	0	0	0	2	0	1	5	0	0	5	0	1	0	6	0	0	0
TCGA-C5-A1MJ-01_CESC	H3	unmethylated	5	non-HRD	79	20	0.253165	0	1	0	1	1	0	0	1	0	0	0	1	2	1	0	2	0	1	0	0	0	1	0	1	0	0	0	0	2	2	2	9	1	0	4	1	1	0	6	2	0	0
TCGA-C5-A1MK-01_CESC	H1b, MA	unmethylated	20	non-HRD	281	41	0.145907	0	0	0	1	0	0	1	0	0	1	0	0	8	2	1	4	1	0	0	0	1	2	0	0	1	0	0	0	40	11	5	47	0	1	5	1	3	1	5	4	0	1
TCGA-C5-A1ML-01_CESC	H2b	unmethylated	NA	NA	64	10	0.15625	0	1	0	0	1	1	0	2	1	2	0	0	1	1	0	0	0	0	0	0	0	0	0	0	0	0	0	0	5	0	0	4	1	0	1	1	1	0	2	2	0	1
TCGA-C5-A1MN-01_CESC	H2b	unmethylated	NA	NA	126	22	0.174603	2	0	1	0	1	1	0	0	1	1	0	1	2	4	0	4	0	0	0	0	0	0	0	0	0	1	1	0	10	5	0	13	1	2	6	0	1	0	5	3	1	1
TCGA-C5-A1MP-01_CESC	H3	unmethylated	15	non-HRD	45	7	0.155556	0	1	0	0	0	0	0	1	0	0	0	0	1	0	0	0	1	2	0	0	0	0	0	0	0	0	0	1	1	3	2	4	0	2	2	0	0	0	3	0	0	1
TCGA-C5-A1MQ-01_CESC	H3	unmethylated	NA	NA	39	9	0.230769	0	0	0	0	0	1	0	1	0	0	0	0	2	1	0	0	1	0	0	0	0	0	0	0	0	0	0	0	1	3	1	5	1	0	0	1	1	0	3	0	1	1
TCGA-C5-A2LS-01_CESC	H1b, MA	unmethylated	5	non-HRD	44	14	0.318182	0	0	0	0	1	0	0	2	0	1	0	1	1	0	0	4	0	0	0	1	0	0	0	0	0	0	0	0	2	1	0	1	0	0	3	0	1	0	2	0	0	0
TCGA-C5-A2LT-01_CESC	H3	unmethylated	18	non-HRD	35	11	0.314286	1	0	0	1	0	0	0	1	2	2	1	0	0	2	0	2	0	0	0	1	0	0	0	0	0	0	0	0	0	0	0	2	0	1	3	0	0	0	1	1	1	0
TCGA-C5-A2LV-01_CESC	H3	unmethylated	36	non-HRD	56	20	0.357143	0	1	0	1	1	0	1	0	2	0	0	0	0	0	0	2	0	0	0	0	0	0	0	0	0	0	0	0	5	1	0	6	0	0	2	1	0	1	4	0	0	1
TCGA-C5-A2LX-01_CESC	H1b, MA	unmethylated	36	non-HRD	167	33	0.197605	1	1	2	1	3	0	1	2	0	2	0	3	2	2	2	1	2	1	0	0	2	1	2	1	2	1	0	0	8	4	2	21	1	2	8	1	1	1	9	2	0	3
TCGA-C5-A2LY-01_CESC	H1a, MA	NA	17	non-HRD	81	17	0.209877	1	0	1	0	2	0	0	0	0	1	0	0	2	3	0	1	0	0	0	1	0	0	0	1	0	0	1	0	8	6	0	5	0	0	2	0	0	0	3	1	1	2
TCGA-C5-A2M1-01_CESC	H2b	unmethylated	21	non-HRD	78	16	0.205128	0	3	0	0	1	1	1	1	1	5	0	0	0	5	0	0	0	0	0	0	0	0	0	0	1	1	0	1	1	1	0	7	0	0	2	0	0	1	3	1	1	2
TCGA-C5-A2M2-01_CESC	H2b	NA	35	non-HRD	54	27	0.5	1	1	1	1	0	1	0	2	1	1	0	0	1	0	0	1	0	0	0	0	0	0	0	0	0	0	0	0	0	0	1	0	0	0	9	0	0	2	4	0	3	0
TCGA-C5-A3HF-01_CESC	H2b	NA	8	non-HRD	30	9	0.3	0	1	0	0	0	0	0	0	1	0	0	0	0	0	0	0	0	0	0	0	0	0	0	0	0	0	0	0	1	2	0	3	0	1	1	0	0	0	2	1	0	1
TCGA-C5-A7CG-01_CESC	H2b	unmethylated	15	non-HRD	43	24	0.55814	1	1	0	1	0	0	0	0	0	1	0	0	1	2	0	0	0	0	0	1	0	0	0	0	0	0	0	0	0	0	0	1	0	0	8	2	1	0	7	0	0	1
TCGA-C5-A7CH-01_CESC	H3	unmethylated	35	non-HRD	52	9	0.173077	0	2	0	0	0	0	0	5	0	0	0	0	0	2	0	1	1	0	0	0	0	0	0	0	0	0	0	0	2	6	0	3	1	1	1	0	0	0	4	0	0	1
TCGA-C5-A7CJ-01_CESC	H3	unmethylated	16	non-HRD	56	19	0.339286	2	0	0	0	0	0	1	0	0	1	0	0	0	3	1	0	1	0	0	1	1	0	0	1	1	0	0	0	1	0	0	2	1	1	6	0	0	0	3	0	0	0
TCGA-C5-A7CK-01_CESC	H1a, BA	unmethylated	28	non-HRD	113	30	0.265487	2	1	0	0	0	0	1	2	3	0	0	1	0	1	0	0	2	0	0	0	1	0	0	1	0	0	0	1	8	3	0	8	3	1	7	0	2	3	10	2	3	1
TCGA-C5-A7CL-01_CESC	H1b, BA	unmethylated	22	non-HRD	99	23	0.232323	0	0	1	0	2	0	0	0	0	1	0	0	0	0	1	1	0	1	1	0	0	0	0	0	0	0	0	0	14	3	5	12	0	0	3	1	0	1	8	0	1	1
TCGA-C5-A7CM-01_CESC	H2b	unmethylated	28	non-HRD	15	3	0.2	0	0	0	0	0	0	1	0	2	0	0	0	1	0	0	0	0	0	0	0	0	0	0	0	0	0	0	0	0	0	0	1	0	0	1	0	0	0	1	0	1	1
TCGA-C5-A7CO-01_CESC	H2b	unmethylated	12	non-HRD	99	33	0.333333	1	1	0	1	1	0	0	1	2	0	0	0	0	2	0	0	0	2	0	0	0	1	0	1	0	0	0	0	6	0	0	7	2	1	11	0	2	2	7	0	3	1
TCGA-C5-A7UC-01_CESC	H1b, MA	unmethylated	15	non-HRD	55	11	0.2	1	0	0	1	1	0	0	0	1	0	0	1	0	1	1	0	0	0	0	1	1	0	0	0	0	0	0	0	7	6	2	6	1	0	1	0	1	0	3	0	0	0
TCGA-C5-A7UE-01_CESC	H2b	unmethylated	10	non-HRD	139	36	0.258993	3	3	0	4	2	0	1	2	2	0	0	2	2	1	1	1	0	0	0	0	1	1	1	3	0	0	0	0	7	2	3	4	1	4	12	2	3	0	10	0	2	0
TCGA-C5-A7UH-01_CESC	H2b	unmethylated	40	non-HRD	190	32	0.168421	1	0	1	0	0	2	0	0	0	0	1	0	6	4	0	5	1	0	0	0	0	0	0	0	0	0	0	1	22	3	0	23	0	0	2	0	2	0	5	1	1	2
TCGA-C5-A7UI-01_CESC	H1b, BA	unmethylated	33	non-HRD	101	23	0.227723	0	0	0	1	3	0	0	2	1	1	0	0	4	1	0	1	0	0	0	0	0	0	0	0	1	0	0	0	9	3	2	13	0	0	8	1	1	0	3	1	2	2
TCGA-C5-A7X3-01_CESC	H1b, MA	unmethylated	26	non-HRD	60	14	0.233333	0	0	0	0	0	1	0	0	1	2	0	0	1	2	0	0	1	0	0	0	0	0	0	0	0	0	0	1	5	1	0	7	0	0	3	0	0	1	3	1	2	2
TCGA-C5-A7X5-01_CESC	H2b	unmethylated	33	non-HRD	187	60	0.320856	0	1	0	0	0	1	0	1	0	0	1	0	8	5	0	2	0	0	1	0	0	0	0	0	0	0	1	0	7	3	2	14	1	1	9	3	1	0	8	2	1	0
TCGA-C5-A7X8-01_CESC	H3	unmethylated	18	non-HRD	55	14	0.254545	0	1	0	1	0	0	1	0	1	0	1	0	1	1	0	1	0	1	1	0	1	0	0	2	1	0	0	0	3	1	1	4	1	0	1	0	0	1	2	1	1	0
TCGA-C5-A7XC-01_CESC	H3	unmethylated	32	non-HRD	68	10	0.147059	1	1	0	0	1	0	1	1	0	0	1	2	4	0	1	2	1	0	1	0	1	0	0	0	0	1	0	0	5	1	0	8	0	0	4	1	1	0	1	0	2	0
TCGA-C5-A8XH-01_CESC	H1b, MA	unmethylated	72	HRD	219	22	0.100457	0	3	0	2	1	1	0	2	0	1	3	0	8	4	0	10	2	2	0	0	2	2	3	4	2	4	0	2	22	12	3	24	1	0	5	1	0	2	5	2	2	3
TCGA-C5-A8XI-01_CESC	H2b	unmethylated	16	non-HRD	50	22	0.44	0	0	2	0	1	0	0	1	2	0	0	0	1	0	1	0	1	0	0	0	0	0	0	1	0	1	0	0	2	0	0	2	0	0	6	1	1	0	8	0	0	1
TCGA-C5-A8XJ-01_CESC	H1b, BA	unmethylated	21	non-HRD	272	36	0.132353	2	0	0	0	0	0	1	2	0	2	0	0	6	2	2	6	1	0	0	0	0	0	0	2	1	0	0	0	34	12	1	39	3	1	4	0	5	1	7	1	0	4
TCGA-C5-A8XK-01_CESC	H1b, MA	unmethylated	26	non-HRD	179	25	0.139665	2	0	0	0	1	0	0	0	0	1	0	1	4	3	1	2	0	0	1	1	1	0	0	1	0	0	0	0	22	11	2	25	0	0	1	1	3	1	2	0	2	5
TCGA-C5-A8YQ-01_CESC	H3	unmethylated	38	non-HRD	151	26	0.172185	3	0	0	1	0	0	0	3	1	0	0	4	0	1	1	3	0	1	0	0	0	0	0	0	0	1	0	0	12	3	4	25	0	1	4	1	2	1	5	3	3	2
TCGA-C5-A8YR-01_CESC	H2b	unmethylated	20	non-HRD	105	21	0.2	0	0	0	0	1	0	0	1	0	1	1	2	2	0	0	0	0	0	0	0	0	1	0	0	0	0	0	0	17	5	3	13	0	1	2	1	0	2	5	0	0	1
TCGA-C5-A8YT-01_CESC	H1a, MA	unmethylated	12	non-HRD	5	1	0.2	0	1	0	0	1	0	0	0	0	0	0	1	0	0	0	0	0	0	0	0	0	0	0	0	0	0	0	0	0	0	0	0	0	0	1	0	0	0	0	0	0	0
TCGA-C5-A8ZZ-01_CESC	H3	unmethylated	13	non-HRD	84	23	0.27381	2	2	0	0	1	0	0	0	1	0	0	1	1	0	0	3	0	0	1	3	1	0	0	1	0	1	0	1	4	1	0	0	1	1	5	1	0	0	6	1	0	1
TCGA-C5-A901-01_CESC	H2b	unmethylated	NA	NA	78	19	0.24359	1	0	1	1	1	0	0	1	0	1	0	0	0	0	0	2	0	0	0	0	3	0	0	0	0	0	0	0	4	3	0	5	0	0	3	0	1	1	7	0	1	2
TCGA-C5-A902-01_CESC	H1b, MA	unmethylated	NA	NA	245	34	0.138776	0	0	0	1	0	1	0	1	4	0	0	0	5	4	0	8	0	0	0	1	0	0	0	0	0	0	0	2	27	10	4	35	5	0	2	0	3	0	5	0	1	2
TCGA-C5-A905-01_CESC	H1b, MA	unmethylated	NA	NA	75	19	0.253333	0	0	1	0	0	0	0	1	0	0	0	1	1	0	0	2	0	0	0	0	0	0	1	1	0	0	0	0	6	5	0	8	0	0	4	0	0	1	5	0	1	2
TCGA-C5-A907-01_CESC	H3	unmethylated	14	non-HRD	49	12	0.244898	0	0	0	0	0	0	0	0	0	1	0	1	1	1	0	0	0	0	0	1	0	0	0	1	0	0	0	0	3	1	0	5	2	1	2	0	1	0	4	1	1	0
TCGA-DG-A2KH-01_CESC	H3	unmethylated	12	non-HRD	59	20	0.338983	0	0	0	0	1	0	0	0	0	0	1	0	0	0	0	0	0	0	1	0	0	1	0	0	0	0	0	0	5	0	1	1	1	2	3	0	0	2	6	1	0	1
TCGA-DG-A2KJ-01_CESC	H1b, BA	unmethylated	44	HRD	74	20	0.27027	0	1	0	0	0	1	0	0	0	0	1	0	5	1	0	1	1	1	0	0	0	0	0	0	0	1	0	0	3	1	0	4	2	1	5	0	0	0	2	1	3	2
TCGA-DG-A2KK-01_CESC	H2b	unmethylated	10	non-HRD	284	47	0.165493	2	2	1	1	1	0	0	0	0	0	0	1	5	3	1	3	0	1	2	1	1	1	0	0	1	2	0	0	39	14	5	44	0	2	8	1	4	2	10	2	1	2
TCGA-DG-A2KL-01_CESC	H3	unmethylated	19	non-HRD	146	34	0.232877	1	0	0	1	0	0	2	2	2	0	1	1	4	0	0	0	1	0	1	0	0	0	0	1	1	2	0	0	19	6	4	18	0	0	9	0	1	1	7	0	2	1
TCGA-DG-A2KM-01_CESC	H1b, MA	unmethylated	1	non-HRD	169	23	0.136095	0	1	0	0	1	0	0	0	0	0	0	0	5	3	0	1	1	0	0	0	0	0	0	1	0	0	0	1	32	15	1	35	0	1	1	0	2	1	4	2	1	1
TCGA-DR-A0ZL-01_CESC	H3	unmethylated	NA	NA	59	18	0.305085	0	0	1	0	2	1	0	0	0	2	0	0	0	1	0	1	0	0	0	0	0	0	0	0	1	0	0	0	2	0	0	9	0	0	2	0	1	1	6	2	3	1
TCGA-DR-A0ZM-01_CESC	H1b, MA	unmethylated	3	non-HRD	1128	103	0.0913121	0	0	0	0	0	1	2	1	2	0	1	1	9	19	7	5	1	3	0	4	4	1	1	7	2	2	1	2	215	64	38	257	1	0	5	1	8	3	5	4	3	7
TCGA-DS-A0VK-01_CESC	H2b	unmethylated	NA	NA	111	31	0.279279	0	0	0	0	1	1	1	0	0	0	0	0	4	2	0	2	0	0	0	1	0	0	0	0	0	0	0	1	6	4	0	11	0	0	5	0	2	2	4	0	1	2
TCGA-DS-A0VL-01_CESC	H3	unmethylated	20	non-HRD	62	16	0.258065	0	0	0	0	1	0	0	1	0	0	0	0	1	1	0	0	0	1	0	1	0	0	0	0	0	0	0	1	8	1	2	10	0	3	4	0	0	1	3	0	0	1
TCGA-DS-A0VM-01_CESC	H1b, BA	unmethylated	36	non-HRD	251	37	0.14741	0	1	0	0	1	0	0	1	0	3	0	2	5	4	2	6	0	0	1	1	0	0	0	1	0	0	0	0	32	10	2	36	0	2	2	0	4	1	2	2	3	1
TCGA-DS-A0VN-01_CESC	H2b	NA	32	non-HRD	116	21	0.181034	0	2	0	0	1	1	0	0	1	0	1	0	0	1	0	2	0	0	0	0	0	0	0	1	1	2	0	0	12	6	2	7	1	2	1	0	2	0	3	1	1	2
TCGA-DS-A1OA-01_CESC	H3	unmethylated	NA	NA	44	7	0.159091	0	0	0	0	0	0	1	0	0	1	0	0	0	0	0	0	0	0	0	0	0	0	1	0	0	0	0	0	2	2	1	1	1	0	1	0	0	1	2	0	1	0
TCGA-DS-A1OB-01_CESC	H2b	unmethylated	NA	NA	498	93	0.186747	0	0	0	1	1	1	2	2	0	1	0	3	7	13	4	1	2	0	4	0	2	0	0	3	0	2	1	3	50	17	6	58	1	1	14	2	5	2	8	2	4	5
TCGA-DS-A1OC-01_CESC	H1a, MA	unmethylated	NA	NA	249	22	0.0883534	0	2	0	2	2	1	0	1	2	0	1	1	9	5	2	4	2	0	4	0	3	0	1	3	4	1	0	3	25	9	1	26	0	1	2	0	1	1	11	5	4	4
TCGA-DS-A1OD-01_CESC	H2b	unmethylated	NA	NA	102	30	0.294118	2	0	0	1	0	0	0	1	0	3	0	0	0	2	1	0	2	0	0	0	1	0	0	0	0	1	1	1	1	2	0	3	1	0	8	1	2	0	10	2	0	3
TCGA-DS-A3LQ-01_CESC	H3	unmethylated	32	non-HRD	33	14	0.424242	0	1	0	0	0	0	0	1	0	0	0	0	0	1	0	1	1	0	0	0	0	0	0	1	0	0	0	0	1	0	0	0	0	1	4	0	1	2	4	0	0	1
TCGA-DS-A5RQ-01_CESC	H1b, MA	unmethylated	20	non-HRD	81	23	0.283951	0	4	0	0	1	0	0	0	1	0	0	0	1	0	0	2	1	0	0	1	0	0	0	0	0	0	0	0	4	2	0	4	1	0	3	1	0	2	6	1	1	0
TCGA-DS-A7WF-01_CESC	H2b	unmethylated	0	non-HRD	38	12	0.315789	0	0	2	0	0	0	2	0	1	0	0	1	0	3	1	1	0	0	0	0	0	0	0	1	1	1	0	1	0	0	0	0	0	0	1	0	0	1	3	0	1	1
TCGA-DS-A7WH-01_CESC	H2b	unmethylated	20	non-HRD	88	22	0.25	0	0	0	0	1	1	0	1	0	1	0	1	3	3	0	2	0	0	0	0	0	0	0	0	0	0	0	0	5	2	0	8	1	0	2	0	2	1	9	0	1	1
TCGA-DS-A7WI-01_CESC	H3	unmethylated	21	non-HRD	24	10	0.416667	0	0	0	0	0	2	1	0	0	0	0	0	0	0	0	1	0	0	0	0	0	0	0	0	0	0	0	0	0	0	0	1	0	0	3	0	1	0	3	1	1	0
TCGA-EA-A1QS-01_CESC	H3	unmethylated	25	non-HRD	58	15	0.258621	0	0	0	0	0	0	0	0	2	1	0	0	2	0	1	0	0	1	0	0	0	0	1	0	0	1	0	0	7	2	2	3	0	0	6	0	1	0	2	1	0	0
TCGA-EA-A1QT-01_CESC	H2b	unmethylated	NA	NA	60	13	0.216667	1	0	0	2	0	0	0	0	0	0	0	0	0	1	0	1	0	1	0	0	1	0	0	0	1	2	0	1	2	2	0	1	0	2	2	0	0	0	1	2	1	3
TCGA-EA-A3HQ-01_CESC	H1b, MA	unmethylated	14	non-HRD	78	29	0.371795	1	1	0	0	0	0	0	1	4	0	0	0	3	2	1	0	1	0	0	0	0	0	1	2	0	0	0	0	2	0	0	3	2	1	8	0	1	1	12	0	1	0
TCGA-EA-A3HR-01_CESC	H1b, MA	unmethylated	34	non-HRD	59	17	0.288136	0	0	0	1	1	0	0	0	0	0	0	0	3	0	0	1	0	0	0	1	0	0	0	0	0	1	0	0	5	2	0	7	0	0	1	0	0	1	4	0	1	1
TCGA-EA-A3HS-01_CESC	H1b, MA	unmethylated	10	non-HRD	662	423	0.638973	0	1	0	1	3	2	1	28	0	2	0	7	0	3	0	3	0	1	0	1	0	0	0	0	0	3	0	0	3	2	2	4	5	12	113	0	3	8	108	2	26	27
TCGA-EA-A3HT-01_CESC	H2b	unmethylated	21	non-HRD	90	24	0.266667	1	1	2	0	1	0	0	0	1	2	0	0	0	0	0	0	0	0	2	0	0	0	0	0	0	1	0	0	1	1	2	5	2	1	3	0	1	0	6	0	1	1
TCGA-EA-A3HU-01_CESC	H1b, MA	unmethylated	NA	NA	882	252	0.285714	4	6	1	8	6	4	3	15	4	8	2	12	4	11	2	7	2	2	0	2	1	0	0	1	0	0	1	1	48	14	6	69	6	3	39	2	4	8	29	5	15	31
TCGA-EA-A3QD-01_CESC	H3	unmethylated	26	non-HRD	84	25	0.297619	0	0	0	1	0	0	1	0	1	0	0	0	1	1	0	1	0	0	0	0	0	0	0	0	0	0	0	0	3	2	2	5	2	0	8	0	0	1	4	1	1	0
TCGA-EA-A3QE-01_CESC	H2b	unmethylated	19	non-HRD	57	19	0.333333	0	0	0	0	2	0	0	0	1	0	0	0	5	1	0	0	0	0	0	0	1	0	0	0	0	0	0	0	1	0	0	4	0	0	2	0	1	1	6	1	1	0
TCGA-EA-A3Y4-01_CESC	H2b	unmethylated	12	non-HRD	112	12	0.107143	0	3	0	0	1	0	0	0	0	0	0	1	1	1	0	0	0	0	0	1	0	0	0	0	0	1	0	0	16	5	0	20	0	1	1	0	2	3	4	0	1	1
TCGA-EA-A410-01_CESC	H1b, BA	unmethylated	3	non-HRD	1135	695	0.612335	0	0	0	4	4	14	3	25	2	2	2	12	0	4	1	5	0	2	0	1	0	1	0	0	2	2	0	1	0	1	0	0	15	13	185	3	7	3	155	4	37	65
TCGA-EA-A411-01_CESC	H2b	unmethylated	32	non-HRD	49	10	0.204082	0	1	2	1	1	0	1	0	0	1	0	1	0	1	0	1	0	1	0	2	1	0	0	0	0	0	0	0	4	0	0	2	0	0	3	0	0	0	1	0	1	2
TCGA-EA-A439-01_CESC	H1b, BA	unmethylated	21	non-HRD	88	23	0.261364	0	0	0	0	0	0	0	0	0	2	0	2	0	2	0	0	0	0	0	0	0	0	0	0	0	1	2	0	6	1	1	11	0	0	9	0	1	0	5	0	0	2
TCGA-EA-A43B-01_CESC	H2b	NA	27	non-HRD	184	22	0.119565	1	0	1	0	1	1	0	0	0	0	0	0	3	4	0	4	1	0	0	1	2	0	0	3	0	0	0	1	17	7	5	52	1	0	6	0	1	0	2	1	1	0
TCGA-EA-A5FO-01_CESC	H1b, BA	unmethylated	10	non-HRD	63	24	0.380952	0	0	0	0	0	4	1	0	2	1	0	1	0	0	1	1	0	0	0	0	0	0	0	1	0	0	0	0	0	0	0	0	0	0	7	0	1	0	4	1	1	4
TCGA-EA-A5O9-01_CESC	H2b	unmethylated	37	non-HRD	44	23	0.522727	1	1	0	0	0	0	0	0	1	0	0	0	0	1	0	2	0	0	0	0	0	0	0	0	0	0	0	0	1	1	0	0	0	0	4	0	0	0	5	0	1	1
TCGA-EA-A5ZD-01_CESC	H3	unmethylated	3	non-HRD	21	9	0.428571	0	1	0	0	0	0	0	0	0	0	0	2	0	0	1	0	0	1	0	0	0	1	0	0	0	0	0	0	0	0	0	0	0	0	1	0	0	0	3	0	0	0
TCGA-EA-A5ZE-01_CESC	H3	unmethylated	26	non-HRD	36	13	0.361111	0	0	0	0	0	0	0	0	0	0	0	0	0	1	0	0	0	1	0	0	0	0	0	0	0	0	0	0	2	2	0	2	0	0	4	0	0	1	3	0	2	1
TCGA-EA-A5ZF-01_CESC	H2b	unmethylated	24	non-HRD	58	20	0.344828	1	1	0	0	1	2	1	0	1	0	0	0	1	0	0	1	0	2	0	0	0	0	0	0	0	0	0	0	3	1	0	2	0	1	5	0	1	3	8	0	1	2
TCGA-EA-A6QX-01_CESC	H3	unmethylated	17	non-HRD	53	13	0.245283	0	0	1	0	0	0	0	1	0	0	0	1	0	0	1	1	0	0	0	0	0	0	0	0	0	0	0	0	3	3	1	2	0	1	5	0	0	0	2	1	1	2
TCGA-EA-A78R-01_CESC	H1b, MA	unmethylated	40	non-HRD	48	9	0.1875	0	0	0	1	0	0	0	1	0	0	0	0	1	0	1	0	0	0	0	0	0	0	0	0	0	0	0	1	7	2	0	3	0	0	0	1	0	0	4	1	0	1
TCGA-EA-A97N-01_CESC	H1b, MA	unmethylated	19	non-HRD	102	30	0.294118	0	0	0	0	0	0	0	0	0	0	1	0	0	0	0	1	0	0	0	0	0	0	0	0	2	0	1	0	9	2	2	6	0	1	6	0	2	0	6	0	1	2
TCGA-EK-A2GZ-01_CESC	H2b	unmethylated	43	HRD	59	27	0.457627	0	0	0	0	0	1	1	0	0	2	0	0	2	0	1	1	0	0	1	0	0	1	0	0	0	1	0	0	1	1	0	0	2	0	5	0	1	2	7	0	2	0
TCGA-EK-A2H0-01_CESC	H2b	unmethylated	42	HRD	146	11	0.0753425	1	0	0	1	0	0	0	0	0	2	0	0	4	2	3	0	0	0	0	1	1	0	0	1	0	1	1	1	24	6	7	26	0	1	1	0	3	1	3	0	3	0
TCGA-EK-A2H1-01_CESC	H3	unmethylated	NA	NA	29	7	0.241379	1	0	0	0	0	0	0	1	0	0	0	0	0	2	0	0	0	0	0	0	1	0	0	0	0	1	0	0	1	1	0	4	0	0	2	0	2	0	0	0	0	1
TCGA-EK-A2IP-01_CESC	H3	NA	21	non-HRD	108	13	0.12037	0	0	0	1	1	0	0	0	0	0	1	1	2	1	3	1	0	0	1	0	0	0	0	1	0	1	0	1	10	4	4	14	0	0	3	1	2	2	1	0	0	0
TCGA-EK-A2PG-01_CESC	H1b, MA	unmethylated	51	HRD	516	77	0.149225	1	0	0	0	2	2	0	0	2	0	0	3	15	10	2	11	3	0	0	2	1	2	0	0	1	0	0	0	58	29	8	74	3	2	14	0	9	4	12	2	4	4
TCGA-EK-A2PI-01_CESC	H2b	unmethylated	35	non-HRD	71	24	0.338028	0	0	0	0	0	0	0	0	0	0	0	1	1	0	2	2	0	2	1	1	1	0	0	0	0	0	0	0	5	1	1	2	0	0	5	0	1	0	7	3	1	0
TCGA-EK-A2PK-01_CESC	H3	unmethylated	17	non-HRD	23	7	0.304348	1	0	1	0	1	0	0	0	0	0	0	1	0	0	0	0	0	0	0	0	0	0	0	0	0	0	0	0	2	0	0	2	0	1	2	0	1	0	0	0	1	0
TCGA-EK-A2PL-01_CESC	H2b	unmethylated	29	non-HRD	157	22	0.140127	2	0	0	1	1	0	0	0	1	0	0	0	1	4	2	1	1	0	0	0	1	0	0	0	1	1	0	2	27	8	4	23	1	0	4	1	0	2	2	1	2	0
TCGA-EK-A2PM-01_CESC	H1b, BA	unmethylated	52	HRD	254	26	0.102362	2	4	2	3	3	3	2	4	4	6	2	4	4	2	2	2	0	0	0	0	1	2	0	4	1	0	2	3	16	10	3	30	2	3	3	2	3	2	6	2	3	2
TCGA-EK-A2R7-01_CESC	H1b, BA	unmethylated	9	non-HRD	120	15	0.125	1	0	1	0	0	1	0	0	2	1	0	0	4	2	1	2	0	1	0	0	0	0	1	1	1	1	0	0	13	5	2	21	0	0	2	1	1	0	3	0	0	0
TCGA-EK-A2R8-01_CESC	H2b	unmethylated	16	non-HRD	249	28	0.11245	1	0	0	0	1	0	1	1	2	1	0	0	2	1	0	4	0	0	0	1	1	0	0	0	0	0	0	2	42	11	8	50	2	0	4	2	1	0	3	1	4	0
TCGA-EK-A2R9-01_CESC	H3	unmethylated	11	non-HRD	45	16	0.355556	0	2	1	0	2	0	0	1	1	0	1	1	1	0	1	0	0	0	0	0	1	0	1	1	0	0	0	0	1	0	0	0	0	1	3	1	0	0	3	0	1	0
TCGA-EK-A2RA-01_CESC	H2b	unmethylated	17	non-HRD	185	43	0.232432	2	1	0	0	0	0	0	1	2	0	0	3	4	1	0	1	0	2	0	1	1	1	0	1	0	0	0	0	23	4	4	22	0	1	7	0	3	0	9	2	1	0
TCGA-EK-A2RB-01_CESC	H1b, BA	unmethylated	7	non-HRD	94	35	0.37234	2	2	1	2	0	1	0	3	1	1	0	2	1	1	0	1	0	0	0	0	0	0	0	0	1	0	0	0	4	3	1	8	0	0	9	0	1	1	7	0	2	0
TCGA-EK-A2RC-01_CESC	H1b, MA	unmethylated	5	non-HRD	148	17	0.114865	0	0	0	0	0	1	0	0	1	0	1	1	6	0	0	3	0	0	0	1	0	0	1	0	2	0	0	0	24	7	1	31	1	0	3	1	2	1	2	5	0	2
TCGA-EK-A2RD-01_CESC	H3	unmethylated	26	non-HRD	154	24	0.155844	0	0	0	0	0	0	0	0	0	0	0	0	2	0	0	0	0	0	0	0	1	1	0	0	0	0	0	1	20	6	4	23	1	0	1	2	1	0	5	0	0	0
TCGA-EK-A2RE-01_CESC	H3	unmethylated	15	non-HRD	19	9	0.473684	0	0	0	0	1	1	0	0	0	0	0	1	1	0	1	0	0	0	0	0	0	0	0	0	0	0	0	0	0	0	0	0	1	0	1	0	0	0	3	0	1	0
TCGA-EK-A2RJ-01_CESC	H2b	unmethylated	43	HRD	331	40	0.120846	2	1	0	2	1	0	0	1	2	4	2	0	3	4	2	2	0	0	0	1	3	1	2	0	2	0	0	1	48	15	11	65	4	3	7	0	6	1	2	4	3	2
TCGA-EK-A2RK-01_CESC	H1b, MA	unmethylated	8	non-HRD	196	38	0.193878	0	0	0	0	0	0	0	1	0	0	1	0	4	6	3	1	0	1	0	0	0	1	0	2	0	0	0	1	18	6	4	26	1	1	4	1	3	0	10	1	2	1
TCGA-EK-A2RL-01_CESC	H1b, BA	unmethylated	18	non-HRD	20	12	0.6	0	0	1	1	0	0	0	1	0	0	0	0	0	0	0	1	0	0	0	0	0	0	0	0	0	0	0	0	0	0	0	0	0	1	3	0	0	0	3	0	0	0
TCGA-EK-A2RM-01_CESC	H2b	unmethylated	NA	NA	76	13	0.171053	1	1	1	1	0	0	0	1	1	1	0	2	2	3	2	0	0	0	0	1	0	0	0	0	0	1	0	0	4	2	1	9	0	1	3	0	0	0	3	0	0	1
TCGA-EK-A2RN-01_CESC	H1a, MA	unmethylated	11	non-HRD	134	25	0.186567	0	0	0	2	2	0	1	0	0	1	1	1	0	2	0	1	0	0	0	0	1	1	0	0	0	0	0	0	12	3	3	6	2	0	4	0	1	0	6	2	1	1
TCGA-EK-A2RO-01_CESC	H2b	unmethylated	12	non-HRD	115	30	0.26087	1	1	0	0	0	0	1	2	2	0	1	2	2	3	0	2	0	0	0	0	0	1	0	0	1	0	1	0	6	2	1	8	1	0	4	0	3	1	8	1	3	0
TCGA-EK-A3GJ-01_CESC	H2b	unmethylated	30	non-HRD	196	24	0.122449	0	1	0	1	1	0	0	0	0	1	1	0	6	2	0	1	1	0	0	0	1	0	0	2	0	0	1	1	31	5	2	39	0	0	1	0	2	1	3	1	3	1
TCGA-EK-A3GK-01_CESC	H1b, MA	unmethylated	19	non-HRD	1085	104	0.0958525	1	2	1	0	1	1	0	1	1	0	1	1	31	24	11	31	3	0	1	4	3	1	1	4	1	0	0	2	173	46	18	229	3	0	2	1	10	3	12	5	1	2
TCGA-EK-A3GM-01_CESC	H1b, MA	unmethylated	21	non-HRD	155	36	0.232258	1	1	0	0	0	1	0	0	0	1	0	0	2	2	0	3	1	0	0	0	1	0	0	0	0	0	0	1	12	2	0	19	0	1	5	2	2	0	11	2	1	2
TCGA-EK-A3GN-01_CESC	H3	unmethylated	30	non-HRD	43	20	0.465116	0	0	0	0	0	0	0	0	0	0	2	1	0	0	0	0	1	0	0	0	0	0	0	0	0	0	0	0	0	2	0	0	0	0	6	0	1	0	6	0	1	1
TCGA-EX-A1H5-01_CESC	H1b, BA	unmethylated	11	non-HRD	37	21	0.567568	0	0	0	0	0	1	1	0	1	1	0	0	0	0	0	0	0	0	0	0	0	0	0	0	0	0	0	0	0	0	0	1	0	0	3	0	0	0	4	0	0	2
TCGA-EX-A1H6-01_CESC	H2b	unmethylated	NA	NA	86	23	0.267442	0	1	0	0	0	0	0	0	1	0	0	0	3	1	0	1	0	0	1	0	0	0	1	0	0	0	0	1	6	5	0	8	0	0	4	0	1	1	2	0	1	0
TCGA-EX-A3L1-01_CESC	H2b	unmethylated	38	non-HRD	37	12	0.324324	0	0	0	0	0	1	0	0	0	0	1	0	1	1	0	0	0	0	0	0	1	1	0	3	0	0	0	0	2	0	0	5	1	0	5	0	0	0	1	1	0	0
TCGA-EX-A449-01_CESC	H3	NA	NA	NA	25	14	0.56	1	0	0	0	1	0	0	0	0	0	0	1	0	0	1	2	0	0	0	0	0	0	0	0	0	0	0	0	0	0	0	0	0	0	5	0	0	0	3	0	0	0
TCGA-EX-A69L-01_CESC	H2b	unmethylated	27	non-HRD	50	8	0.16	0	0	0	0	1	0	0	1	1	0	1	1	0	0	0	1	1	0	0	0	0	0	1	1	0	0	0	0	6	1	1	5	1	0	1	0	0	1	1	0	0	1
TCGA-EX-A69M-01_CESC	H2b	unmethylated	25	non-HRD	40	10	0.25	1	0	0	0	2	0	0	2	0	1	1	0	1	0	0	0	0	0	0	1	0	0	0	0	0	0	0	0	1	1	0	0	0	2	5	1	2	1	0	2	0	1
TCGA-EX-A8YF-01_CESC	H3	unmethylated	25	non-HRD	36	10	0.277778	0	0	1	0	0	1	0	0	0	0	0	0	0	0	0	0	0	0	0	0	0	0	1	0	0	0	0	0	2	0	0	1	0	0	2	0	2	0	1	0	2	0
TCGA-FU-A23K-01_CESC	H1b, BA	unmethylated	10	non-HRD	93	12	0.129032	0	0	0	2	0	0	0	0	0	0	0	0	2	2	0	2	1	1	0	0	1	0	0	0	0	0	0	2	7	7	3	15	1	1	0	0	1	2	4	0	1	0
TCGA-FU-A23L-01_CESC	H2b	unmethylated	30	non-HRD	146	17	0.116438	1	1	0	0	0	1	2	0	0	1	0	1	3	6	0	1	0	0	0	1	0	0	0	0	0	0	0	1	19	7	4	24	2	2	1	0	2	1	3	3	1	0
TCGA-FU-A2QG-01_CESC	H3	unmethylated	15	non-HRD	71	16	0.225352	0	0	0	0	0	1	0	0	0	1	0	1	2	1	0	0	0	0	0	0	0	0	0	0	0	0	0	0	9	3	2	4	1	0	1	1	0	0	3	1	1	1
TCGA-FU-A3EO-01_CESC	H2b	unmethylated	12	non-HRD	44	15	0.340909	0	0	0	0	0	1	0	0	0	0	1	0	0	1	1	0	1	0	0	0	0	0	0	0	0	0	0	1	0	0	0	2	1	1	4	1	0	0	4	1	2	1
TCGA-FU-A3HY-01_CESC	H2b	unmethylated	17	non-HRD	158	27	0.170886	0	2	0	0	1	0	0	0	1	1	1	1	1	2	0	4	0	1	0	0	1	0	0	0	0	0	0	1	19	2	2	32	0	0	0	0	1	0	8	1	1	0
TCGA-FU-A3HZ-01_CESC	H1b, BA	unmethylated	2	non-HRD	1869	419	0.224184	2	8	0	16	1	6	0	21	4	13	1	17	49	13	6	500	1	2	0	0	0	0	0	2	0	1	0	2	0	1	1	0	3	8	40	6	0	5	18	3	3	28
TCGA-FU-A3NI-01_CESC	H3	unmethylated	42	HRD	88	40	0.454545	2	0	0	1	1	0	0	1	1	0	1	0	0	1	0	0	0	1	0	0	0	1	0	0	0	0	0	0	2	0	0	2	2	1	8	0	2	1	8	0	1	0
TCGA-FU-A3TQ-01_CESC	H1b, BA	unmethylated	11	non-HRD	52	18	0.346154	1	0	0	0	0	0	0	2	1	1	1	1	1	1	0	1	0	1	0	0	0	0	0	1	1	0	0	0	2	0	0	3	0	0	4	2	0	2	5	0	0	0
TCGA-FU-A3TX-01_CESC	H1b, BA	unmethylated	25	non-HRD	54	16	0.296296	0	1	0	1	1	0	1	0	0	1	0	0	0	0	0	3	0	1	0	0	0	1	0	1	0	0	0	0	4	2	0	5	1	1	5	0	3	0	4	0	0	0
TCGA-FU-A3WB-01_CESC	H2b	unmethylated	12	non-HRD	64	22	0.34375	1	1	0	1	0	0	1	2	1	2	0	1	1	0	1	1	0	1	0	0	0	0	1	0	1	0	0	0	2	1	0	3	1	1	8	0	0	0	2	0	1	0
TCGA-FU-A3YQ-01_CESC	H2b	unmethylated	NA	NA	66	14	0.212121	1	0	0	0	1	1	0	0	0	3	0	0	1	0	0	1	0	0	0	0	0	0	0	0	0	0	0	0	6	1	1	14	0	0	2	0	0	2	4	1	2	0
TCGA-FU-A40J-01_CESC	H2b	NA	29	non-HRD	182	31	0.17033	2	2	1	1	0	0	2	3	2	0	0	2	3	3	0	3	0	0	0	1	1	0	0	4	0	0	0	1	24	5	3	17	0	2	4	0	2	2	9	0	3	3
TCGA-FU-A5XV-01_CESC	H3	unmethylated	11	non-HRD	79	18	0.227848	0	1	0	1	0	0	0	1	0	0	0	1	1	0	0	0	0	1	0	0	0	0	0	0	0	0	0	1	6	1	1	18	2	0	7	1	0	1	6	3	0	1
TCGA-FU-A770-01_CESC	H2b	unmethylated	19	non-HRD	38	9	0.236842	0	0	0	0	0	0	0	1	1	0	0	0	1	0	0	0	0	0	0	0	0	0	0	0	0	0	0	0	1	1	1	2	1	0	3	0	0	0	0	0	1	1
TCGA-GH-A9DA-01_CESC	H2b	unmethylated	9	non-HRD	74	10	0.135135	0	0	0	0	0	1	0	2	1	1	1	1	0	1	1	1	0	0	0	0	0	0	0	0	0	1	0	0	13	1	2	10	1	0	0	0	0	0	4	0	1	0
TCGA-HG-A2PA-01_CESC	H2b	unmethylated	14	non-HRD	60	14	0.233333	0	0	0	1	0	0	0	1	3	1	0	0	0	0	0	2	2	0	0	0	1	0	0	0	0	0	0	1	1	1	1	1	0	0	1	0	2	4	4	1	1	1
TCGA-HG-A9SC-01_CESC	H2b	unmethylated	32	non-HRD	74	20	0.27027	0	1	0	3	0	1	1	0	1	0	0	1	1	1	2	0	0	1	0	0	1	1	0	0	1	1	0	1	1	3	0	1	1	2	7	1	3	2	7	1	2	0
TCGA-HM-A3JJ-01_CESC	H2b	unmethylated	27	non-HRD	64	21	0.328125	0	2	0	0	1	0	0	3	2	0	0	1	2	1	1	0	0	0	0	0	0	0	0	1	0	0	0	0	2	2	0	4	1	0	5	0	2	1	6	0	2	0
TCGA-HM-A3JK-01_CESC	H1b, MA	NA	11	non-HRD	44	18	0.409091	0	0	0	0	0	0	0	0	0	1	1	0	1	0	0	0	0	0	0	0	0	0	0	0	0	0	0	0	0	0	0	2	0	1	2	0	0	0	3	3	0	3
TCGA-HM-A6W2-01_CESC	H1b, BA	unmethylated	9	non-HRD	37	15	0.405405	1	4	0	0	0	2	0	0	0	0	0	0	0	2	0	0	0	0	0	0	0	0	0	0	0	0	0	0	0	0	0	0	0	0	3	1	0	1	7	0	0	0
TCGA-HM-A6W2-06_CESC	H3	unmethylated	23	non-HRD	34	13	0.382353	0	2	0	0	0	0	0	0	0	0	0	0	0	3	0	0	0	0	1	0	0	0	0	0	0	0	0	0	0	0	0	0	0	0	2	0	0	0	6	0	0	1
TCGA-IR-A3L7-01_CESC	H3	unmethylated	11	non-HRD	20	5	0.25	0	0	0	0	0	1	0	0	1	1	0	0	0	0	0	0	0	0	0	0	0	0	0	0	0	0	0	0	0	0	0	2	1	0	3	0	1	1	1	0	0	0
TCGA-IR-A3LA-01_CESC	H1a, MA	unmethylated	38	non-HRD	933	91	0.0975348	2	2	2	2	2	0	0	3	2	1	0	2	22	14	6	16	4	1	1	2	4	2	1	9	0	1	0	3	157	58	17	186	4	0	8	2	7	2	16	4	4	6
TCGA-IR-A3LB-01_CESC	H1b, BA	unmethylated	20	non-HRD	45	15	0.333333	3	0	1	0	2	0	0	1	0	1	0	0	0	1	0	0	0	0	0	0	0	0	0	0	0	1	1	0	2	0	1	1	1	0	4	0	1	0	5	0	0	0
TCGA-IR-A3LC-01_CESC	H3	unmethylated	16	non-HRD	32	9	0.28125	0	2	1	1	0	0	0	0	0	0	0	0	0	2	0	0	0	1	0	0	0	0	0	0	0	0	0	0	0	2	0	3	0	0	0	0	0	0	3	0	1	1
TCGA-IR-A3LF-01_CESC	H2b	unmethylated	34	non-HRD	104	21	0.201923	0	0	1	0	0	0	0	0	0	0	1	0	5	4	0	2	0	0	0	0	2	0	0	1	0	0	0	0	6	0	0	17	0	0	5	0	1	0	2	1	0	0
TCGA-IR-A3LH-01_CESC	H1b, MA	unmethylated	NA	NA	739	55	0.0744249	1	1	0	1	1	1	1	2	1	3	0	2	16	14	5	9	2	1	0	2	0	0	2	5	2	0	0	3	124	44	9	137	5	2	8	0	11	0	5	2	7	2
TCGA-IR-A3LI-01_CESC	H2b	unmethylated	9	non-HRD	298	44	0.147651	1	0	1	0	0	0	0	1	0	0	0	2	12	4	1	7	0	0	0	2	0	0	0	0	1	0	1	1	25	16	0	39	1	2	1	0	3	4	8	0	2	1
TCGA-IR-A3LK-01_CESC	H1b, BA	unmethylated	33	non-HRD	1153	117	0.101474	2	1	0	0	2	0	0	1	1	0	0	1	29	19	3	18	4	2	1	4	4	3	1	7	2	0	0	3	200	58	26	229	4	5	11	0	11	2	16	4	3	2
TCGA-IR-A3LL-01_CESC	H2b	unmethylated	14	non-HRD	331	43	0.129909	1	0	1	0	0	0	0	1	1	1	0	1	6	3	2	0	1	1	1	0	2	0	0	3	0	0	0	0	42	14	3	59	4	0	4	1	5	1	7	1	0	2
TCGA-JW-A5VG-01_CESC	H1b, BA	unmethylated	14	non-HRD	29	9	0.310345	0	0	1	0	0	0	0	1	1	0	1	1	0	0	0	0	0	0	0	2	0	0	0	1	0	0	0	0	0	0	0	0	2	1	4	1	0	0	1	1	0	0
TCGA-JW-A5VH-01_CESC	H1b, BA	unmethylated	6	non-HRD	64	25	0.390625	1	2	0	0	1	1	1	0	1	0	0	2	1	1	0	2	0	0	1	0	0	0	0	0	0	0	0	0	0	0	0	1	0	2	8	0	1	2	7	0	0	0
TCGA-JW-A5VI-01_CESC	H2b	unmethylated	20	non-HRD	64	19	0.296875	0	0	0	2	0	0	0	0	0	0	0	1	1	2	2	0	0	0	0	2	0	0	0	0	0	0	0	0	4	2	0	7	1	1	6	0	2	1	5	0	0	2
TCGA-JW-A5VJ-01_CESC	H1a, MA	unmethylated	20	non-HRD	187	19	0.101604	0	0	0	0	0	0	1	1	0	0	0	1	4	2	0	4	1	0	1	0	0	0	0	0	1	0	0	0	17	9	3	26	1	1	1	0	0	2	4	1	2	2
TCGA-JW-A5VK-01_CESC	H1b, BA	unmethylated	30	non-HRD	33	13	0.393939	0	0	0	0	0	0	0	0	1	0	0	1	1	0	2	0	0	0	0	1	0	0	0	0	1	0	0	2	0	0	0	0	1	0	3	1	1	0	5	1	0	0
TCGA-JW-A5VL-01_CESC	H1b, MA	unmethylated	19	non-HRD	1837	151	0.0821992	1	1	2	1	1	3	0	0	2	0	1	2	17	16	11	17	4	2	2	3	12	0	2	12	6	1	0	8	392	127	70	381	2	3	2	1	17	1	13	8	12	3
TCGA-JW-A69B-01_CESC	H1b, BA	unmethylated	20	non-HRD	36	14	0.388889	0	1	0	0	0	0	0	0	1	2	0	0	1	1	0	1	0	0	0	0	0	0	0	1	0	0	0	0	0	0	0	1	0	1	3	0	1	1	1	0	1	2
TCGA-JW-A852-01_CESC	H2b	unmethylated	10	non-HRD	79	30	0.379747	0	1	0	0	1	0	1	0	0	0	0	1	1	4	0	0	0	0	0	0	1	1	0	0	0	0	0	1	3	1	1	6	0	1	3	0	0	0	13	0	0	1
TCGA-JW-AAVH-01_CESC	H2b	unmethylated	8	non-HRD	96	27	0.28125	0	0	1	0	0	1	1	0	2	0	0	3	1	2	0	0	1	0	1	1	0	1	0	0	2	0	0	0	7	1	2	5	0	0	3	1	2	0	9	0	2	1
TCGA-JX-A3PZ-01_CESC	H2b	unmethylated	21	non-HRD	42	10	0.238095	0	0	0	0	1	2	0	0	0	2	1	0	0	1	1	1	1	0	0	0	0	0	0	0	0	0	0	0	2	1	0	6	1	0	4	0	0	0	0	0	0	1
TCGA-JX-A3Q0-01_CESC	H1b, BA	unmethylated	5	non-HRD	660	85	0.128788	0	0	1	1	0	0	0	0	1	1	0	0	11	7	5	10	3	1	2	1	0	0	2	2	0	1	0	0	61	29	9	81	3	3	8	0	9	5	11	5	4	2
TCGA-JX-A3Q8-01_CESC	H3	unmethylated	20	non-HRD	53	11	0.207547	0	0	0	0	1	0	0	0	1	0	0	0	0	0	0	1	1	1	1	0	0	0	1	1	0	1	0	0	2	1	1	2	0	0	3	0	1	0	1	2	0	3
TCGA-JX-A5QV-01_CESC	H3	unmethylated	20	non-HRD	42	21	0.5	0	0	0	1	0	0	0	0	0	1	1	1	0	0	0	0	0	0	0	0	1	0	1	0	0	0	0	0	1	0	1	1	0	0	5	1	0	3	5	2	0	0
TCGA-LP-A4AU-01_CESC	H3	unmethylated	39	non-HRD	40	14	0.35	0	0	0	0	0	0	0	0	0	0	0	0	0	1	0	0	0	0	0	1	0	0	0	0	1	0	0	0	2	1	1	0	0	0	0	0	1	1	5	0	0	1
TCGA-LP-A4AV-01_CESC	H2b	unmethylated	24	non-HRD	350	65	0.185714	0	2	0	0	1	1	0	1	1	0	0	0	8	5	3	6	1	0	0	0	0	0	1	1	0	0	0	0	35	8	1	65	2	1	6	0	3	1	10	1	2	3
TCGA-LP-A4AW-01_CESC	H1a, MA	unmethylated	42	HRD	86	18	0.209302	1	2	2	1	1	0	0	4	0	0	0	0	1	0	0	3	0	0	1	2	0	1	0	2	1	1	0	1	6	1	0	8	0	0	4	0	2	2	4	0	1	3
TCGA-LP-A4AX-01_CESC	H1b, BA	unmethylated	21	non-HRD	36	3	0.0833333	0	0	0	0	0	0	0	0	0	0	1	0	1	1	0	0	1	0	1	0	0	0	0	0	0	0	0	1	2	0	1	6	0	0	0	0	0	0	0	0	1	1
TCGA-LP-A5U2-01_CESC	H2b	unmethylated	19	non-HRD	184	21	0.11413	2	0	0	0	0	0	0	0	0	0	0	1	1	1	3	1	0	0	0	0	0	1	0	0	0	0	0	1	36	11	12	31	0	0	2	0	0	0	1	1	0	2
TCGA-LP-A5U3-01_CESC	H3	unmethylated	29	non-HRD	37	9	0.243243	0	1	0	0	0	0	0	0	0	0	0	1	1	0	0	0	0	0	1	0	0	0	0	0	0	0	1	1	1	0	0	2	0	0	3	0	1	0	0	0	0	0
TCGA-LP-A7HU-01_CESC	H2b	NA	19	non-HRD	135	34	0.251852	1	1	1	0	3	0	1	0	0	4	0	0	2	1	0	4	0	0	0	0	0	0	0	1	1	0	0	0	12	2	0	12	2	0	7	1	2	2	6	2	3	1
TCGA-MA-AA3W-01_CESC	H1b, BA	unmethylated	49	HRD	58	26	0.448276	1	0	0	0	0	1	1	0	0	0	2	1	0	0	2	0	0	0	0	0	0	0	0	0	0	0	0	0	1	1	0	2	0	0	9	0	2	0	1	1	0	0
TCGA-MA-AA3X-01_CESC	H2b	unmethylated	14	non-HRD	54	15	0.277778	1	0	0	2	0	0	0	1	0	0	1	0	0	0	0	1	0	1	0	1	0	0	0	1	0	0	0	0	1	0	0	2	0	3	5	0	0	3	3	0	1	0
TCGA-MA-AA3Y-01_CESC	H2b	unmethylated	11	non-HRD	143	23	0.160839	1	2	1	2	0	0	0	1	0	0	0	0	2	3	0	2	0	0	0	0	1	0	0	2	0	0	0	0	21	4	3	25	0	0	3	1	1	1	9	0	1	0
TCGA-MA-AA3Z-01_CESC	H3	unmethylated	20	non-HRD	154	25	0.162338	1	1	0	0	2	0	0	1	1	0	1	0	4	0	0	1	0	0	0	2	0	0	0	2	0	0	0	0	20	3	1	19	0	0	6	0	1	1	4	2	3	1
TCGA-MA-AA41-01_CESC	H1b, BA	unmethylated	27	non-HRD	418	52	0.124402	0	1	0	1	1	0	1	2	1	2	0	0	14	7	3	11	0	0	0	0	0	0	0	0	0	1	0	1	67	21	6	77	2	1	4	2	3	1	2	0	4	2
TCGA-MA-AA42-01_CESC	H1b, BA	unmethylated	18	non-HRD	394	177	0.449239	3	2	0	1	2	3	1	7	3	2	2	7	4	0	2	4	0	2	1	1	1	0	0	1	0	1	0	0	13	3	1	14	3	2	38	3	2	5	30	2	6	15
TCGA-MA-AA43-01_CESC	H2b	unmethylated	20	non-HRD	56	21	0.375	0	1	0	0	0	1	1	0	1	1	0	1	1	0	0	2	0	0	1	0	0	0	0	0	0	0	0	0	0	0	0	0	1	1	4	0	0	0	7	0	0	1
TCGA-MU-A5YI-01_CESC	H1b, MA	unmethylated	NA	NA	61	23	0.377049	0	0	0	1	3	1	1	0	1	2	0	0	0	1	0	1	1	0	0	0	0	0	0	0	0	0	0	0	5	1	0	2	0	0	7	0	1	0	5	0	1	0
TCGA-MU-A8JM-01_CESC	H1b, MA	unmethylated	8	non-HRD	83	20	0.240964	1	1	1	0	1	2	0	0	3	0	0	3	2	1	1	1	0	0	1	0	0	0	0	0	1	0	0	0	1	3	1	8	0	0	1	0	2	0	3	0	0	3
TCGA-MY-A913-01_CESC	H1b, MA	unmethylated	35	non-HRD	155	19	0.122581	0	0	0	0	2	0	0	0	1	0	0	1	8	2	1	5	0	0	0	0	0	0	0	0	0	0	0	0	31	11	2	26	0	0	3	0	0	1	5	0	1	3
TCGA-PN-A8MA-01_CESC	H1b, MA	unmethylated	17	non-HRD	135	42	0.311111	0	2	1	0	0	1	0	0	1	1	0	0	2	1	0	4	3	0	0	1	1	0	1	1	1	0	0	0	13	2	0	16	0	1	14	1	0	1	7	1	0	1
TCGA-Q1-A5R1-01_CESC	H1a, MA	unmethylated	8	non-HRD	57	15	0.263158	0	0	0	0	0	0	0	0	1	0	0	0	2	0	0	1	1	0	0	0	0	0	0	0	0	0	0	0	3	1	0	4	0	0	5	1	1	1	4	1	1	0
TCGA-Q1-A5R2-01_CESC	H2b	unmethylated	NA	NA	345	66	0.191304	1	0	0	0	0	1	0	0	2	2	1	1	3	4	2	2	0	0	0	0	1	1	0	1	0	0	0	2	53	5	6	40	0	0	8	0	5	2	14	1	2	5
TCGA-Q1-A5R3-01_CESC	H3	unmethylated	18	non-HRD	56	16	0.285714	0	0	0	1	1	0	0	0	0	0	1	1	1	1	1	1	0	0	0	0	0	0	0	0	0	0	0	0	4	1	1	2	0	1	3	1	1	0	4	1	2	2
TCGA-Q1-A6DT-01_CESC	H3	unmethylated	33	non-HRD	146	34	0.232877	1	2	0	0	0	1	0	0	0	3	0	0	1	4	1	2	0	0	0	0	0	0	1	1	2	0	0	1	16	3	3	14	2	1	3	0	1	3	11	1	1	3
TCGA-Q1-A6DV-01_CESC	H2b	unmethylated	0	non-HRD	21	10	0.47619	0	1	0	0	0	0	0	0	0	0	0	1	0	0	1	0	0	0	0	0	0	0	0	0	0	0	0	0	0	0	0	1	0	1	2	0	0	0	4	0	0	1
TCGA-Q1-A6DW-01_CESC	H1b, BA	unmethylated	23	non-HRD	93	30	0.322581	0	0	1	0	0	1	0	0	2	1	0	3	1	0	1	1	2	0	1	0	0	0	0	0	0	0	0	0	6	4	1	5	1	1	4	0	1	0	6	1	0	2
TCGA-Q1-A73O-01_CESC	H1b, MA	unmethylated	2	non-HRD	1276	98	0.0768025	0	1	0	1	1	1	1	0	1	0	0	3	18	16	5	18	5	3	1	5	1	1	1	6	2	1	0	3	219	78	33	281	2	1	2	0	16	5	11	4	8	4
TCGA-Q1-A73P-01_CESC	H1b, MA	unmethylated	12	non-HRD	210	38	0.180952	0	0	1	1	2	0	0	1	0	2	1	0	6	2	1	10	0	0	0	0	0	0	0	0	0	0	0	0	12	5	3	34	0	2	3	1	2	3	8	0	4	1
TCGA-Q1-A73Q-01_CESC	H1b, MA	unmethylated	17	non-HRD	52	13	0.25	1	0	0	1	1	0	0	1	1	1	0	0	1	1	0	0	0	0	0	0	1	1	0	1	0	0	0	0	4	0	0	3	0	0	1	0	0	2	7	3	1	0
TCGA-Q1-A73R-01_CESC	H2b	unmethylated	14	non-HRD	43	19	0.44186	0	0	1	2	1	0	1	0	0	0	0	2	0	1	1	0	0	0	0	0	0	0	0	0	1	0	0	0	0	1	1	1	0	1	6	1	0	0	5	0	1	1
TCGA-Q1-A73S-01_CESC	H3	unmethylated	21	non-HRD	21	9	0.428571	1	2	1	0	1	0	1	0	1	0	0	0	0	0	0	1	0	0	0	0	0	0	0	0	0	0	0	0	0	0	0	1	0	0	2	0	0	0	4	0	0	0
TCGA-R2-A69V-01_CESC	H3	unmethylated	62	HRD	90	10	0.111111	0	0	2	1	1	0	0	1	0	2	1	1	1	1	0	0	0	2	1	3	1	1	0	0	1	1	0	2	8	4	3	13	0	1	2	0	1	0	2	2	2	1
TCGA-RA-A741-01_CESC	H3	unmethylated	NA	NA	48	6	0.125	2	0	0	1	1	2	2	2	0	1	0	3	1	1	0	0	0	0	0	1	0	1	0	0	0	1	0	0	0	0	0	4	0	0	1	1	0	0	2	1	1	0
TCGA-UC-A7PD-01_CESC	H3	unmethylated	16	non-HRD	30	8	0.266667	0	0	0	0	0	0	0	0	0	0	0	1	0	1	0	0	0	0	0	0	0	0	0	1	0	0	0	0	5	1	0	1	0	1	1	0	1	0	3	0	1	0
TCGA-UC-A7PF-01_CESC	H1b, MA	unmethylated	17	non-HRD	342	47	0.137427	2	5	0	0	1	0	0	2	1	0	1	0	3	4	5	4	1	1	0	0	1	1	0	3	1	0	0	0	43	19	5	36	1	0	5	0	6	5	6	3	0	2
TCGA-UC-A7PG-01_CESC	H2a	unmethylated	16	non-HRD	241	48	0.19917	0	0	0	0	2	0	0	2	2	1	0	0	4	5	1	7	1	1	0	0	0	0	0	1	0	0	0	1	32	16	2	37	0	1	6	1	1	0	12	0	0	1
TCGA-UC-A7PG-06_CESC	H2a	unmethylated	10	non-HRD	199	50	0.251256	0	0	0	0	3	0	0	2	1	1	0	1	2	2	1	1	1	1	0	1	0	0	0	1	0	0	0	1	17	8	1	23	1	1	5	0	1	0	9	0	0	3
TCGA-UC-A7PI-01_CESC	H1b, BA	NA	5	non-HRD	48	21	0.4375	0	0	1	1	0	3	0	0	0	0	0	0	0	0	0	0	0	0	0	0	1	0	0	0	0	0	0	0	2	0	0	2	0	0	3	0	1	0	6	1	0	4
TCGA-VS-A8EB-01_CESC	H2b	unmethylated	44	HRD	61	17	0.278689	0	0	1	0	0	0	0	0	0	0	0	0	0	1	0	1	0	0	0	1	0	0	0	0	0	1	0	1	1	1	0	8	0	1	5	0	0	1	5	0	1	3
TCGA-VS-A8EC-01_CESC	H1b, MA	unmethylated	42	HRD	112	34	0.303571	1	2	0	2	1	2	2	1	1	1	1	0	0	1	1	4	0	0	0	1	0	0	0	0	0	0	0	0	4	0	0	3	2	1	8	1	2	4	7	3	1	2
TCGA-VS-A8EG-01_CESC	H1b, MA	unmethylated	24	non-HRD	34	20	0.588235	0	0	0	0	0	1	1	0	0	0	0	0	1	0	0	0	0	0	0	0	0	0	0	0	0	0	0	0	0	0	0	1	0	0	7	0	0	0	5	0	0	1
TCGA-VS-A8EH-01_CESC	H3	unmethylated	32	non-HRD	57	20	0.350877	1	1	0	0	0	1	0	0	1	0	1	0	1	2	0	2	1	0	0	0	0	0	0	0	2	0	0	1	0	0	1	2	3	0	7	1	0	0	4	0	0	0
TCGA-VS-A8EI-01_CESC	H3	unmethylated	43	HRD	116	18	0.155172	2	0	0	0	3	0	0	1	1	0	0	2	2	1	1	2	1	0	0	1	0	2	1	1	0	1	0	0	14	3	2	12	2	0	4	0	5	1	3	0	1	5
TCGA-VS-A8EJ-01_CESC	H1a, BA	unmethylated	64	HRD	118	16	0.135593	0	4	1	1	0	0	2	3	2	2	0	3	1	3	0	2	1	1	0	3	0	2	0	2	1	2	0	1	3	3	1	6	3	1	6	0	2	1	3	1	1	1
TCGA-VS-A8EK-01_CESC	H3	unmethylated	NA	NA	191	26	0.136126	2	0	0	0	1	2	0	0	5	4	0	1	2	4	3	8	2	1	1	2	0	1	0	5	0	0	1	3	6	5	0	20	1	2	1	0	3	3	7	2	4	3
TCGA-VS-A8EL-01_CESC	H1b, MA	unmethylated	NA	NA	299	44	0.147157	0	0	0	0	0	0	2	2	1	1	0	2	3	4	3	8	0	0	0	0	0	1	0	0	0	0	0	0	28	11	3	44	2	0	8	1	3	3	9	1	1	5
TCGA-VS-A8Q8-01_CESC	H2b	unmethylated	21	non-HRD	69	12	0.173913	0	2	0	0	0	0	0	1	0	0	0	0	4	0	1	2	0	1	0	0	0	0	0	0	1	0	0	0	8	1	1	10	0	0	0	0	0	2	4	0	2	1
TCGA-VS-A8Q9-01_CESC	H2b	unmethylated	27	non-HRD	34	12	0.352941	0	0	0	0	0	0	1	1	0	0	0	0	0	2	0	1	0	0	0	0	0	1	0	0	0	0	0	0	0	2	0	0	1	1	1	0	0	1	5	1	0	1
TCGA-VS-A8QA-01_CESC	H3	unmethylated	17	non-HRD	156	43	0.275641	0	0	0	2	1	0	0	0	0	1	1	0	1	1	0	4	0	0	1	0	0	0	0	1	0	0	0	0	10	6	0	16	1	1	5	0	1	1	5	1	1	1
TCGA-VS-A8QC-01_CESC	H2a	unmethylated	32	non-HRD	128	17	0.132812	1	1	0	1	0	0	0	0	3	1	0	0	3	4	1	4	2	0	2	0	0	0	0	1	2	1	0	1	14	5	2	16	2	2	8	0	3	2	4	4	0	0
TCGA-VS-A8QF-01_CESC	H2b	unmethylated	41	non-HRD	105	26	0.247619	0	0	1	0	1	0	0	1	1	0	0	0	1	0	0	3	1	1	0	1	0	0	0	0	0	0	0	1	11	4	0	13	2	1	5	1	2	0	6	1	3	1
TCGA-VS-A8QH-01_CESC	H1b, MA	unmethylated	NA	NA	113	27	0.238938	0	2	1	2	5	0	0	1	0	1	1	0	1	3	0	5	0	0	0	2	0	0	0	3	0	1	0	0	1	2	1	4	1	0	11	0	2	2	5	0	2	3
TCGA-VS-A8QM-01_CESC	H2b	unmethylated	11	non-HRD	94	19	0.202128	0	1	0	0	0	2	0	0	0	0	0	0	3	1	1	0	1	1	0	0	1	0	0	0	0	1	0	0	9	3	1	11	1	0	5	0	1	0	4	0	0	0
TCGA-VS-A94W-01_CESC	H2a	unmethylated	19	non-HRD	62	22	0.354839	0	1	0	0	1	0	0	0	1	0	0	0	0	0	0	3	0	0	0	0	0	0	0	0	0	0	0	0	1	1	0	4	0	0	8	1	1	0	2	0	4	1
TCGA-VS-A94X-01_CESC	H2b	unmethylated	12	non-HRD	256	29	0.113281	0	0	0	0	1	1	1	1	0	0	1	1	7	4	8	5	2	0	1	1	1	0	0	2	0	0	0	1	37	11	5	41	1	2	5	0	4	3	5	0	1	2
TCGA-VS-A94Y-01_CESC	H3	unmethylated	49	HRD	41	14	0.341463	0	1	1	0	1	0	0	0	2	1	0	2	0	0	0	1	1	0	0	0	0	1	0	1	0	0	0	0	0	0	0	1	0	0	3	0	1	2	4	0	0	0
TCGA-VS-A94Z-01_CESC	H1b, MA	unmethylated	24	non-HRD	565	184	0.325664	3	1	0	0	6	5	3	23	5	5	4	6	4	5	1	11	0	0	0	1	0	0	0	0	1	1	1	2	29	7	4	32	3	5	27	1	4	4	22	0	16	40
TCGA-VS-A950-01_CESC	H2b	unmethylated	40	non-HRD	91	19	0.208791	0	1	0	1	0	0	1	0	1	2	0	1	4	0	0	0	0	0	0	0	0	0	1	0	0	0	0	0	6	6	0	10	0	0	4	0	2	0	5	1	0	2
TCGA-VS-A952-01_CESC	H1b, BA	unmethylated	22	non-HRD	101	36	0.356436	0	2	0	0	0	0	0	0	1	1	0	0	0	3	1	2	0	0	0	0	0	0	0	0	0	0	0	0	3	1	1	7	0	3	5	0	1	0	11	0	0	1
TCGA-VS-A953-01_CESC	H1b, BA	unmethylated	26	non-HRD	321	42	0.130841	0	1	0	1	1	1	1	1	0	0	2	4	3	4	2	7	2	0	1	5	1	3	1	2	1	1	0	2	39	19	2	55	0	2	7	3	3	1	7	0	4	3
TCGA-VS-A954-01_CESC	H1b, BA	unmethylated	16	non-HRD	63	21	0.333333	0	0	0	0	1	0	0	1	1	0	0	0	2	1	1	1	0	1	0	1	0	0	0	0	0	0	0	0	2	1	1	8	1	0	4	0	0	2	8	0	1	2
TCGA-VS-A957-01_CESC	H2b	unmethylated	22	non-HRD	56	23	0.410714	1	0	0	0	1	0	0	1	0	1	0	0	1	1	0	0	0	0	0	0	0	0	1	0	0	1	0	1	1	0	1	0	0	0	4	1	2	1	5	1	1	1
TCGA-VS-A958-01_CESC	H2a	unmethylated	18	non-HRD	734	78	0.106267	0	1	0	1	0	0	1	0	2	0	1	1	10	7	2	5	4	0	2	2	2	1	0	2	2	3	1	1	97	56	19	115	4	3	5	3	6	3	4	1	9	2
TCGA-VS-A959-01_CESC	H2b	unmethylated	55	HRD	225	61	0.271111	1	0	0	0	0	0	0	0	0	0	0	1	0	2	1	4	0	0	0	0	1	0	0	1	0	0	0	0	11	7	5	13	1	2	9	0	1	2	9	1	1	2
TCGA-VS-A9U5-01_CESC	H3	unmethylated	54	HRD	70	25	0.357143	1	1	0	0	1	1	0	0	2	1	0	1	0	0	0	2	0	1	0	0	0	0	1	0	1	0	0	2	1	0	1	3	1	1	4	0	1	0	7	1	0	1
TCGA-VS-A9U6-01_CESC	H1b, MA	unmethylated	29	non-HRD	351	114	0.324786	0	3	0	2	6	7	2	17	2	2	0	2	4	8	0	5	0	0	0	3	0	1	1	0	0	1	0	2	12	4	3	16	8	3	19	2	3	4	34	2	8	11
TCGA-VS-A9U7-01_CESC	H1b, MA	unmethylated	35	non-HRD	146	16	0.109589	1	0	1	0	0	0	0	1	0	1	0	0	0	5	1	2	0	0	0	0	1	1	0	1	0	0	0	1	19	7	3	26	0	0	1	0	2	0	3	1	1	1
TCGA-VS-A9UA-01_CESC	H2b	unmethylated	21	non-HRD	153	28	0.183007	0	0	0	0	1	0	0	2	0	1	0	0	3	1	0	2	1	0	0	0	1	0	0	0	0	0	1	0	20	8	4	21	0	1	3	1	5	3	3	0	0	2
TCGA-VS-A9UB-01_CESC	H2b	unmethylated	34	non-HRD	92	18	0.195652	0	0	0	0	1	4	0	2	0	1	1	2	0	1	0	0	0	2	1	1	0	0	0	0	0	1	0	0	3	1	1	3	1	3	4	0	0	1	5	1	1	0
TCGA-VS-A9UC-01_CESC	H2b	unmethylated	31	non-HRD	157	21	0.133758	1	0	0	0	0	0	0	0	0	0	0	0	4	2	1	2	1	1	0	0	0	0	0	2	0	0	0	1	20	4	3	28	0	0	5	0	1	1	4	1	1	2
TCGA-VS-A9UD-01_CESC	H1b, BA	unmethylated	40	non-HRD	148	61	0.412162	1	0	0	0	0	1	0	0	1	0	1	1	1	5	0	3	0	0	0	0	0	0	0	1	0	0	0	0	6	2	2	7	1	0	15	0	3	2	10	1	1	0
TCGA-VS-A9UH-01_CESC	H1b, BA	unmethylated	30	non-HRD	192	18	0.09375	2	0	0	0	0	1	0	0	0	1	0	1	2	2	1	4	3	0	0	0	0	0	0	0	0	0	0	0	36	14	5	33	1	2	2	1	0	0	3	1	1	4
TCGA-VS-A9UI-01_CESC	H1b, MA	unmethylated	22	non-HRD	120	36	0.3	1	1	0	0	0	0	1	0	0	1	1	1	1	1	1	3	0	1	0	0	0	0	0	0	0	0	0	0	8	1	1	7	1	1	8	0	3	2	9	0	2	0
TCGA-VS-A9UJ-01_CESC	H1b, MA	unmethylated	0	non-HRD	252	78	0.309524	0	3	0	1	2	1	1	19	1	2	2	1	1	3	1	2	2	0	1	0	0	0	0	0	1	1	0	1	0	0	1	1	7	7	25	2	2	5	17	2	17	24
TCGA-VS-A9UL-01_CESC	H2b	unmethylated	51	HRD	111	44	0.396396	0	0	0	2	1	0	0	1	1	0	2	0	0	3	0	1	0	2	1	1	1	0	0	2	0	0	0	0	3	0	0	6	2	0	6	0	2	0	13	0	0	2
TCGA-VS-A9UM-01_CESC	H1a, BA	unmethylated	21	non-HRD	53	14	0.264151	2	0	0	1	0	0	0	0	1	1	0	0	0	2	1	1	1	0	0	2	0	0	0	1	1	1	0	0	2	1	1	4	0	0	0	0	0	0	6	0	1	0
TCGA-VS-A9UO-01_CESC	H1b, BA	unmethylated	44	HRD	44	8	0.181818	2	1	0	1	1	2	0	0	0	0	1	2	1	0	0	0	0	0	0	0	1	0	0	3	0	1	0	0	2	0	0	0	0	0	4	0	2	0	3	2	0	2
TCGA-VS-A9UP-01_CESC	H1a, MA	unmethylated	59	HRD	174	29	0.166667	0	0	0	2	2	1	1	1	2	0	0	2	4	9	4	2	0	0	0	3	0	1	0	0	0	1	0	1	15	8	5	21	3	1	2	1	3	1	10	0	0	2
TCGA-VS-A9UQ-01_CESC	H3	unmethylated	21	non-HRD	23	5	0.217391	0	1	0	0	0	0	0	0	0	1	0	1	0	0	0	1	0	0	0	0	0	0	0	0	2	0	0	0	1	0	0	0	1	0	0	0	1	0	3	0	0	1
TCGA-VS-A9UR-01_CESC	H2a	unmethylated	22	non-HRD	100	27	0.27	0	0	0	0	1	0	1	3	3	1	0	0	1	2	0	2	0	0	0	0	0	0	0	0	0	1	0	1	6	2	1	13	0	3	8	0	1	0	9	0	1	1
TCGA-VS-A9UT-01_CESC	H3	unmethylated	53	HRD	23	10	0.434783	1	0	0	2	0	0	0	0	0	0	0	0	0	1	0	0	0	0	0	0	0	0	0	1	0	0	0	0	0	0	0	0	0	0	4	0	0	0	3	0	0	0
TCGA-VS-A9UU-01_CESC	H1a, BA	unmethylated	7	non-HRD	60	28	0.466667	1	1	0	0	0	0	0	0	0	0	0	0	0	1	0	1	0	1	0	0	0	0	0	0	0	0	0	0	1	4	0	0	0	1	5	0	2	0	5	2	0	0
TCGA-VS-A9UV-01_CESC	H1a, BA	unmethylated	27	non-HRD	76	36	0.473684	0	1	0	0	0	1	0	0	0	0	0	0	2	2	0	0	0	2	0	0	0	0	1	0	0	0	0	0	0	1	0	3	0	0	6	0	0	0	8	2	2	1
TCGA-VS-A9UY-01_CESC	H3	unmethylated	26	non-HRD	99	16	0.161616	1	1	0	1	0	0	0	0	0	0	0	1	0	2	4	2	0	0	0	1	0	0	0	0	0	0	0	2	14	2	3	11	0	1	3	1	1	1	3	0	1	0
TCGA-VS-A9UZ-01_CESC	H2b	unmethylated	11	non-HRD	147	31	0.210884	0	0	0	0	0	0	2	1	0	0	2	0	2	0	2	0	1	0	0	1	0	2	0	2	0	0	0	0	9	6	1	16	1	3	1	1	1	1	9	1	0	0
TCGA-VS-A9V0-01_CESC	H1b, BA	unmethylated	43	HRD	37	5	0.135135	0	2	0	1	2	0	1	1	0	0	1	0	0	0	0	2	0	1	0	0	0	1	0	0	0	0	0	1	2	0	0	1	0	0	1	0	0	0	0	0	0	1
TCGA-VS-A9V1-01_CESC	H2b	unmethylated	28	non-HRD	141	18	0.12766	3	4	0	2	0	1	0	3	0	2	0	1	5	3	0	1	2	1	1	1	0	1	0	2	1	1	1	3	9	6	1	20	1	2	3	0	1	1	2	2	1	2
TCGA-VS-A9V2-01_CESC	H3	unmethylated	35	non-HRD	35	14	0.4	1	0	0	0	0	1	1	0	0	0	0	0	1	0	0	3	0	0	0	1	0	0	0	0	0	0	0	0	0	0	0	4	0	0	4	0	0	0	2	0	1	0
TCGA-VS-A9V3-01_CESC	H2b	unmethylated	17	non-HRD	141	37	0.262411	1	0	0	0	0	0	1	0	0	2	1	2	6	3	0	8	0	0	1	0	0	0	0	2	0	0	0	0	11	4	1	16	0	1	6	0	1	0	3	1	1	3
TCGA-VS-A9V4-01_CESC	H3	unmethylated	31	non-HRD	104	43	0.413462	0	1	0	0	0	1	0	0	2	0	0	2	1	1	1	0	0	0	0	0	0	0	0	0	0	1	0	0	1	1	2	3	3	1	11	0	1	0	6	1	0	2
TCGA-VS-A9V5-01_CESC	H3	unmethylated	11	non-HRD	114	27	0.236842	0	2	0	2	1	0	0	1	1	1	0	0	5	0	1	2	0	0	0	1	1	0	0	1	0	1	0	0	5	7	1	7	2	2	3	0	1	1	4	0	1	2
TCGA-VS-AA62-01_CESC	H2b	unmethylated	23	non-HRD	87	12	0.137931	1	0	0	0	0	0	0	0	1	0	0	0	0	3	0	1	1	0	0	1	0	1	0	0	0	0	0	0	19	3	2	17	1	0	1	1	2	0	1	0	0	1
TCGA-WL-A834-01_CESC	H2b	unmethylated	30	non-HRD	85	27	0.317647	0	1	1	2	0	0	0	2	1	1	0	1	0	1	0	1	0	1	0	0	1	0	1	1	1	0	0	1	8	3	0	5	1	0	7	0	1	0	10	0	1	4
TCGA-XS-A8TJ-01_CESC	H3	unmethylated	37	non-HRD	82	29	0.353659	2	1	0	0	0	0	0	0	0	0	0	0	2	0	0	1	0	0	0	0	0	0	0	0	0	0	0	0	2	2	0	2	0	0	11	0	1	1	8	0	2	0
TCGA-ZJ-A8QO-01_CESC	H3	NA	15	non-HRD	59	21	0.355932	2	0	0	0	0	0	0	1	2	0	2	1	0	0	2	0	1	0	0	0	0	0	1	0	0	0	0	0	1	0	0	3	2	0	7	1	0	2	7	3	1	2
TCGA-ZJ-A8QR-01_CESC	H2b	unmethylated	34	non-HRD	119	19	0.159664	0	0	2	1	0	1	0	0	0	0	0	1	3	1	0	0	0	0	1	0	0	0	0	0	0	0	0	0	11	6	1	17	0	1	2	0	3	0	3	1	2	2
TCGA-ZJ-AAX4-01_CESC	H3	unmethylated	25	non-HRD	45	17	0.377778	0	0	1	0	0	0	0	1	2	0	0	2	1	0	0	1	0	0	0	0	0	0	0	0	0	0	0	1	0	0	0	1	0	1	6	0	0	0	3	0	0	0
TCGA-ZJ-AAX8-01_CESC	H3	unmethylated	24	non-HRD	58	7	0.12069	0	1	1	0	1	0	1	0	1	2	0	1	2	3	1	0	0	0	0	0	0	0	0	0	0	0	0	2	3	2	0	5	0	0	1	0	2	0	3	0	0	0
TCGA-ZJ-AAXA-01_CESC	H3	unmethylated	15	non-HRD	55	12	0.218182	1	0	0	1	0	0	0	0	0	0	0	0	3	0	1	1	0	0	0	0	1	0	0	0	0	0	0	0	5	1	0	1	1	0	1	0	1	0	3	0	2	1
TCGA-ZJ-AAXB-01_CESC	H3	unmethylated	33	non-HRD	121	19	0.157025	2	2	2	2	1	0	0	1	0	1	3	0	1	1	0	2	1	0	3	2	0	2	3	1	0	1	0	0	6	5	1	7	0	1	7	0	2	0	2	0	0	3
TCGA-ZJ-AAXD-01_CESC	H2b	unmethylated	14	non-HRD	80	14	0.175	0	0	0	0	1	0	0	2	0	2	1	1	5	2	1	1	0	0	0	0	0	0	0	0	0	0	0	1	5	4	0	12	1	0	5	1	2	3	0	0	0	0
TCGA-ZJ-AAXF-01_CESC	H3	unmethylated	10	non-HRD	45	22	0.488889	0	0	0	1	0	1	0	0	0	0	0	0	0	0	0	2	0	0	0	1	1	0	1	0	0	0	0	2	0	1	0	0	1	0	5	0	0	2	3	1	0	0
TCGA-ZJ-AAXI-01_CESC	H2b	unmethylated	20	non-HRD	63	16	0.253968	1	1	0	0	0	0	0	0	0	0	0	0	3	0	1	1	0	1	0	1	0	0	0	0	0	0	0	0	2	0	1	6	1	0	3	0	0	0	4	0	2	1
TCGA-ZJ-AAXJ-01_CESC	H2b	unmethylated	28	non-HRD	82	22	0.268293	0	0	0	0	0	0	0	1	0	0	0	1	0	2	1	2	0	0	0	1	0	0	0	0	1	0	0	0	3	3	1	6	0	2	5	0	1	1	5	0	1	1
TCGA-ZJ-AAXN-01_CESC	H3	unmethylated	16	non-HRD	50	15	0.3	1	0	1	0	0	0	0	3	0	2	0	0	1	0	2	0	0	0	0	1	0	0	0	1	0	0	0	0	0	0	0	1	0	0	2	0	1	0	0	1	2	1
TCGA-ZJ-AAXT-01_CESC	H1b, MA	unmethylated	13	non-HRD	143	26	0.181818	0	0	0	0	0	1	0	0	1	0	0	0	3	2	1	2	2	0	0	0	0	0	2	0	0	0	0	0	16	8	2	18	1	0	2	0	2	2	1	1	1	0
TCGA-ZJ-AAXU-01_CESC	H1b, MA	unmethylated	24	non-HRD	356	33	0.0926966	2	0	0	0	1	1	0	2	1	0	0	0	8	5	1	5	2	1	0	0	2	0	0	3	1	0	0	0	44	19	2	51	1	0	3	0	4	0	4	2	4	0
TCGA-ZJ-AB0H-01_CESC	H3	unmethylated	36	non-HRD	97	28	0.28866	1	1	0	0	1	0	0	1	0	0	1	1	2	0	0	1	1	1	1	0	0	1	1	0	0	0	0	0	6	2	3	9	0	0	6	1	2	1	6	2	0	2
TCGA-ZJ-AB0I-01_CESC	H1a, BA	unmethylated	56	HRD	88	13	0.147727	1	3	0	0	1	4	0	0	2	3	0	0	2	0	0	0	1	1	1	2	2	1	0	0	1	0	0	2	4	1	0	9	1	1	3	0	1	0	2	2	3	2
TCGA-ZX-AA5X-01_CESC	H2b	NA	16	non-HRD	59	31	0.525424	1	0	0	1	1	0	0	1	0	1	0	0	0	0	0	0	0	0	0	0	0	0	0	0	0	0	0	0	0	1	0	0	0	1	6	0	1	1	11	0	1	1
TCGA-3X-AAV9-01_CHOL	H1b, BA	unmethylated	38	non-HRD	43	13	0.302326	0	0	0	0	0	0	2	1	0	1	0	0	2	0	0	1	0	0	0	2	0	0	0	0	0	0	1	0	1	1	0	3	0	0	5	0	2	0	2	1	0	0
TCGA-3X-AAVA-01_CHOL	H3	unmethylated	16	non-HRD	28	2	0.0714286	0	1	0	0	0	2	0	1	1	2	0	2	0	0	1	0	0	0	0	0	1	0	0	1	0	0	0	0	0	1	0	0	1	0	1	0	0	0	1	0	1	0
TCGA-3X-AAVB-01_CHOL	H2b	unmethylated	22	non-HRD	28	6	0.214286	2	2	0	0	1	1	0	1	1	0	0	0	3	0	0	0	0	0	0	0	1	0	0	1	0	0	0	0	0	0	0	1	0	0	1	0	0	0	1	0	1	2
TCGA-3X-AAVC-01_CHOL	H2b	unmethylated	36	non-HRD	44	9	0.204545	1	1	0	0	1	0	0	1	1	0	0	0	0	1	1	0	0	0	0	0	1	0	0	1	0	0	0	0	0	2	0	0	1	0	4	1	0	0	3	0	3	3
TCGA-3X-AAVE-01_CHOL	H3	unmethylated	23	non-HRD	36	12	0.333333	0	0	0	0	0	0	0	1	0	0	1	1	1	0	0	0	0	0	0	0	0	0	0	1	0	0	0	0	1	0	0	0	1	0	2	0	0	1	6	1	1	2
TCGA-4G-AAZO-01_CHOL	H1b, MA	unmethylated	27	non-HRD	33	1	0.030303	2	1	0	0	1	2	0	0	1	0	0	2	1	0	0	0	0	1	0	0	0	0	0	0	0	1	0	0	0	0	0	0	0	1	1	0	1	0	0	0	2	0
TCGA-4G-AAZT-01_CHOL	H1b, BA	unmethylated	25	non-HRD	41	9	0.219512	0	2	1	0	0	0	0	0	0	0	1	1	1	0	0	1	0	0	0	1	0	0	0	1	0	0	0	0	1	0	0	0	1	1	3	0	1	0	2	0	0	3
TCGA-W5-AA2G-01_CHOL	H2b	unmethylated	34	non-HRD	33	11	0.333333	1	2	0	0	0	0	0	1	0	2	0	1	2	1	0	3	0	0	0	0	0	1	0	0	0	1	0	0	0	0	0	0	0	0	2	0	0	0	5	0	0	0
TCGA-W5-AA2H-01_CHOL	H3	unmethylated	0	non-HRD	6	0	0	1	0	0	0	0	0	0	0	0	0	0	0	0	0	0	1	0	0	0	0	0	0	0	0	0	0	0	0	0	0	0	0	0	0	0	0	0	0	0	0	1	2
TCGA-W5-AA2I-01_CHOL	H2b	unmethylated	23	non-HRD	43	12	0.27907	0	0	0	0	0	0	1	0	0	0	0	0	0	0	0	2	0	0	0	0	0	0	0	1	0	0	0	0	0	0	1	1	1	1	1	0	0	0	4	1	0	0
TCGA-W5-AA2O-01_CHOL	H3	unmethylated	24	non-HRD	23	5	0.217391	0	0	0	0	1	0	0	1	0	0	0	1	0	0	1	2	1	0	0	0	0	0	0	0	0	0	0	0	0	0	0	0	2	0	0	0	1	0	2	0	0	0
TCGA-W5-AA2Q-01_CHOL	H2b	unmethylated	17	non-HRD	42	5	0.119048	0	1	0	3	0	0	0	1	1	1	0	2	1	0	0	2	0	0	0	0	0	1	1	0	0	0	0	0	0	0	1	0	0	2	1	0	1	1	1	0	2	0
TCGA-W5-AA2R-01_CHOL	H3	unmethylated	29	non-HRD	20	2	0.1	1	0	0	0	1	0	0	1	0	0	0	0	0	1	0	2	0	0	0	0	0	1	0	0	0	1	0	1	0	0	0	0	0	0	0	0	0	1	1	0	2	2
TCGA-W5-AA2T-01_CHOL	H3	unmethylated	33	non-HRD	30	8	0.266667	0	0	0	0	0	0	0	1	0	0	0	1	1	0	0	0	0	0	0	0	0	1	0	0	0	0	0	0	0	0	0	1	1	0	2	0	1	1	1	0	0	1
TCGA-W5-AA2U-01_CHOL	H3	unmethylated	35	non-HRD	68	15	0.220588	1	1	0	1	3	1	2	1	1	2	0	2	1	4	1	2	0	1	0	0	0	0	0	0	0	2	0	1	0	0	1	0	1	0	1	2	0	1	5	0	0	2
TCGA-W5-AA2W-01_CHOL	H1b, BA	unmethylated	23	non-HRD	24	5	0.208333	1	1	0	0	0	0	0	0	0	1	0	0	0	0	0	0	0	0	0	0	0	0	0	0	0	0	0	0	1	0	0	0	1	0	2	1	0	0	1	3	0	0
TCGA-W5-AA2X-01_CHOL	H1b, BA	unmethylated	23	non-HRD	51	8	0.156863	2	0	1	0	3	3	0	0	0	1	0	1	1	2	0	1	0	1	0	0	0	0	0	0	0	0	0	1	0	0	1	0	0	1	3	0	1	0	1	1	1	6
TCGA-W5-AA2Z-01_CHOL	H3	unmethylated	15	non-HRD	23	5	0.217391	0	0	0	0	0	0	1	0	0	1	0	0	1	0	1	1	0	0	0	0	0	0	0	0	1	0	0	1	1	2	0	0	0	2	1	0	0	0	3	0	1	0
TCGA-W5-AA30-01_CHOL	H2a	unmethylated	32	non-HRD	50	8	0.16	0	0	1	0	0	0	0	1	0	0	0	0	1	1	0	1	2	0	0	2	0	0	0	1	0	0	0	0	2	0	1	0	1	1	4	0	0	1	2	2	2	1
TCGA-W5-AA31-01_CHOL	H1b, MA	unmethylated	29	non-HRD	39	4	0.102564	2	1	0	0	0	1	3	1	1	1	0	1	0	1	0	1	0	1	1	0	0	0	0	0	0	0	0	0	0	0	0	1	0	1	0	0	1	1	1	0	0	1
TCGA-W5-AA33-01_CHOL	H3	unmethylated	32	non-HRD	26	4	0.153846	1	0	0	0	0	0	0	1	4	1	0	0	0	0	0	1	0	1	0	0	0	0	0	0	0	0	0	1	0	0	0	0	0	1	3	0	1	0	0	0	0	3
TCGA-W5-AA34-01_CHOL	H3	unmethylated	28	non-HRD	33	6	0.181818	1	0	0	1	1	0	0	0	2	1	1	0	0	0	0	0	0	1	0	0	1	2	0	0	0	0	1	1	1	0	0	0	0	0	1	1	0	1	2	2	0	0
TCGA-W5-AA36-01_CHOL	H3	unmethylated	21	non-HRD	42	6	0.142857	3	0	0	0	0	0	0	1	3	1	1	1	2	0	1	3	1	0	0	1	0	0	0	1	0	0	0	1	0	0	0	0	2	1	3	0	1	1	1	1	0	2
TCGA-W5-AA38-01_CHOL	H3	unmethylated	11	non-HRD	26	5	0.192308	1	0	0	0	0	1	0	2	0	0	0	0	2	0	0	0	0	0	0	1	0	0	1	0	0	0	0	0	0	0	0	2	0	1	2	0	2	0	0	0	0	0
TCGA-W5-AA39-01_CHOL	H1b, MA	unmethylated	14	non-HRD	592	24	0.0405405	6	4	0	2	11	5	1	3	2	3	2	5	6	8	0	5	0	4	1	4	3	3	3	3	1	2	1	2	5	3	3	5	7	6	5	7	3	6	7	7	3	10
TCGA-W6-AA0S-01_CHOL	H3	unmethylated	33	non-HRD	30	4	0.133333	0	0	0	1	0	1	1	1	1	0	0	0	0	0	0	0	0	1	0	0	0	0	0	0	1	0	0	0	2	1	0	0	1	0	1	0	3	2	1	1	0	1
TCGA-WD-A7RX-01_CHOL	H2b	unmethylated	24	non-HRD	28	2	0.0714286	0	1	0	0	0	2	0	0	0	0	0	1	0	1	0	2	0	0	0	0	0	0	0	0	1	0	0	0	0	0	0	0	1	0	2	0	1	2	0	1	2	1
TCGA-YR-A95A-01_CHOL	H2b	unmethylated	24	non-HRD	24	8	0.333333	0	0	1	0	0	0	0	1	1	0	0	0	1	0	1	1	0	0	0	0	0	0	0	1	0	0	0	0	0	0	0	0	0	1	2	0	0	0	1	0	0	1
TCGA-ZD-A8I3-01_CHOL	H3	unmethylated	7	non-HRD	31	4	0.129032	1	0	0	0	1	0	1	0	0	0	0	1	1	0	1	1	1	0	0	0	0	1	0	0	0	1	1	0	3	0	0	0	0	0	1	0	1	0	1	0	0	0
TCGA-ZH-A8Y1-01_CHOL	H2b	unmethylated	28	non-HRD	36	4	0.111111	1	2	1	0	0	0	0	2	0	0	1	0	0	0	1	0	0	0	0	0	0	0	0	1	0	1	0	0	1	1	0	0	0	1	1	1	0	0	0	0	0	1
TCGA-ZH-A8Y2-01_CHOL	H2b	unmethylated	32	non-HRD	42	6	0.142857	1	1	0	0	0	1	0	0	0	1	2	0	0	1	1	0	0	2	0	0	0	0	0	0	0	0	0	0	0	1	0	1	0	2	1	0	0	3	1	0	0	3
TCGA-ZH-A8Y4-01_CHOL	H1b, MA	unmethylated	29	non-HRD	51	18	0.352941	3	1	0	1	1	1	0	4	2	1	1	1	0	0	1	1	0	0	0	0	0	0	0	1	0	0	0	0	1	0	0	0	0	0	4	0	0	1	3	0	1	1
TCGA-ZH-A8Y5-01_CHOL	H2b	unmethylated	34	non-HRD	22	5	0.227273	1	0	0	0	0	0	0	2	1	0	2	0	0	0	0	0	0	1	0	0	0	0	0	0	0	0	0	0	0	0	0	1	0	0	2	0	1	1	1	0	0	0
TCGA-ZH-A8Y6-01_CHOL	H3	unmethylated	0	non-HRD	37	6	0.162162	1	0	1	0	0	1	2	2	0	1	0	0	1	1	1	0	0	0	0	0	0	0	0	0	0	0	0	0	3	3	0	2	0	0	1	0	0	1	1	1	1	0
TCGA-ZH-A8Y8-01_CHOL	H1b, MA	unmethylated	30	non-HRD	27	5	0.185185	0	0	0	1	0	0	0	1	0	0	1	1	1	0	0	0	0	0	0	1	0	0	0	0	0	0	0	0	1	0	0	1	1	0	3	0	0	0	0	0	1	2
TCGA-ZU-A8S4-01_CHOL	H3	unmethylated	29	non-HRD	45	8	0.177778	1	1	1	0	1	1	0	0	0	0	0	1	0	0	0	1	0	0	0	1	0	0	0	2	2	0	0	1	1	0	1	1	0	0	1	0	0	1	3	0	2	4
TCGA-3L-AA1B-01_COAD	H3	unmethylated	13	non-HRD	118	58	0.491525	0	2	0	3	2	0	1	2	4	0	0	4	2	2	0	2	2	0	0	1	0	0	0	1	0	0	1	1	0	0	0	2	2	1	12	0	4	4	18	0	1	1
TCGA-4N-A93T-01_COAD	H2b	unmethylated	12	non-HRD	81	27	0.333333	0	4	0	1	2	1	1	2	2	2	0	1	2	1	1	5	0	0	0	0	1	0	0	1	0	0	0	0	0	0	0	1	1	2	9	0	1	0	8	2	1	3
TCGA-4T-AA8H-01_COAD	H2b	unmethylated	3	non-HRD	116	57	0.491379	1	2	0	0	0	2	1	3	1	2	0	1	1	2	0	5	0	0	0	1	0	0	0	2	0	0	0	0	0	1	0	0	2	0	16	1	2	4	14	5	4	0
TCGA-5M-AAT4-01_COAD	H3	NA	35	non-HRD	162	51	0.314815	2	1	0	1	1	0	1	1	2	3	0	3	2	2	0	3	0	3	1	2	2	3	0	1	0	2	1	3	1	0	1	9	2	3	9	1	1	3	12	1	3	2
TCGA-5M-AAT6-01_COAD	H1a, MA	NA	6	non-HRD	1541	781	0.506814	3	1	0	4	6	16	6	47	1	8	4	9	0	4	2	1	0	1	0	4	0	0	0	1	1	1	0	2	0	2	0	0	21	18	210	8	6	8	169	3	37	67
TCGA-5M-AATE-01_COAD	H3	unmethylated	10	non-HRD	110	48	0.436364	0	2	0	1	1	0	0	1	0	1	0	1	1	0	1	3	0	1	0	0	3	0	1	0	0	0	0	0	0	0	0	4	3	0	15	3	0	1	11	2	3	2
TCGA-A6-2671-01_COAD	H3	NA	28	non-HRD	52	23	0.442308	1	1	0	0	1	0	2	0	1	0	0	0	1	0	0	0	0	0	0	0	1	3	1	0	0	1	1	0	0	0	0	1	0	0	5	0	1	0	6	0	1	2
TCGA-A6-2674-01_COAD	H2b	unmethylated	40	non-HRD	120	51	0.425	0	1	0	1	2	1	0	1	2	1	0	3	0	1	0	3	0	0	0	0	0	0	0	3	0	0	0	1	3	1	0	7	2	2	13	2	0	3	9	1	1	0
TCGA-A6-2675-01_COAD	H3	NA	43	HRD	85	46	0.541176	3	2	0	0	1	1	0	0	0	0	0	0	0	1	0	1	0	1	0	0	0	1	0	0	0	0	1	0	0	0	0	1	0	1	12	0	1	2	12	0	2	0
TCGA-A6-2677-01_COAD	H2b	unmethylated	20	non-HRD	113	54	0.477876	0	2	0	0	0	1	0	3	2	2	0	1	0	1	0	2	1	1	0	0	0	1	1	0	0	1	0	1	1	2	0	1	3	0	13	1	2	1	16	3	2	1
TCGA-A6-2678-01_COAD	H3	NA	33	non-HRD	27	13	0.481481	0	0	0	0	0	0	0	0	1	1	0	0	0	0	0	0	0	0	0	0	0	0	0	0	1	1	0	1	0	1	0	0	0	0	2	0	0	1	4	0	1	1
TCGA-A6-2681-01_COAD	H3	NA	28	non-HRD	124	57	0.459677	1	1	0	0	0	1	1	2	0	2	2	4	2	2	1	2	0	1	0	0	1	0	0	2	0	0	0	0	0	1	0	1	0	1	18	1	3	0	16	0	1	1
TCGA-A6-2683-01_COAD	H3	unmethylated	15	non-HRD	33	18	0.545455	0	0	0	0	1	0	0	0	0	0	0	1	0	1	0	0	0	0	0	0	0	0	0	1	0	1	0	0	1	0	0	0	0	0	4	0	0	1	9	0	0	2
TCGA-A6-2684-01_COAD	H2b	unmethylated	13	non-HRD	96	44	0.458333	2	2	0	1	0	0	0	1	1	1	1	1	1	1	1	0	0	1	1	1	0	0	0	0	0	1	0	0	1	0	0	2	1	2	9	2	3	2	12	2	1	1
TCGA-A6-2685-01_COAD	H3	unmethylated	22	non-HRD	44	19	0.431818	0	0	0	1	1	1	0	0	0	2	1	1	1	1	0	1	1	0	0	0	0	2	0	0	0	0	0	0	1	0	0	1	0	0	4	0	0	0	7	0	0	0
TCGA-A6-2686-01_COAD	H1b, BA	unmethylated	40	non-HRD	1610	727	0.451553	2	2	1	9	14	36	16	100	2	8	3	15	3	7	3	14	1	1	3	3	1	0	0	1	1	3	0	3	1	1	1	2	23	16	164	11	13	20	201	19	61	112
TCGA-A6-3807-01_COAD	H1b, MA	unmethylated	44	HRD	87	23	0.264368	1	0	0	2	0	0	0	1	0	0	1	0	0	1	1	1	1	0	0	2	0	0	0	0	0	0	0	1	3	0	0	2	1	2	3	2	4	0	5	3	2	1
TCGA-A6-3808-01_COAD	H3	unmethylated	NA	NA	137	52	0.379562	1	4	1	2	0	0	0	1	1	2	1	2	0	1	2	2	1	0	0	2	0	1	0	1	0	0	0	0	0	0	1	0	1	1	15	2	2	2	13	0	5	10
TCGA-A6-3809-01_COAD	H1b, MA	unmethylated	0	non-HRD	900	285	0.316667	1	5	0	2	7	15	8	46	6	11	3	19	2	6	4	12	2	0	0	3	0	0	1	0	1	5	2	2	0	0	0	1	9	12	68	7	6	10	72	7	25	53
TCGA-A6-3810-01_COAD	H2b	unmethylated	24	non-HRD	165	66	0.4	3	3	0	3	0	2	0	2	1	2	2	1	0	3	1	1	0	0	1	1	0	0	0	2	1	0	1	1	2	1	1	5	3	3	24	0	3	5	13	0	3	2
TCGA-A6-4105-01_COAD	H1b, BA	unmethylated	19	non-HRD	141	50	0.35461	3	2	0	1	3	1	0	3	3	0	0	6	2	3	0	0	1	0	2	0	0	0	0	0	0	2	0	1	0	1	2	3	1	0	16	3	1	1	9	1	3	2
TCGA-A6-4107-01_COAD	H2b	unmethylated	21	non-HRD	162	72	0.444444	4	2	0	0	1	0	1	1	3	1	0	1	3	2	0	6	0	0	0	0	0	1	0	1	1	1	0	0	0	1	0	1	3	0	15	3	2	2	23	2	3	4
TCGA-A6-5656-01_COAD	H3	unmethylated	22	non-HRD	97	56	0.57732	1	0	2	0	0	2	0	0	2	0	0	2	2	1	0	2	0	0	0	0	0	2	0	0	1	0	1	1	0	1	1	0	1	1	19	1	1	0	11	2	0	1
TCGA-A6-5657-01_COAD	H3	unmethylated	9	non-HRD	95	37	0.389474	2	0	0	2	3	0	0	1	3	3	2	4	3	1	1	1	0	0	0	3	0	0	0	0	0	0	0	0	1	0	0	1	1	2	8	1	1	3	9	2	0	0
TCGA-A6-5659-01_COAD	H1b, BA	unmethylated	18	non-HRD	194	96	0.494845	2	2	1	4	2	2	0	2	5	5	1	5	3	1	0	6	0	1	0	1	0	0	0	1	1	0	0	0	0	0	0	1	1	0	18	4	6	2	29	1	2	5
TCGA-A6-5660-01_COAD	H1b, BA	unmethylated	18	non-HRD	107	47	0.439252	2	0	0	1	1	0	2	0	1	2	2	1	0	2	0	2	1	0	0	0	0	0	0	1	0	0	1	1	1	1	0	4	0	1	15	0	0	1	11	0	0	3
TCGA-A6-5661-01_COAD	H1b, BA	unmethylated	8	non-HRD	982	476	0.484725	0	7	1	3	6	26	9	62	6	4	2	15	1	6	0	12	2	2	1	2	0	0	1	0	0	4	0	3	0	0	0	1	20	9	107	2	8	10	114	9	36	58
TCGA-A6-5662-01_COAD	H1b, MA	unmethylated	21	non-HRD	59	24	0.40678	3	3	1	0	1	0	0	0	1	0	0	0	0	0	1	0	0	0	0	0	0	0	0	0	0	0	0	0	1	1	0	0	1	1	5	1	1	1	4	1	1	3
TCGA-A6-5664-01_COAD	H2b	unmethylated	7	non-HRD	60	24	0.4	2	0	0	1	0	1	0	0	0	0	1	0	0	0	1	3	0	0	0	1	0	0	0	0	0	0	0	0	0	1	0	0	0	0	10	0	0	0	6	2	1	1
TCGA-A6-5665-01_COAD	H1a, BA	unmethylated	1	non-HRD	1362	514	0.377386	4	3	1	5	5	18	9	55	7	15	2	16	6	8	1	13	1	2	0	2	1	1	1	0	1	5	0	1	0	0	0	0	17	12	124	11	9	10	116	6	24	84
TCGA-A6-5666-01_COAD	H3	unmethylated	15	non-HRD	83	44	0.53012	0	0	1	0	0	0	2	3	4	2	0	0	0	0	0	4	0	0	0	0	0	0	0	0	0	0	0	0	0	0	0	1	0	0	14	0	0	0	7	0	0	0
TCGA-A6-5667-01_COAD	H1a, MA	unmethylated	26	non-HRD	54	23	0.425926	1	1	0	0	0	1	1	1	1	0	0	1	0	2	0	0	0	0	0	1	0	0	0	0	0	0	0	0	0	0	0	0	1	0	5	0	1	1	11	1	1	0
TCGA-A6-6137-01_COAD	H3	unmethylated	19	non-HRD	108	51	0.472222	1	2	0	0	0	0	0	0	3	2	0	0	0	1	0	2	1	3	0	1	0	0	0	0	0	0	0	0	1	0	0	0	3	1	14	2	6	2	11	1	1	1
TCGA-A6-6138-01_COAD	H3	NA	20	non-HRD	90	39	0.433333	0	0	0	2	0	0	0	0	0	2	0	0	2	2	0	1	0	0	0	1	0	0	0	2	0	0	0	1	1	1	0	0	1	3	13	1	3	5	6	0	0	2
TCGA-A6-6142-01_COAD	H3	unmethylated	22	non-HRD	72	29	0.402778	2	0	0	1	0	1	1	1	1	0	0	0	1	1	0	0	0	1	0	0	0	0	0	0	0	0	1	0	1	0	0	1	2	0	7	0	0	1	10	0	1	2
TCGA-A6-6648-01_COAD	H2b	unmethylated	41	non-HRD	81	31	0.382716	0	0	1	1	0	0	1	0	0	1	0	0	0	2	0	1	0	0	0	0	0	0	0	2	0	0	0	0	0	0	0	1	0	1	3	0	1	2	12	4	0	4
TCGA-A6-6649-01_COAD	H1b, MA	NA	35	non-HRD	112	55	0.491071	1	1	0	1	1	0	0	3	2	0	0	0	0	0	0	3	0	0	0	3	3	0	0	0	0	0	0	0	0	0	0	0	1	1	17	1	1	0	12	2	1	4
TCGA-A6-6651-01_COAD	H2b	unmethylated	22	non-HRD	80	27	0.3375	2	1	2	0	1	0	0	1	2	1	1	1	0	0	0	1	0	0	0	0	1	0	0	2	0	0	0	0	1	2	0	1	1	0	5	0	3	0	9	0	0	0
TCGA-A6-6652-01_COAD	H3	unmethylated	13	non-HRD	69	24	0.347826	1	0	0	2	0	3	0	0	2	0	0	3	0	0	0	1	0	0	0	0	0	0	0	0	0	0	1	1	1	0	1	1	1	1	9	0	0	1	9	2	2	3
TCGA-A6-6653-01_COAD	H1b, MA	unmethylated	3	non-HRD	847	444	0.524203	0	2	0	1	12	14	1	23	5	4	3	10	2	3	0	7	0	0	0	1	1	0	0	0	0	3	0	0	1	0	0	0	9	13	132	9	4	9	117	6	26	55
TCGA-A6-6654-01_COAD	H3	unmethylated	41	non-HRD	162	118	0.728395	0	1	0	0	1	0	0	2	2	0	0	1	1	0	0	3	0	0	0	0	1	0	0	0	0	0	0	1	0	1	1	0	0	1	43	1	1	1	26	1	0	1
TCGA-A6-6780-01_COAD	H1b, MA	unmethylated	8	non-HRD	901	334	0.370699	0	2	0	0	10	13	5	63	5	1	3	11	3	7	2	5	1	1	1	3	0	1	0	2	1	2	1	0	0	1	0	3	14	12	79	6	7	5	87	6	20	44
TCGA-A6-6781-01_COAD	H1b, MA	unmethylated	5	non-HRD	1555	977	0.628296	1	3	0	1	6	27	6	58	1	1	0	7	1	7	2	9	1	3	0	3	0	0	0	1	1	5	1	1	0	0	0	1	24	15	262	15	4	8	315	14	50	79
TCGA-A6-6782-01_COAD	H3	unmethylated	31	non-HRD	121	39	0.322314	0	3	0	1	1	0	1	0	7	0	0	3	5	2	0	6	1	1	0	1	0	0	0	0	0	2	0	0	0	1	0	3	0	2	12	3	3	0	12	0	3	1
TCGA-A6-A565-01_COAD	H1b, MA	unmethylated	0	non-HRD	311	142	0.456592	1	0	0	0	1	10	4	12	0	0	0	5	2	1	0	0	0	0	0	0	0	0	0	0	0	0	0	1	0	0	0	1	11	1	38	2	2	6	34	3	12	19
TCGA-A6-A566-01_COAD	H2b	unmethylated	9	non-HRD	139	60	0.431655	2	0	0	2	1	0	1	1	7	0	2	2	3	3	1	6	0	1	0	0	0	0	0	1	1	2	0	1	1	0	0	1	2	3	19	1	3	3	15	1	1	0
TCGA-A6-A567-01_COAD	H3	unmethylated	11	non-HRD	48	23	0.479167	0	0	0	0	2	0	0	0	0	1	0	0	1	1	0	3	0	2	0	0	0	0	0	1	0	1	0	0	0	0	0	0	0	0	8	1	1	0	5	1	0	0
TCGA-A6-A56B-01_COAD	H3	NA	40	non-HRD	80	44	0.55	1	1	0	0	0	1	1	0	1	0	0	0	1	2	0	0	0	1	0	2	2	0	0	1	0	0	0	1	0	0	0	1	2	1	11	0	0	1	11	1	0	3
TCGA-AA-3489-01_COAD	H3	unmethylated	18	non-HRD	103	26	0.252427	0	0	0	1	2	0	1	2	3	1	0	1	2	1	0	4	0	1	0	0	1	0	1	2	0	0	0	1	3	0	0	1	4	1	9	1	3	0	5	3	2	2
TCGA-AA-3492-01_COAD	H1b, MA	NA	3	non-HRD	1637	676	0.412951	3	7	0	6	8	31	4	72	7	18	3	26	2	9	2	15	2	2	0	3	0	0	0	2	1	8	1	3	2	2	1	4	16	22	163	7	4	16	149	7	50	107
TCGA-AA-3496-01_COAD	H1b, MA	unmethylated	24	non-HRD	131	46	0.351145	0	1	0	1	3	6	10	6	2	3	1	1	2	4	0	3	0	0	0	0	0	0	0	0	0	1	0	0	0	2	0	1	1	1	11	1	2	2	14	0	0	3
TCGA-AA-3502-01_COAD	H2b	unmethylated	2	non-HRD	162	91	0.561728	2	2	0	2	1	1	0	1	4	0	1	1	2	0	1	2	0	1	1	0	2	0	0	1	0	1	0	1	2	1	0	1	2	2	25	1	1	1	25	2	3	3
TCGA-AA-3506-01_COAD	H1b, MA	NA	3	non-HRD	131	65	0.496183	1	1	0	2	1	0	0	2	5	2	0	0	2	1	0	3	0	1	0	0	0	0	1	0	0	0	2	1	0	2	0	0	0	1	13	1	2	5	17	1	1	3
TCGA-AA-3510-01_COAD	H1a, MA	unmethylated	0	non-HRD	3046	1029	0.33782	1	8	0	20	3	3	2	12	0	8	0	16	150	14	10	847	1	2	0	0	0	0	1	0	1	1	0	0	1	0	1	2	2	14	50	9	2	7	19	2	10	85
TCGA-AA-3511-01_COAD	H3	unmethylated	24	non-HRD	115	37	0.321739	0	2	0	2	0	1	0	0	0	3	0	0	0	2	0	1	0	0	0	3	0	0	0	0	0	1	0	1	4	2	1	4	1	4	7	0	1	2	12	0	1	2
TCGA-AA-3514-01_COAD	H3	unmethylated	5	non-HRD	30	23	0.766667	1	1	0	0	0	0	0	1	0	0	1	0	0	0	0	1	0	0	0	0	0	0	0	0	0	0	0	0	0	0	0	0	0	0	5	0	0	0	7	0	0	0
TCGA-AA-3517-01_COAD	H3	NA	14	non-HRD	11	6	0.545455	0	0	0	0	0	0	0	0	0	0	1	0	0	0	0	0	0	0	0	1	0	0	0	0	0	0	0	0	0	0	0	0	0	0	3	0	0	0	0	0	0	1
TCGA-AA-3519-01_COAD	H3	unmethylated	27	non-HRD	21	12	0.571429	0	0	0	1	0	1	0	0	1	0	0	0	0	0	0	0	0	0	0	0	0	0	0	0	0	0	0	0	0	0	0	0	0	0	2	0	0	0	4	1	0	2
TCGA-AA-3520-01_COAD	H3	unmethylated	16	non-HRD	19	11	0.578947	0	0	1	0	0	0	0	0	0	0	0	1	0	0	0	1	0	0	0	0	0	0	0	0	0	1	0	0	0	0	0	0	0	1	4	0	0	0	1	0	0	0
TCGA-AA-3521-01_COAD	H3	unmethylated	25	non-HRD	16	11	0.6875	0	0	0	0	0	0	0	0	0	0	0	0	0	0	0	2	0	0	0	1	0	0	0	0	0	0	0	0	0	0	0	0	0	0	2	0	0	0	3	0	0	0
TCGA-AA-3522-01_COAD	H3	unmethylated	28	non-HRD	16	8	0.5	0	0	0	0	0	0	0	0	0	0	0	0	0	0	0	1	0	0	0	0	0	1	0	0	0	0	0	0	0	0	0	0	0	0	2	0	1	0	1	1	0	1
TCGA-AA-3524-01_COAD	H3	NA	14	non-HRD	17	9	0.529412	0	0	0	0	0	0	0	1	0	0	0	0	0	0	0	0	0	0	0	0	0	0	0	0	0	1	0	0	0	0	0	0	0	0	2	0	1	1	3	0	0	0
TCGA-AA-3526-01_COAD	H1b, BA	unmethylated	12	non-HRD	23	14	0.608696	0	0	1	0	0	0	0	0	0	0	0	0	1	0	0	0	0	0	0	0	0	0	0	0	0	0	0	0	0	0	0	0	1	2	3	0	1	0	4	0	0	0
TCGA-AA-3527-01_COAD	H3	unmethylated	12	non-HRD	19	14	0.736842	0	1	0	0	0	0	0	0	0	0	0	0	0	0	0	1	0	0	0	0	0	0	0	1	0	0	0	0	0	0	0	0	0	0	2	0	0	0	6	0	0	0
TCGA-AA-3529-01_COAD	H3	unmethylated	9	non-HRD	10	7	0.7	0	0	0	0	0	0	0	0	0	0	0	1	0	0	0	0	0	0	0	0	0	0	0	0	0	0	0	0	0	0	0	0	0	0	1	0	0	0	3	0	0	0
TCGA-AA-3530-01_COAD	H2b	unmethylated	8	non-HRD	83	40	0.481928	0	4	0	1	3	0	0	2	0	0	0	3	1	2	0	1	1	0	0	0	1	1	0	1	0	0	0	1	0	0	0	1	1	0	9	1	2	1	13	0	2	1
TCGA-AA-3531-01_COAD	H3	unmethylated	8	non-HRD	16	6	0.375	0	0	0	1	0	0	0	1	0	1	0	0	1	1	0	0	0	0	0	0	0	0	0	0	0	0	0	1	0	0	0	0	0	0	1	0	0	1	2	0	0	0
TCGA-AA-3532-01_COAD	H3	unmethylated	36	non-HRD	19	8	0.421053	0	0	0	0	0	0	0	0	0	0	0	1	0	0	1	0	0	0	0	0	0	0	0	0	0	0	0	0	0	0	0	0	0	1	2	1	0	1	2	0	0	0
TCGA-AA-3534-01_COAD	H3	unmethylated	6	non-HRD	19	10	0.526316	0	1	0	0	0	0	0	0	0	0	0	0	0	0	0	0	0	0	0	0	0	0	0	0	0	0	0	0	0	0	0	0	0	1	3	0	0	2	2	0	0	0
TCGA-AA-3538-01_COAD	H3	NA	16	non-HRD	12	5	0.416667	0	0	0	0	0	0	0	0	0	0	0	0	0	0	0	0	0	0	0	0	0	0	0	0	0	0	0	0	0	0	0	1	0	0	1	0	0	0	3	0	0	2
TCGA-AA-3544-01_COAD	H3	unmethylated	26	non-HRD	17	9	0.529412	0	0	0	0	1	0	0	0	0	0	0	0	0	0	0	0	0	0	0	0	0	0	1	0	0	0	0	0	0	0	0	0	0	0	1	0	0	1	3	0	0	1
TCGA-AA-3548-01_COAD	H3	unmethylated	12	non-HRD	17	11	0.647059	0	0	0	0	0	0	0	0	0	0	0	0	0	1	0	0	0	0	0	0	0	0	0	1	0	0	0	0	0	0	0	0	0	1	1	0	0	0	5	0	0	0
TCGA-AA-3549-01_COAD	H3	NA	18	non-HRD	17	9	0.529412	0	0	0	0	0	0	0	0	0	0	1	0	0	0	0	0	0	0	0	0	0	0	0	0	0	0	0	0	0	1	0	0	1	0	1	0	0	0	3	0	0	0
TCGA-AA-3556-01_COAD	H1b, BA	NA	25	non-HRD	16	10	0.625	0	0	0	0	0	0	0	0	1	0	0	0	0	0	0	0	0	0	0	0	0	0	0	0	0	0	0	0	0	0	0	0	0	0	2	0	0	0	3	0	0	1
TCGA-AA-3558-01_COAD	H3	unmethylated	4	non-HRD	15	8	0.533333	0	0	0	0	0	0	0	0	0	0	0	0	0	0	0	0	0	0	0	0	0	0	0	0	0	0	0	0	1	0	0	0	0	0	2	0	1	1	0	0	0	0
TCGA-AA-3560-01_COAD	H3	unmethylated	30	non-HRD	19	5	0.263158	0	0	0	0	0	0	0	0	0	0	0	1	0	0	0	0	1	0	0	1	1	0	0	0	0	0	0	0	0	0	0	0	0	1	1	0	0	0	2	0	0	2
TCGA-AA-3561-01_COAD	H3	unmethylated	20	non-HRD	17	11	0.647059	1	0	0	0	0	0	0	0	1	0	0	0	0	0	0	0	0	0	0	0	0	0	0	1	0	0	0	0	0	0	0	0	0	0	1	0	0	0	6	1	1	0
TCGA-AA-3655-01_COAD	H3	unmethylated	14	non-HRD	73	42	0.575342	0	0	0	2	1	0	0	1	1	0	1	1	2	0	0	0	0	0	1	0	0	0	0	0	0	1	0	0	1	0	0	0	0	1	8	0	0	1	12	0	0	3
TCGA-AA-3660-01_COAD	H3	unmethylated	29	non-HRD	120	57	0.475	1	0	0	0	2	1	0	0	5	0	0	3	5	1	2	3	1	0	0	0	1	0	0	0	1	1	0	1	0	1	1	0	0	2	15	1	1	6	9	1	0	3
TCGA-AA-3662-01_COAD	H3	NA	13	non-HRD	74	31	0.418919	1	0	0	2	0	2	0	0	2	1	0	0	1	0	2	3	1	0	0	0	0	0	0	0	0	0	0	0	0	1	0	2	0	0	9	0	2	3	12	0	3	0
TCGA-AA-3663-01_COAD	H1b, MA	unmethylated	4	non-HRD	1506	366	0.243028	2	3	0	11	16	29	9	125	5	8	3	28	0	4	3	20	0	3	1	10	0	1	0	1	0	7	0	2	0	0	1	2	25	28	81	13	2	12	87	16	48	105
TCGA-AA-3664-01_COAD	H1b, MA	unmethylated	34	non-HRD	137	64	0.467153	1	4	0	0	0	0	1	2	3	1	0	2	1	0	2	2	0	0	0	0	0	1	0	0	0	0	0	1	1	1	0	0	1	3	12	0	0	4	22	0	1	0
TCGA-AA-3666-01_COAD	H3	unmethylated	19	non-HRD	166	40	0.240964	3	2	0	1	0	0	0	2	0	2	0	2	1	3	1	3	1	1	0	6	0	0	1	1	0	3	0	4	1	2	3	4	2	0	7	0	1	1	11	2	5	2
TCGA-AA-3667-01_COAD	H3	unmethylated	9	non-HRD	64	22	0.34375	1	2	1	0	0	1	0	0	0	0	1	1	0	1	1	0	1	1	0	2	0	0	1	0	1	0	0	1	1	0	0	1	1	2	5	0	0	1	3	0	0	1
TCGA-AA-3672-01_COAD	H1b, MA	NA	0	non-HRD	1279	485	0.379203	2	5	0	4	7	23	8	61	4	9	1	28	6	5	1	12	2	1	0	2	0	0	1	1	1	5	1	3	0	1	1	1	25	22	102	7	9	15	94	7	42	82
TCGA-AA-3673-01_COAD	H2b	unmethylated	25	non-HRD	62	37	0.596774	0	0	0	0	0	0	1	1	0	1	0	0	0	1	0	2	0	1	0	2	0	0	1	1	0	0	0	0	0	0	0	0	1	2	16	0	0	1	7	0	0	0
TCGA-AA-3675-01_COAD	H3	NA	4	non-HRD	71	34	0.478873	0	2	0	0	0	0	0	0	2	1	0	1	3	1	1	2	0	0	0	0	1	0	0	0	0	0	0	0	0	0	1	2	1	1	12	0	1	0	8	1	1	1
TCGA-AA-3678-01_COAD	H1b, MA	unmethylated	16	non-HRD	58	26	0.448276	1	0	0	0	0	0	0	0	0	0	0	0	1	2	0	1	1	0	0	1	0	1	0	0	0	0	0	1	0	1	0	0	0	1	9	0	0	1	5	1	0	1
TCGA-AA-3679-01_COAD	H2b	unmethylated	32	non-HRD	57	23	0.403509	0	2	0	0	2	0	1	0	2	1	1	0	1	2	0	0	1	0	0	0	0	0	1	0	1	1	0	1	0	0	0	1	1	0	6	2	0	0	6	1	0	0
TCGA-AA-3680-01_COAD	H1b, BA	unmethylated	18	non-HRD	96	57	0.59375	1	2	0	1	0	1	1	0	2	2	1	0	1	1	0	1	0	0	0	0	0	1	0	0	0	0	0	2	0	1	0	0	2	0	19	0	1	1	11	2	1	1
TCGA-AA-3681-01_COAD	H3	unmethylated	14	non-HRD	95	45	0.473684	2	0	0	1	1	1	0	0	2	2	1	0	1	1	0	0	0	1	0	2	0	1	0	0	0	0	0	1	0	1	0	1	0	1	16	1	0	2	9	0	0	3
TCGA-AA-3684-01_COAD	H2b	unmethylated	18	non-HRD	120	45	0.375	0	3	0	0	0	1	0	1	3	0	0	0	3	0	1	0	0	0	0	0	0	0	0	1	0	4	0	0	0	0	0	4	1	1	13	0	3	2	9	1	2	2
TCGA-AA-3685-01_COAD	H3	unmethylated	18	non-HRD	77	32	0.415584	1	3	0	1	0	2	0	2	1	0	0	0	1	0	0	2	0	1	0	0	0	0	1	1	1	1	0	1	0	0	1	4	0	0	12	1	1	2	7	1	0	2
TCGA-AA-3688-01_COAD	H3	unmethylated	12	non-HRD	62	23	0.370968	2	0	2	0	1	0	0	0	1	0	0	0	1	1	0	3	0	0	0	0	0	0	0	0	0	0	0	0	0	0	0	0	2	1	7	1	1	1	9	0	2	0
TCGA-AA-3692-01_COAD	H1b, BA	unmethylated	16	non-HRD	62	28	0.451613	1	1	1	1	0	1	0	0	2	0	0	2	1	0	1	1	0	1	1	1	0	0	0	0	0	0	0	0	0	3	0	0	1	0	9	2	1	1	6	2	1	1
TCGA-AA-3693-01_COAD	H1b, MA	unmethylated	14	non-HRD	129	29	0.224806	2	5	0	0	4	0	1	1	5	4	0	0	2	0	0	2	0	2	0	0	0	0	1	1	0	1	1	1	2	3	0	4	3	3	9	3	1	8	8	2	1	0
TCGA-AA-3695-01_COAD	H1b, MA	unmethylated	10	non-HRD	144	77	0.534722	3	0	1	0	1	0	0	2	3	0	1	1	4	3	0	5	0	2	0	1	0	0	0	0	2	0	0	1	0	0	0	3	0	1	25	0	2	2	21	2	1	2
TCGA-AA-3696-01_COAD	H1b, MA	NA	10	non-HRD	76	37	0.486842	1	1	0	0	2	1	0	1	1	1	0	1	1	0	0	4	0	1	0	0	0	0	0	0	0	0	0	0	1	1	0	0	1	1	9	0	0	1	11	1	1	2
TCGA-AA-3697-01_COAD	H2b	NA	31	non-HRD	167	42	0.251497	1	3	6	1	4	4	2	0	3	5	4	3	2	5	1	3	0	1	1	4	0	0	0	1	0	1	1	1	3	1	1	5	2	1	17	1	1	0	6	1	6	1
TCGA-AA-3712-01_COAD	H2b	unmethylated	29	non-HRD	112	17	0.151786	0	0	1	1	1	0	0	2	1	0	0	5	5	4	0	6	1	0	0	0	2	0	0	1	0	1	0	2	9	4	0	11	0	0	6	1	1	0	0	0	1	2
TCGA-AA-3713-01_COAD	H1b, BA	unmethylated	4	non-HRD	751	339	0.451398	3	2	0	1	10	11	3	35	1	7	3	13	2	5	1	8	2	1	0	2	0	0	1	0	0	2	2	0	0	0	0	3	7	13	74	4	8	9	64	5	16	41
TCGA-AA-3715-01_COAD	H1b, BA	unmethylated	4	non-HRD	1723	501	0.290772	1	4	1	3	9	16	10	90	7	19	6	34	3	4	2	26	2	0	1	6	1	0	1	2	0	2	3	3	0	2	1	6	17	23	87	14	9	16	85	14	43	124
TCGA-AA-3811-01_COAD	H1b, MA	unmethylated	43	HRD	1631	569	0.348866	4	3	0	5	16	21	9	81	1	3	3	16	1	6	0	14	1	4	0	6	1	0	0	0	1	0	0	2	0	1	0	5	19	21	150	11	10	12	111	5	49	102
TCGA-AA-3812-01_COAD	H1b, MA	unmethylated	11	non-HRD	102	38	0.372549	1	0	2	0	1	3	0	1	2	1	1	0	0	4	0	2	0	0	1	0	1	0	0	0	0	0	1	2	0	1	1	1	2	0	10	2	2	1	6	0	1	1
TCGA-AA-3814-01_COAD	H3	unmethylated	4	non-HRD	83	38	0.457831	1	0	1	0	1	0	0	1	2	1	0	3	1	1	1	3	0	0	0	0	0	1	0	0	1	0	0	1	0	1	0	0	0	0	12	2	2	0	5	0	2	1
TCGA-AA-3815-01_COAD	H1b, MA	unmethylated	NA	NA	719	269	0.374131	2	2	0	1	5	9	2	29	6	6	2	9	3	4	0	5	0	3	1	0	0	0	0	1	0	2	1	1	0	2	0	1	10	5	75	4	4	2	73	1	22	31
TCGA-AA-3818-01_COAD	H3	unmethylated	2	non-HRD	131	50	0.381679	5	1	1	2	5	0	1	2	4	0	0	9	1	0	0	5	1	0	0	0	2	0	0	0	1	1	0	1	0	0	0	1	1	2	12	0	1	0	14	0	1	1
TCGA-AA-3819-01_COAD	H1b, MA	unmethylated	17	non-HRD	170	22	0.129412	3	2	2	2	2	3	0	1	3	5	0	1	3	3	0	5	3	1	0	2	1	0	0	6	0	2	0	0	4	4	3	2	5	2	6	2	2	3	7	0	2	5
TCGA-AA-3821-01_COAD	H1b, MA	unmethylated	5	non-HRD	635	317	0.499213	3	3	0	1	6	9	4	24	9	8	2	7	0	3	1	8	0	1	1	4	0	1	0	1	1	0	1	1	1	1	0	2	9	2	66	5	7	7	75	2	19	33
TCGA-AA-3831-01_COAD	H3	unmethylated	8	non-HRD	96	44	0.458333	1	2	1	1	1	0	0	0	0	0	0	1	1	2	1	2	2	0	0	0	1	1	0	0	0	1	0	0	0	1	0	2	0	0	9	0	1	0	9	1	2	0
TCGA-AA-3833-01_COAD	H1b, MA	unmethylated	2	non-HRD	465	207	0.445161	1	0	0	2	3	13	0	25	3	6	0	8	0	2	1	2	2	0	0	1	0	1	0	0	0	1	0	0	0	0	0	0	15	3	46	2	5	3	54	1	17	33
TCGA-AA-3837-01_COAD	H3	unmethylated	1	non-HRD	106	47	0.443396	3	1	0	1	0	2	0	0	2	1	0	2	1	2	1	2	0	0	0	0	0	0	0	0	0	1	0	1	1	0	0	2	3	1	13	0	2	1	8	1	1	4
TCGA-AA-3841-01_COAD	H3	unmethylated	25	non-HRD	61	33	0.540984	2	1	0	1	0	0	0	0	1	1	0	1	0	0	0	1	0	0	0	0	0	0	0	0	0	0	0	0	0	1	0	2	0	1	14	0	1	0	2	0	0	1
TCGA-AA-3842-01_COAD	H3	unmethylated	24	non-HRD	85	37	0.435294	0	0	0	0	1	0	0	1	3	1	0	1	1	0	0	1	0	1	0	0	0	1	0	0	0	0	0	0	0	0	0	0	1	0	9	1	1	1	14	1	1	3
TCGA-AA-3844-01_COAD	H2b	unmethylated	0	non-HRD	112	24	0.214286	5	8	0	4	1	3	0	2	0	3	2	3	1	0	0	1	1	2	0	1	0	2	0	0	0	1	0	0	2	1	0	0	4	2	10	0	3	2	8	0	2	4
TCGA-AA-3845-01_COAD	H1b, MA	unmethylated	3	non-HRD	729	280	0.384088	5	0	0	3	6	15	7	45	6	4	3	17	2	9	2	17	1	0	0	2	0	0	1	1	0	0	0	4	3	1	0	0	9	6	71	5	3	5	62	9	21	34
TCGA-AA-3846-01_COAD	H3	unmethylated	4	non-HRD	95	38	0.4	0	0	0	1	0	1	0	0	3	1	0	2	0	1	0	2	1	1	0	0	0	0	0	0	0	0	0	1	1	1	0	2	0	2	15	2	1	1	8	1	0	0
TCGA-AA-3848-01_COAD	H2b	unmethylated	17	non-HRD	130	57	0.438462	4	1	1	1	1	0	0	2	3	1	0	2	0	0	0	0	0	0	0	0	0	0	0	1	1	0	0	1	1	1	1	2	2	2	16	1	4	0	16	1	0	1
TCGA-AA-3850-01_COAD	H2b	unmethylated	6	non-HRD	97	41	0.42268	0	1	0	1	0	0	1	1	3	0	1	0	2	1	2	2	1	1	0	1	1	0	0	1	0	0	0	0	1	0	0	0	1	0	11	1	1	3	13	2	2	1
TCGA-AA-3851-01_COAD	H2b	unmethylated	26	non-HRD	81	42	0.518519	1	1	0	1	1	0	0	0	1	0	0	2	0	2	0	1	0	0	0	0	0	0	0	1	0	0	0	0	0	2	0	2	1	1	9	0	1	0	15	1	1	0
TCGA-AA-3852-01_COAD	H2b	unmethylated	3	non-HRD	131	51	0.389313	2	1	0	2	2	3	0	0	2	0	0	4	3	2	0	3	0	1	1	0	0	1	1	1	0	0	0	0	1	0	2	3	1	3	14	0	2	0	15	0	3	3
TCGA-AA-3854-01_COAD	H1b, BA	unmethylated	20	non-HRD	135	57	0.422222	4	2	0	1	3	1	0	2	1	0	0	3	3	1	0	1	1	3	1	0	0	0	0	1	1	1	0	0	0	0	0	2	1	3	18	2	2	2	13	1	0	3
TCGA-AA-3855-01_COAD	H2b	unmethylated	12	non-HRD	139	71	0.510791	2	0	1	1	1	0	0	1	2	0	0	0	2	4	1	5	0	1	0	1	0	0	0	1	0	0	0	0	0	0	0	3	0	0	23	0	4	1	17	0	0	1
TCGA-AA-3856-01_COAD	H3	unmethylated	18	non-HRD	52	25	0.480769	0	2	0	0	0	2	0	0	0	0	2	0	0	0	0	0	0	0	0	0	0	0	0	0	0	1	0	0	0	0	0	1	1	0	6	0	0	2	6	1	1	0
TCGA-AA-3858-01_COAD	H3	unmethylated	29	non-HRD	54	26	0.481481	0	0	0	0	0	0	0	1	1	1	0	0	0	2	0	0	0	0	0	0	0	0	1	1	0	0	0	0	0	0	1	0	0	1	8	0	3	2	4	0	0	0
TCGA-AA-3860-01_COAD	H1b, BA	NA	30	non-HRD	48	15	0.3125	0	0	0	0	0	0	0	0	1	3	0	1	1	1	0	0	0	0	0	1	0	0	0	0	0	0	0	0	1	1	0	1	2	0	4	1	0	0	5	0	1	1
TCGA-AA-3861-01_COAD	H3	unmethylated	NA	NA	117	54	0.461538	4	1	1	0	4	1	0	1	6	2	1	3	0	2	2	1	1	0	0	0	1	0	0	0	1	0	0	0	0	0	0	2	1	2	16	0	2	1	12	1	0	0
TCGA-AA-3862-01_COAD	H2b	unmethylated	NA	NA	78	25	0.320513	0	3	0	1	0	0	0	1	0	0	1	1	1	0	0	3	0	1	1	0	0	0	0	0	1	2	0	0	0	0	0	3	0	0	5	1	0	0	6	2	0	1
TCGA-AA-3864-01_COAD	H1b, BA	unmethylated	3	non-HRD	2307	1419	0.615085	5	3	0	7	10	25	10	80	2	10	1	33	1	6	0	15	0	2	1	1	0	0	1	2	1	3	1	3	1	0	0	2	14	32	364	3	6	14	329	8	62	160
TCGA-AA-3866-01_COAD	H2b	unmethylated	30	non-HRD	95	43	0.452632	0	4	1	3	0	1	0	1	2	3	0	0	2	3	0	0	0	0	0	2	2	0	0	2	0	0	0	1	1	1	0	0	1	0	16	1	1	1	10	2	1	1
TCGA-AA-3867-01_COAD	H3	NA	17	non-HRD	82	33	0.402439	0	0	0	0	0	0	1	1	1	2	0	1	1	1	0	4	0	0	0	0	0	0	0	0	0	0	0	1	0	0	0	0	0	0	13	2	0	1	8	3	3	0
TCGA-AA-3875-01_COAD	H3	unmethylated	12	non-HRD	110	48	0.436364	0	4	1	0	2	1	0	0	3	0	0	4	0	0	0	1	0	0	0	1	1	1	0	1	0	0	0	1	1	1	0	1	2	2	13	1	4	4	11	2	0	2
TCGA-AA-3877-01_COAD	H1b, MA	NA	0	non-HRD	883	462	0.523216	2	2	0	2	12	13	2	40	0	2	3	6	1	4	1	4	0	2	0	1	0	0	0	2	2	4	1	1	2	0	0	5	11	4	120	5	6	7	131	5	22	34
TCGA-AA-3947-01_COAD	H1b, MA	unmethylated	2	non-HRD	1863	665	0.356951	7	8	1	7	19	36	15	118	7	15	8	28	6	5	3	26	3	2	1	4	2	1	2	2	1	5	2	5	1	5	2	3	22	31	141	15	8	10	135	5	64	108
TCGA-AA-3949-01_COAD	H1b, MA	unmethylated	5	non-HRD	1026	440	0.42885	2	2	0	1	6	12	8	45	8	12	4	25	6	5	3	11	1	1	1	6	0	0	0	0	0	1	0	1	2	2	0	1	8	8	63	5	5	3	58	5	31	66
TCGA-AA-3950-01_COAD	H1b, MA	unmethylated	2	non-HRD	108	35	0.324074	0	1	0	1	3	2	2	10	0	1	0	2	0	0	0	0	1	1	0	0	0	0	0	0	0	0	0	0	1	0	0	0	0	1	9	0	1	0	8	0	1	5
TCGA-AA-3952-01_COAD	H1b, BA	unmethylated	46	HRD	87	28	0.321839	1	1	0	3	1	3	1	0	0	2	0	1	0	0	1	3	0	0	0	0	0	0	0	0	0	0	0	1	0	1	0	1	0	1	8	0	3	5	7	1	0	2
TCGA-AA-3955-01_COAD	H2b	unmethylated	12	non-HRD	121	27	0.22314	2	1	1	0	1	1	0	0	1	1	1	1	5	0	1	2	1	0	1	1	0	0	1	2	0	4	0	1	2	2	0	9	2	3	9	0	1	1	12	2	0	2
TCGA-AA-3956-01_COAD	H1b, MA	unmethylated	14	non-HRD	129	49	0.379845	0	1	0	0	0	1	0	1	2	0	0	0	0	1	1	1	2	1	0	1	0	1	0	0	0	0	1	0	0	0	0	5	2	1	11	0	2	1	13	2	1	3
TCGA-AA-3966-01_COAD	H1b, MA	unmethylated	21	non-HRD	865	291	0.336416	4	2	1	3	10	15	4	35	1	12	2	20	5	8	4	11	0	1	0	3	2	2	1	0	0	2	0	3	4	2	0	0	8	4	75	4	5	3	58	6	17	55
TCGA-AA-3967-01_COAD	H2b	NA	NA	NA	156	57	0.365385	0	1	1	0	1	1	0	1	5	0	0	6	5	3	0	4	2	2	2	0	0	2	0	0	0	0	0	0	1	1	0	1	2	0	20	1	2	1	19	2	1	3
TCGA-AA-3968-01_COAD	H2b	unmethylated	23	non-HRD	132	48	0.363636	3	5	0	1	2	0	0	2	1	0	0	3	2	2	0	4	1	3	0	2	0	0	0	1	1	0	0	0	1	1	0	3	0	2	15	0	0	3	9	2	0	1
TCGA-AA-3971-01_COAD	H2b	unmethylated	10	non-HRD	75	27	0.36	0	1	0	1	1	2	1	0	1	1	2	1	0	2	0	0	0	1	0	0	1	0	1	0	0	0	0	0	2	1	0	5	0	3	5	0	1	2	8	0	1	0
[truncated: 8,200 more rows]
[truncated: 150 more columns]

## Sheet: HD-OV_results
Samples	HRR	HRDsum	HRD	TMB	CG>TG	f_deam	A[C>A]A	A[C>A]C	A[C>A]G	A[C>A]T	C[C>A]A	C[C>A]C	C[C>A]G	C[C>A]T	G[C>A]A	G[C>A]C	G[C>A]G	G[C>A]T	T[C>A]A	T[C>A]C	T[C>A]G	T[C>A]T	A[C>G]A	A[C>G]C	A[C>G]G	A[C>G]T	C[C>G]A	C[C>G]C	C[C>G]G	C[C>G]T	G[C>G]A	G[C>G]C	G[C>G]G	G[C>G]T	T[C>G]A	T[C>G]C	T[C>G]G	T[C>G]T	A[C>T]A	A[C>T]C	A[C>T]G	A[C>T]T	C[C>T]A	C[C>T]C	C[C>T]G	C[C>T]T	G[C>T]A	G[C>T]C	G[C>T]G
ID1	H2a	76	HRD	226	20	0.0884956	1	3	2	2	4	6	0	5	4	5	0	2	5	5	1	2	2	0	1	1	0	4	2	2	4	4	1	10	5	4	4	8	1	3	8	3	4	3	5	7	3	7	5
ID2	H3	30	non-HRD	88	26	0.295455	1	0	0	2	0	3	0	0	3	1	1	0	1	2	0	0	1	0	1	1	1	1	2	1	0	0	0	1	1	1	1	0	1	1	9	0	1	0	6	3	3	2	7
ID3	H3	50	HRD	94	31	0.329787	2	2	0	0	1	1	0	1	0	1	1	0	0	2	1	0	1	0	0	0	1	0	1	1	0	1	0	0	0	1	1	0	1	2	10	2	8	3	10	3	2	2	7
ID4	H1b, BA	58	HRD	359	32	0.0891365	7	4	1	3	9	13	1	7	1	6	3	5	3	9	1	7	4	2	3	8	3	7	3	7	5	1	4	4	10	9	3	21	2	5	9	3	6	4	7	3	5	3	8
ID5	H3	89	HRD	247	24	0.097166	7	8	0	4	9	7	2	3	1	3	3	0	3	3	2	5	5	2	1	4	5	6	1	3	1	3	1	4	6	1	0	2	4	5	8	4	4	7	5	7	0	5	8
ID6	H1b, BA	56	HRD	157	16	0.101911	2	5	3	3	2	0	0	1	5	3	0	3	1	3	0	4	1	3	1	1	0	3	1	1	0	1	1	2	2	2	0	7	4	2	6	2	0	5	4	3	3	4	5
ID7	H3	NA	NA	242	52	0.214876	6	0	1	0	1	8	1	6	2	7	2	4	3	2	1	3	2	0	0	5	1	3	2	6	0	2	2	2	2	0	1	3	3	4	16	1	7	5	18	4	4	4	10
ID8	H3	6	non-HRD	120	24	0.2	2	3	1	1	1	0	0	0	0	3	0	0	4	2	1	3	1	0	0	0	1	1	0	1	0	0	0	2	6	2	3	8	0	1	7	0	1	4	8	2	2	5	4
ID9	H2a	39	non-HRD	147	55	0.37415	0	1	0	0	2	0	0	0	1	0	0	0	1	2	0	3	0	0	0	0	0	0	0	0	0	4	0	0	4	2	0	2	0	3	16	0	4	4	17	1	2	1	15
ID10	H3	30	non-HRD	104	33	0.317308	0	1	1	0	2	2	0	3	2	1	1	1	2	2	0	2	0	0	1	1	0	3	1	1	0	0	0	0	1	1	2	0	1	5	9	1	3	1	8	1	1	0	10
ID11	H3	34	non-HRD	43	11	0.255814	0	0	1	0	1	0	0	1	0	0	1	0	1	0	1	1	0	0	0	0	0	1	0	1	0	0	0	0	0	0	0	0	0	0	3	0	1	4	4	1	0	3	2
ID12	H1b, BA	36	non-HRD	69	20	0.289855	0	1	0	0	0	2	1	0	0	0	1	1	2	0	1	3	1	1	0	0	1	0	0	0	0	1	0	1	0	1	0	0	0	2	8	0	1	3	5	1	2	2	5
ID13	H1b, BA	14	non-HRD	32	3	0.09375	0	0	0	0	0	0	0	1	0	2	0	0	0	0	0	0	0	0	0	0	0	1	0	0	0	0	0	2	0	0	0	0	2	2	1	0	0	3	1	1	1	0	0
ID14	H2b	96	HRD	278	23	0.0827338	3	5	2	4	4	6	1	5	2	3	1	3	4	4	0	4	2	4	1	4	3	7	3	2	4	0	3	2	3	7	2	3	7	4	7	3	7	3	7	5	6	5	8
ID15	H1b, BA	26	non-HRD	159	33	0.207547	2	2	0	2	0	4	1	1	1	4	1	2	0	2	0	4	4	1	2	1	2	2	4	3	1	1	0	2	3	3	1	5	4	1	7	1	2	1	17	5	3	2	7
ID16	H3	45	HRD	82	24	0.292683	1	1	0	0	1	2	0	0	0	2	0	0	0	1	0	1	0	1	1	0	2	2	1	1	0	1	0	0	3	1	1	1	2	2	8	1	1	4	12	3	1	1	2
ID17	H3	67	HRD	150	35	0.233333	2	0	2	3	1	0	0	2	1	1	1	3	1	4	0	2	1	0	0	1	0	1	0	2	1	2	0	4	3	3	1	8	0	3	11	1	2	3	10	2	3	5	5
ID18	H3	21	non-HRD	95	17	0.178947	1	2	0	1	0	3	1	1	1	1	1	1	0	2	0	1	0	1	0	1	0	0	1	1	0	0	0	1	3	3	1	2	2	1	3	2	1	5	6	1	3	1	3
ID19	H1b, BA	37	non-HRD	117	28	0.239316	2	1	0	2	2	5	0	1	1	0	2	0	2	2	0	1	0	2	0	0	4	4	0	3	0	1	0	1	2	2	1	2	0	1	6	0	0	5	4	1	2	1	11
ID20	H3	11	non-HRD	109	40	0.366972	0	0	1	0	0	2	0	1	4	2	0	0	1	3	0	2	1	0	0	0	0	0	0	0	0	0	0	1	2	1	0	2	1	1	10	0	2	8	14	3	0	2	6
ID21	H3	54	HRD	132	27	0.204545	3	2	1	1	3	2	0	0	0	3	1	1	2	3	2	2	1	1	1	0	0	3	3	3	1	2	1	1	3	0	0	3	2	3	9	2	1	1	7	1	1	2	7
ID22	H2b	74	HRD	808	80	0.0990099	11	12	3	5	6	14	9	11	10	9	1	7	10	11	9	12	2	5	5	10	11	7	3	10	5	11	1	9	37	32	7	72	9	5	16	9	14	10	19	18	11	16	17
ID23	H1b, MA	30	non-HRD	175	37	0.211429	0	2	1	1	1	1	0	1	0	1	2	1	5	4	0	3	2	1	1	0	2	4	2	1	1	0	0	0	11	3	1	23	2	0	8	1	0	2	13	3	2	1	4
ID24	H3	12	non-HRD	51	13	0.254902	2	0	0	0	1	2	2	0	0	0	0	2	1	0	0	1	0	0	0	0	0	0	2	0	0	1	0	0	0	0	1	2	1	0	4	0	1	0	3	0	0	3	5
ID25	H1b, BA	58	HRD	294	21	0.0714286	10	5	1	5	5	6	1	1	2	8	2	2	6	6	3	3	6	1	1	2	2	5	4	3	4	0	1	4	10	12	0	13	4	1	9	4	4	5	5	10	6	5	4
ID26	H3	57	HRD	94	13	0.138298	1	1	2	1	1	2	1	1	0	2	0	2	1	2	0	2	2	0	0	0	1	1	0	2	0	0	1	0	1	1	0	5	2	0	4	2	2	2	6	0	3	6	3
ID27	H3	84	HRD	225	28	0.124444	4	1	0	0	7	3	2	4	4	4	3	3	2	4	1	3	1	2	2	1	2	1	3	5	0	1	1	6	2	7	1	10	2	7	7	2	4	2	9	2	4	6	9
ID28	H3	45	HRD	144	35	0.243056	1	5	0	0	3	1	1	0	1	0	2	1	1	5	1	1	0	0	1	2	0	1	0	4	1	3	2	2	2	2	3	3	1	1	9	1	1	4	9	4	3	2	9
ID29	H3	44	HRD	110	27	0.245455	1	3	0	1	2	1	1	0	2	1	0	1	1	0	1	2	1	1	0	0	1	0	0	0	0	0	1	0	1	3	0	4	2	2	7	0	1	2	8	4	1	1	6
ID30	H3	67	HRD	104	17	0.163462	1	0	3	4	0	3	0	1	4	1	0	0	1	2	0	1	0	1	0	0	2	0	0	2	2	3	2	0	0	1	0	3	1	1	6	0	2	1	2	2	4	2	5
ID31	H1b, BA	66	HRD	126	20	0.15873	2	1	0	0	0	5	3	3	0	2	1	1	1	1	0	3	1	0	1	1	0	0	0	3	0	0	0	2	0	3	2	3	4	4	6	3	0	7	7	4	1	2	6
ID32	H3	9	non-HRD	65	21	0.323077	1	3	1	0	0	1	0	0	0	0	0	1	0	0	1	0	0	0	0	0	0	0	0	0	0	0	0	1	0	0	0	2	0	0	8	2	1	1	7	2	0	4	5
ID33	H3	4	non-HRD	1	1	1	0	0	0	0	0	0	0	0	0	0	0	0	0	0	0	0	0	0	0	0	0	0	0	0	0	0	0	0	0	0	0	0	0	0	0	0	0	0	0	0	0	0	1
ID34	H1b, MA	44	HRD	171	28	0.163743	5	3	0	2	0	4	1	1	1	2	1	3	2	3	1	4	4	4	2	2	1	2	1	4	2	1	1	0	1	4	2	6	2	4	9	2	3	1	6	2	3	1	10
ID35	H3	81	HRD	1064	171	0.160714	9	8	7	5	9	24	9	14	5	16	7	7	6	11	3	6	11	5	3	6	4	7	5	14	4	6	5	10	7	12	7	17	14	15	36	21	15	24	52	22	17	20	50
ID36	H1a, BA	87	HRD	245	24	0.0979592	4	3	0	3	6	8	0	2	2	12	2	2	5	4	0	5	3	4	2	3	4	0	1	5	3	3	1	3	4	2	0	4	7	2	5	4	7	6	5	6	2	8	9
ID37	H1b, BA	71	HRD	616	58	0.0941558	5	10	2	7	11	10	2	6	6	15	7	7	4	16	0	5	8	9	7	8	8	12	5	9	4	8	6	4	10	12	1	19	11	8	16	10	10	11	16	11	9	16	15
ID38	H1b, BA	80	HRD	319	26	0.0815047	2	10	3	2	6	5	5	1	2	7	2	6	4	8	1	1	1	4	5	4	4	7	10	6	4	2	2	7	7	8	3	9	7	4	3	1	6	7	10	5	3	3	7
ID39	H3	48	HRD	63	20	0.31746	0	1	0	0	1	2	2	0	1	0	0	1	3	1	1	1	0	0	1	1	0	0	0	1	0	0	0	0	0	0	0	0	1	2	5	0	1	2	7	1	2	2	3
ID40	H1a, BA	81	HRD	173	23	0.132948	2	2	0	1	3	5	2	1	0	0	1	0	2	5	0	1	3	1	1	1	5	1	0	8	1	1	2	4	6	4	1	6	3	1	6	1	4	5	8	0	1	4	6
ID41	H3	47	HRD	124	30	0.241935	4	1	0	0	0	5	1	3	1	1	0	0	5	2	0	1	0	0	0	1	1	1	1	1	0	0	0	2	0	0	0	5	4	1	4	1	3	1	10	5	1	2	11
ID42	H1b, BA	73	HRD	138	14	0.101449	1	4	1	2	2	2	0	2	2	2	1	0	5	5	0	2	1	3	0	2	1	5	1	3	2	1	1	3	4	6	1	7	3	0	2	1	1	3	5	1	2	1	4
ID43	H3	17	non-HRD	99	42	0.424242	0	2	0	0	0	0	1	2	0	0	0	0	0	0	1	1	0	1	0	1	0	1	1	0	0	0	1	0	0	0	0	2	3	2	11	0	2	1	16	1	2	3	12
ID44	H3	58	HRD	161	25	0.15528	1	4	0	3	1	2	0	1	3	4	0	3	1	3	0	1	1	1	2	2	2	1	1	2	1	1	0	3	0	0	1	9	3	0	7	2	4	8	8	2	1	3	9
ID45	H2b	44	HRD	82	21	0.256098	0	1	0	2	0	1	2	0	1	3	0	1	3	2	0	1	1	0	0	0	0	0	1	0	0	1	0	1	2	0	0	2	1	1	3	0	3	0	7	5	2	2	6
ID46	H2b	48	HRD	192	29	0.151042	3	3	1	1	0	1	0	2	2	5	3	0	3	3	1	2	2	3	0	2	0	3	2	4	4	2	1	2	0	5	2	6	5	1	5	2	2	5	11	2	3	5	5
ID47	H1a, MA	8	non-HRD	55	6	0.109091	1	1	0	0	0	1	0	0	2	1	0	3	0	1	0	2	0	1	0	0	1	0	0	1	0	0	0	1	1	0	0	0	0	3	1	0	2	0	2	1	1	1	3
ID48	H3	44	HRD	256	44	0.171875	2	3	2	1	6	1	2	2	3	3	2	3	1	4	1	2	1	4	2	1	1	1	1	3	5	2	2	2	4	4	0	12	4	3	16	3	7	8	11	7	5	4	12
ID49	H3	65	HRD	124	10	0.0806452	4	2	0	1	2	3	2	2	1	3	0	1	2	2	0	2	2	1	0	2	2	0	1	4	1	1	0	2	5	4	1	1	2	2	4	2	1	2	2	1	0	1	3
ID50	H3	11	non-HRD	32	5	0.15625	0	0	0	0	0	0	0	1	0	1	0	0	0	0	0	0	0	0	0	0	0	0	0	0	0	0	0	0	1	1	0	0	1	2	3	1	1	1	1	2	1	2	1
ID51	H1b, BA	51	HRD	172	37	0.215116	1	1	0	0	2	2	1	4	2	3	0	1	0	0	0	0	0	2	1	3	1	4	1	1	2	2	0	3	2	0	0	3	1	3	7	3	6	3	14	0	2	2	10
ID52	H3	56	HRD	96	24	0.25	0	7	2	0	2	1	0	2	0	1	2	1	1	2	0	1	0	0	0	1	1	1	1	2	0	0	0	1	2	1	1	4	0	1	8	1	3	1	8	2	1	2	6
ID53	H2b	49	HRD	225	66	0.293333	2	0	1	0	2	1	0	1	1	2	1	1	0	6	0	0	1	3	1	4	1	2	3	3	2	1	0	1	0	1	3	4	2	3	11	4	7	7	22	2	6	8	20
ID54	H3	42	HRD	151	24	0.15894	4	2	2	3	1	4	0	2	1	0	1	0	1	2	1	1	3	2	2	0	1	0	2	1	1	4	0	2	1	5	0	2	3	2	6	1	3	2	8	2	2	3	9
ID55	H1b, BA	37	non-HRD	46	12	0.26087	0	2	0	0	1	1	0	1	0	0	1	2	0	1	0	2	0	0	0	0	0	1	2	0	0	0	0	0	1	2	0	0	0	2	2	1	1	2	3	0	0	2	5
ID56	H3	35	non-HRD	16	5	0.3125	0	0	0	0	0	0	0	0	0	1	0	0	0	1	0	0	0	0	0	0	0	0	1	0	0	0	0	1	2	0	0	0	1	1	2	0	0	0	2	0	2	0	1
ID57	H2b	40	non-HRD	30	14	0.466667	1	1	0	0	0	1	0	0	0	1	0	0	0	0	0	2	0	0	0	0	0	0	0	0	0	0	0	0	1	0	0	0	0	1	6	0	1	1	1	1	0	1	4
ID58	H3	6	non-HRD	33	8	0.242424	0	0	0	1	0	0	0	1	0	2	0	0	0	1	0	0	0	0	0	0	0	0	0	0	0	0	1	1	1	0	0	0	0	0	2	1	1	0	2	1	0	2	4
ID59	H3	38	non-HRD	103	17	0.165049	0	2	0	1	0	1	1	2	0	3	1	1	2	2	0	1	0	2	1	2	2	2	0	5	1	3	2	1	2	1	0	1	1	2	4	0	1	1	4	6	3	0	7
ID60	H3	35	non-HRD	214	40	0.186916	3	3	1	2	5	6	1	6	0	4	1	2	2	6	1	3	1	1	5	0	2	1	0	3	0	0	0	0	9	3	0	7	2	4	16	3	4	2	9	3	1	6	8
ID61	H3	90	HRD	332	25	0.0753012	2	3	1	4	10	13	2	8	4	7	0	5	6	5	5	5	5	1	1	2	4	3	2	11	2	1	1	7	12	8	2	18	5	3	4	3	6	5	7	13	7	4	9
ID62	H3	23	non-HRD	99	26	0.262626	1	2	0	0	2	1	0	0	1	0	0	4	2	2	0	0	0	0	0	0	0	0	0	2	0	0	1	0	2	0	0	0	3	3	6	0	3	6	5	1	0	3	4
ID63	H1b, BA	49	HRD	127	37	0.291339	1	0	1	2	1	2	0	1	1	0	1	1	1	3	0	5	1	1	0	0	2	0	1	3	0	1	1	1	2	0	0	3	2	1	18	1	2	0	12	4	2	1	5
ID64	H1b, BA	40	non-HRD	118	39	0.330508	3	2	0	1	0	1	1	2	3	1	1	2	2	7	1	1	0	0	0	1	1	0	0	1	0	1	1	0	2	1	0	2	2	0	15	1	2	4	9	1	2	1	9
ID65	H3	70	HRD	198	15	0.0757576	1	3	0	1	7	2	2	1	2	3	1	1	2	2	0	4	5	1	0	3	2	4	3	3	0	3	1	3	4	2	2	11	1	4	4	1	5	3	4	2	5	2	5
ID66	H2b	10	non-HRD	48	8	0.166667	0	2	0	0	0	0	0	0	0	1	0	0	0	2	0	0	1	1	1	0	2	0	0	0	0	1	0	1	0	0	1	0	0	0	5	1	4	2	1	1	2	2	2
ID67	H3	50	HRD	248	68	0.274194	2	9	2	2	5	4	2	1	1	2	0	0	2	5	1	2	4	1	0	1	0	4	1	1	0	1	1	3	6	4	0	4	3	3	20	5	5	4	16	3	5	3	20
ID68	H2b	41	non-HRD	290	36	0.124138	3	3	1	4	4	6	1	3	1	1	2	3	6	8	2	12	0	0	0	1	1	2	3	1	1	6	0	1	1	4	0	3	6	1	18	5	12	4	4	6	3	5	11
ID69	H3	33	non-HRD	138	37	0.268116	1	0	0	2	3	1	0	0	3	1	1	2	0	3	0	2	0	1	1	0	2	1	1	0	0	1	0	2	2	5	0	2	1	2	10	0	1	6	10	4	1	5	12
ID70	H1b, BA	46	HRD	105	20	0.190476	1	4	1	2	0	0	0	2	1	0	2	0	2	1	0	3	1	2	0	0	1	0	1	2	0	2	0	0	3	1	0	4	1	3	5	0	2	1	10	2	7	2	2
ID71	H1b, BA	48	HRD	168	42	0.25	3	2	1	1	1	6	2	1	1	1	1	3	3	4	3	3	3	1	3	1	0	1	1	1	1	2	1	1	1	4	1	1	6	4	15	1	1	3	10	1	1	3	10
ID72	H3	40	non-HRD	151	33	0.218543	2	3	1	0	1	4	0	0	3	5	2	1	3	3	1	3	0	2	0	2	1	2	3	1	0	1	0	2	1	2	1	0	3	0	10	2	2	3	9	2	1	2	12
ID73	H1b, BA	31	non-HRD	138	16	0.115942	3	2	1	2	3	4	1	0	3	3	1	3	1	2	0	0	2	2	0	1	0	1	0	0	0	0	0	1	2	0	1	2	2	0	5	3	3	4	1	5	1	3	7
ID74	H3	35	non-HRD	175	38	0.217143	3	2	0	0	1	3	0	1	1	1	1	0	2	1	1	4	1	0	1	1	0	0	3	0	1	1	0	1	14	5	3	14	1	2	4	0	2	3	15	2	1	4	8
ID75	H1a, BA	75	HRD	238	14	0.0588235	6	7	1	4	4	6	0	6	7	3	0	5	1	9	2	4	3	1	0	2	2	4	3	3	1	1	3	5	3	6	2	4	3	2	3	1	4	7	6	3	3	9	3
ID76	H1b, BA	50	HRD	199	53	0.266332	4	3	2	0	1	2	3	2	2	5	2	0	2	3	2	1	1	0	2	2	1	2	2	0	1	2	1	2	2	2	1	2	2	1	18	5	1	6	12	6	6	3	11
ID77	H3	53	HRD	152	33	0.217105	3	4	0	1	2	2	3	6	2	1	3	1	5	2	0	0	3	0	0	3	3	0	0	3	2	0	0	0	2	1	0	3	2	2	6	1	4	2	8	1	3	3	14
ID78	H1b, BA	48	HRD	84	23	0.27381	1	1	1	1	0	0	2	0	0	0	1	0	1	1	1	1	0	0	1	1	0	1	2	1	0	1	0	1	0	3	0	0	2	0	5	1	0	0	5	2	1	1	6
ID79	H1b, BA	62	HRD	146	25	0.171233	1	4	0	0	2	3	1	2	3	4	1	2	0	3	1	2	2	0	1	0	0	1	1	3	1	0	0	6	0	1	0	2	2	2	7	2	3	2	7	3	4	1	9
ID80	H1b, MA	12	non-HRD	3035	1674	0.551565	2	4	3	6	21	43	15	131	1	13	1	9	4	7	1	28	1	0	0	4	0	1	2	1	1	10	0	0	1	3	0	6	69	30	517	31	32	31	411	20	106	131	549
ID81	H1b, BA	79	HRD	249	18	0.0722892	4	7	0	4	5	8	2	5	4	5	0	3	2	7	2	4	0	3	2	4	3	6	1	4	5	5	2	7	2	4	0	7	3	1	3	2	3	6	10	7	4	4	4
ID82	H3	34	non-HRD	48	22	0.458333	1	1	0	0	0	0	0	0	1	0	0	0	0	0	1	2	1	0	0	0	0	0	0	0	0	0	0	0	0	1	0	1	0	0	8	0	0	1	4	1	1	0	6
ID83	H1b, BA	48	HRD	76	20	0.263158	0	1	1	0	2	0	0	1	0	0	0	1	0	0	0	1	0	0	0	2	1	1	0	0	0	0	1	1	0	0	1	1	0	2	5	1	1	1	9	3	0	4	5
ID84	H3	39	non-HRD	135	9	0.0666667	3	3	1	1	2	4	0	2	4	4	0	0	0	5	0	2	4	1	2	2	2	2	1	2	0	1	0	6	1	3	0	1	1	2	5	1	1	2	2	4	4	5	1
ID85	H3	99	HRD	276	30	0.108696	6	5	1	3	8	4	1	2	1	6	3	5	3	4	0	3	5	3	2	2	3	4	4	4	3	5	3	9	8	3	2	8	3	2	11	2	3	2	9	5	3	4	7
ID86	H1b, BA	75	HRD	550	44	0.08	7	20	5	16	5	16	3	8	8	4	3	10	12	11	2	6	3	8	3	4	2	6	5	9	4	6	3	6	6	13	2	11	9	4	13	8	9	12	11	13	11	10	12
ID87	H1a, BA	91	HRD	308	23	0.0746753	8	7	0	4	6	6	0	2	0	6	1	3	4	2	1	2	5	2	1	3	3	5	4	8	2	4	1	5	5	5	1	7	5	7	3	5	5	4	6	6	2	4	9
ID88	H2b	55	HRD	126	28	0.222222	1	3	0	0	0	1	0	1	1	2	0	0	2	1	1	3	2	2	0	2	2	1	1	2	0	2	1	1	2	1	0	3	7	4	8	2	2	1	10	1	2	4	6
ID89	H1b, BA	23	non-HRD	90	22	0.244444	1	2	0	0	1	0	1	1	4	1	0	2	2	0	0	0	0	0	0	0	1	2	0	0	1	1	1	0	0	2	0	3	2	3	7	1	3	2	5	4	2	0	6
ID90	H3	51	HRD	207	44	0.21256	5	5	0	0	4	2	2	0	0	5	0	3	2	2	0	4	4	1	2	2	3	3	0	2	1	4	2	7	0	1	0	3	4	4	13	2	3	6	10	4	2	4	13
ID91	H1b, BA	69	HRD	213	22	0.103286	5	1	0	5	2	5	1	4	0	15	2	5	2	1	2	2	4	1	0	3	3	4	1	7	1	4	2	2	5	3	0	9	3	1	2	2	2	2	8	2	4	4	5
ID92	H3	35	non-HRD	66	25	0.378788	0	0	0	0	1	3	0	0	0	0	0	0	0	0	0	2	0	0	0	0	0	1	0	2	0	0	0	1	0	0	0	3	0	0	8	1	3	1	5	1	5	0	7
ID93	H1b, MA	3	non-HRD	798	304	0.380952	5	2	3	3	4	19	8	26	2	3	3	4	5	6	1	2	0	1	1	2	1	1	1	4	0	3	1	3	4	1	0	9	15	8	82	6	5	13	79	6	33	47	101
ID94	H1b, BA	61	HRD	170	30	0.176471	2	3	1	1	0	2	1	2	2	1	2	1	2	1	0	3	2	4	3	2	3	4	0	2	1	1	1	1	1	1	0	3	4	0	7	2	4	2	9	6	5	6	8
ID95	H1b, BA	61	HRD	102	29	0.284314	0	2	3	1	1	1	1	0	1	1	1	3	2	3	0	2	0	0	0	1	1	0	0	0	0	1	0	2	1	2	0	1	3	1	7	1	2	0	6	3	1	2	10
ID96	H1a, BA	70	HRD	137	12	0.0875912	3	4	0	2	1	1	0	1	1	4	1	0	0	1	0	1	6	0	1	2	0	4	0	1	3	1	1	1	4	1	0	6	2	1	3	2	3	5	3	0	2	2	5
ID97	H3	83	HRD	115	14	0.121739	2	1	1	0	1	0	2	1	1	1	1	0	1	2	2	0	0	2	0	1	0	6	0	2	1	0	0	1	1	2	1	2	2	1	3	0	2	1	5	2	2	8	1
ID98	H1b, BA	19	non-HRD	46	13	0.282609	0	1	0	0	1	0	1	0	0	0	0	0	1	0	1	1	0	0	0	0	0	0	0	0	0	0	0	0	0	1	1	2	0	0	5	0	1	0	5	1	1	2	2
ID99	H3	29	non-HRD	72	25	0.347222	0	0	0	0	1	0	0	1	3	1	0	1	2	0	1	0	0	1	0	1	0	0	0	0	0	1	0	1	2	0	0	1	1	1	7	0	0	0	5	0	0	4	8
ID100	H1b, BA	50	HRD	225	33	0.146667	0	7	1	2	2	6	2	1	7	5	2	4	2	6	2	4	4	2	0	5	2	3	2	2	1	2	1	2	7	3	2	5	0	2	10	0	3	5	12	5	2	4	9
ID101	H1b, BA	82	HRD	425	50	0.117647	8	3	0	2	7	4	0	4	3	1	0	2	5	6	2	11	5	6	1	5	4	7	2	15	4	8	1	6	10	12	2	29	3	8	10	2	7	7	16	12	6	6	12
ID102	H1b, BA	56	HRD	217	24	0.110599	2	3	1	1	0	3	0	2	2	1	1	1	2	3	0	2	3	2	1	1	1	0	1	4	0	1	0	3	9	9	1	21	5	1	8	5	4	6	4	6	4	3	3
ID103	H2b	50	HRD	112	23	0.205357	1	3	0	0	0	1	0	1	1	3	0	1	3	1	3	2	1	3	1	1	2	1	1	0	0	1	0	0	1	3	1	3	2	2	6	0	2	2	8	3	3	4	7
ID104	H3	55	HRD	148	28	0.189189	3	2	0	1	2	5	2	6	1	4	1	2	2	3	0	3	2	1	1	1	2	1	2	4	0	2	2	2	2	1	0	4	1	2	8	2	5	1	10	1	2	3	8
ID105	H1a, BA	69	HRD	258	24	0.0930233	0	5	1	6	5	6	0	4	1	6	1	3	3	8	4	2	0	1	3	4	6	7	3	3	1	0	3	3	3	4	1	13	2	0	9	1	3	6	5	2	6	5	6
ID106	H3	62	HRD	206	36	0.174757	3	3	1	2	1	6	3	6	3	2	0	1	5	5	3	3	0	2	0	3	2	3	1	0	2	1	1	2	5	3	1	8	0	1	11	5	4	5	14	4	3	4	5
ID107	H3	48	HRD	165	42	0.254545	2	0	2	3	3	4	1	0	1	2	1	4	2	3	3	3	1	0	2	0	1	1	1	2	0	1	1	3	3	6	0	7	2	2	8	2	4	2	11	2	4	4	16
ID108	H3	60	HRD	194	15	0.0773196	0	3	3	5	2	5	0	2	0	3	0	0	4	8	0	3	1	1	4	0	4	4	2	4	0	0	0	5	4	5	2	8	0	2	3	1	2	4	5	4	3	3	3
ID109	H3	57	HRD	291	26	0.0893471	4	8	2	2	3	3	1	3	4	5	1	2	4	2	0	2	6	2	2	1	5	3	6	8	2	2	1	5	4	9	2	6	10	3	8	6	7	4	7	8	7	7	6
ID110	H3	81	HRD	144	13	0.0902778	1	2	0	4	3	1	0	2	0	1	1	0	3	3	0	0	1	0	0	1	4	5	1	6	0	0	3	6	6	9	1	6	1	1	1	1	5	3	7	3	3	3	3
ID111	H3	9	non-HRD	102	28	0.27451	1	2	0	1	2	0	3	0	1	2	0	0	1	2	1	0	2	0	1	1	1	0	0	1	0	2	1	1	2	2	1	1	1	0	9	1	3	4	5	1	0	3	10
ID112	H1a, BA	61	HRD	97	11	0.113402	0	0	0	1	0	4	1	0	1	2	2	1	0	3	0	0	2	2	0	0	4	0	1	2	2	3	0	1	3	0	2	3	2	3	4	1	1	2	3	2	0	1	3
ID113	H3	35	non-HRD	60	9	0.15	3	1	0	1	0	0	1	1	0	0	0	0	1	0	0	2	0	1	0	0	0	1	0	2	0	0	0	1	3	0	0	3	0	0	1	0	2	3	4	2	0	1	3
ID114	H3	74	HRD	468	38	0.0811966	4	12	3	8	9	8	2	9	3	9	2	7	3	8	2	12	7	2	7	6	6	10	7	12	3	3	8	4	5	5	1	8	8	11	11	8	9	14	9	11	8	9	12
ID115	H3	2	non-HRD	7	2	0.285714	0	0	0	0	0	0	0	0	0	0	0	0	0	0	0	0	0	0	0	0	0	0	0	0	0	0	0	0	1	0	0	0	0	0	0	0	1	0	2	0	0	0	0
ID116	H2b	67	HRD	212	44	0.207547	4	5	0	7	2	0	1	1	1	4	2	2	3	3	0	5	2	2	2	4	0	3	2	4	0	0	1	1	7	6	1	4	4	2	16	0	2	3	6	2	3	4	13
ID117	H3	63	HRD	222	24	0.108108	1	1	1	1	4	0	0	1	3	4	0	2	5	2	3	4	5	5	1	5	1	4	2	2	2	1	0	5	4	1	1	3	4	0	8	5	3	2	10	4	1	8	4
ID118	H2b	18	non-HRD	159	37	0.232704	1	1	0	0	1	2	1	1	2	3	3	1	2	4	0	5	1	0	1	0	1	1	4	0	0	1	1	1	11	4	2	15	2	0	13	1	0	3	6	2	1	0	7
ID119	H3	24	non-HRD	85	25	0.294118	0	2	1	0	1	2	0	2	2	1	1	1	1	4	0	0	0	0	0	2	1	0	0	1	0	0	1	0	0	0	0	1	1	2	6	1	2	2	8	1	1	1	3
ID120	H3	61	HRD	334	49	0.146707	9	5	5	8	2	5	2	2	1	6	2	4	4	8	0	3	5	0	0	3	2	4	4	3	0	1	2	0	4	5	2	3	8	1	13	3	4	1	12	7	3	8	11
ID121	H2b	47	HRD	164	30	0.182927	3	3	1	1	1	2	0	2	1	4	1	1	0	2	2	1	2	2	0	1	0	0	2	5	0	0	1	1	4	4	1	5	6	1	4	1	2	3	7	3	2	2	8
ID122	H1b, MA	57	HRD	126	23	0.18254	1	2	1	0	0	4	0	0	1	1	0	0	2	1	0	1	0	2	1	1	3	0	0	1	0	2	1	1	1	0	0	3	2	2	7	0	1	5	10	3	3	5	4
ID123	H3	50	HRD	261	21	0.0804598	5	5	2	3	3	1	0	3	2	6	1	5	4	3	0	3	3	2	2	2	3	6	2	5	4	2	2	4	1	5	1	10	9	3	9	6	3	3	4	8	4	9	6
ID124	H1b, BA	8	non-HRD	1572	422	0.268448	5	7	2	2	14	49	20	64	6	6	10	12	4	3	6	6	7	3	1	2	1	2	1	0	1	7	3	4	0	0	0	2	42	25	95	19	20	25	103	17	65	78	181
ID125	H3	4	non-HRD	87	25	0.287356	0	0	1	0	0	0	0	0	1	2	0	0	1	1	0	1	0	0	2	0	0	1	1	0	0	2	0	0	2	0	0	1	1	1	8	1	2	2	6	0	1	2	7
ID126	H1b, BA	2	non-HRD	153	64	0.418301	4	3	1	2	0	0	2	1	5	0	1	0	1	1	0	4	0	1	1	1	0	2	2	0	1	2	0	1	0	0	0	0	2	3	19	1	3	0	14	2	2	3	20
ID127	H3	92	HRD	253	21	0.083004	2	1	1	3	3	4	0	8	4	3	3	3	2	6	2	6	2	5	1	2	1	1	1	5	4	3	0	6	5	3	0	7	5	6	7	2	2	4	7	5	8	5	4
ID128	H3	52	HRD	311	28	0.0900322	3	7	1	2	2	5	3	3	4	3	1	4	4	7	0	5	11	5	0	12	7	5	3	6	3	3	3	9	7	3	0	6	7	5	9	4	4	4	3	8	4	1	9
ID129	H3	17	non-HRD	66	21	0.318182	1	0	1	1	0	2	0	0	1	0	0	0	0	1	0	3	0	0	1	2	0	0	0	1	0	0	0	0	0	1	0	3	0	1	8	0	0	3	4	1	1	1	7
ID130	H3	35	non-HRD	123	48	0.390244	2	2	0	0	0	2	1	2	1	1	1	1	2	0	2	2	0	1	0	0	0	0	2	0	3	0	1	1	0	1	2	0	1	0	15	1	5	2	17	1	1	3	14
ID131	H3	41	non-HRD	88	28	0.318182	1	1	0	1	3	0	1	1	0	1	0	0	1	4	0	1	1	0	1	2	0	0	1	0	0	2	0	1	1	0	0	0	0	0	10	2	4	1	4	1	3	2	10
ID132	H3	37	non-HRD	107	21	0.196262	1	2	0	3	2	3	0	1	3	0	0	0	4	1	1	4	1	0	0	0	0	3	3	1	1	1	1	3	2	0	1	2	1	3	5	1	1	1	3	0	0	0	7
ID133	H1b, BA	52	HRD	190	24	0.126316	4	3	1	1	8	7	4	5	4	1	2	0	3	0	1	6	3	3	1	1	1	1	3	2	1	3	1	3	2	2	1	4	1	1	6	3	3	5	5	0	2	4	8
ID134	H1b, BA	3	non-HRD	76	29	0.381579	0	0	0	0	0	1	0	1	1	2	0	0	0	0	1	3	1	0	0	0	1	0	1	0	0	0	0	0	0	0	1	1	0	1	8	1	0	2	10	3	1	1	7
ID135	H2a	72	HRD	177	14	0.079096	1	2	0	2	3	3	1	5	2	5	0	2	4	0	0	7	2	5	1	2	3	1	2	2	1	1	0	1	4	2	0	4	5	4	6	0	2	1	4	3	1	2	3
ID136	H1b, MA	45	HRD	269	46	0.171004	4	4	1	3	0	2	2	2	0	4	5	1	1	6	2	1	5	0	0	3	1	3	0	3	1	2	1	3	3	4	1	4	4	4	14	3	7	5	13	7	4	6	12
ID137	H1a, BA	58	HRD	174	17	0.0977011	4	3	0	2	2	2	1	2	2	2	1	2	1	4	1	2	2	2	1	5	1	4	2	0	0	0	0	2	5	4	1	4	2	2	5	2	2	3	4	4	2	1	5
ID138	H3	44	HRD	176	51	0.289773	1	3	0	1	1	5	3	1	2	2	0	0	2	3	0	0	1	0	0	0	2	1	4	3	1	0	0	0	2	4	0	5	1	1	20	1	1	3	9	0	3	0	14
ID139	H1b, BA	53	HRD	122	10	0.0819672	3	3	0	1	2	1	1	2	0	0	3	1	2	1	0	2	4	0	0	4	1	0	2	3	0	0	0	1	4	1	0	5	2	3	5	0	3	3	1	4	1	1	3
ID140	H2b	78	HRD	221	25	0.113122	3	6	1	1	5	11	3	3	2	4	0	1	1	3	1	6	1	3	1	1	4	4	2	0	1	1	0	0	3	3	1	8	3	6	7	3	1	4	13	3	4	4	5
ID141	H3	77	HRD	353	19	0.0538244	4	2	0	2	5	7	0	4	9	5	3	7	5	2	0	7	4	3	4	7	4	4	1	3	1	3	4	5	8	7	1	12	7	5	5	5	14	3	6	11	11	3	2
ID142	H3	86	HRD	211	52	0.246445	3	3	1	1	5	0	0	0	1	2	3	0	2	5	4	5	1	2	1	2	0	5	1	0	4	3	0	2	3	1	1	3	5	4	15	4	3	4	19	5	3	9	12
ID143	H3	39	non-HRD	167	39	0.233533	2	2	0	4	1	5	0	4	0	1	1	1	2	1	0	1	1	0	1	1	0	1	2	1	0	0	2	1	7	1	0	4	2	2	6	2	3	6	16	3	2	0	8
ID144	H3	36	non-HRD	194	30	0.154639	2	3	0	2	2	2	1	2	4	3	0	0	3	2	0	4	4	5	2	2	4	4	2	5	2	1	0	2	3	2	2	5	3	0	9	2	2	2	6	4	4	3	8
ID145	H3	34	non-HRD	85	27	0.317647	2	1	0	0	1	1	0	0	1	0	0	0	1	1	2	4	0	0	0	0	0	1	1	0	0	0	0	1	0	0	0	1	1	4	8	0	1	1	7	1	0	1	9
ID146	H3	86	HRD	730	169	0.231507	6	4	1	2	9	17	5	41	3	6	3	15	5	2	2	10	3	1	2	5	4	4	3	4	1	4	2	2	8	2	3	10	13	7	45	6	6	6	54	12	30	23	51
ID147	H3	62	HRD	215	29	0.134884	4	3	0	6	4	5	3	1	1	0	0	2	2	9	0	0	3	2	1	6	1	1	0	1	2	2	1	1	6	3	1	11	6	2	9	5	4	4	8	5	4	1	12
ID148	H3	44	HRD	140	24	0.171429	2	0	0	0	4	2	2	0	0	1	1	4	1	2	1	0	3	0	0	1	1	4	1	1	1	3	3	0	5	2	3	3	1	2	3	2	0	1	9	2	4	3	5
ID149	H2a	8	non-HRD	127	24	0.188976	0	0	0	0	1	1	0	0	0	0	0	0	2	1	0	2	0	1	1	0	0	0	0	2	0	0	0	0	16	8	6	21	0	1	2	2	0	1	5	1	2	0	3
ID150	H1a, BA	77	HRD	317	31	0.0977918	3	2	0	3	4	7	2	7	1	4	2	8	2	7	1	5	11	1	3	2	5	6	2	7	2	4	2	6	6	2	3	8	4	10	11	3	3	4	10	10	6	8	8
ID151	H3	70	HRD	133	20	0.150376	1	5	1	0	0	3	3	3	1	1	0	1	1	1	0	2	3	0	2	4	3	1	1	3	2	0	0	2	4	4	3	8	2	2	4	0	1	1	9	6	2	0	6
ID152	H3	38	non-HRD	114	39	0.342105	0	2	1	0	1	1	0	1	0	0	0	0	1	1	0	3	1	2	0	0	2	1	0	0	0	0	0	0	0	1	1	3	4	1	7	4	2	2	11	4	2	4	13
ID153	H3	27	non-HRD	132	49	0.371212	1	3	1	0	2	1	1	0	3	0	1	1	2	0	1	1	0	0	0	2	1	1	0	1	0	1	0	1	1	1	0	5	0	3	11	1	0	4	9	1	0	1	21
ID154	H1a, BA	71	HRD	202	19	0.0940594	2	6	0	4	1	4	2	8	2	2	3	6	2	2	2	2	6	3	1	2	3	4	2	5	3	0	0	6	3	1	2	2	6	0	6	1	1	3	6	8	3	1	4
ID155	H3	44	HRD	83	16	0.192771	0	2	0	2	0	0	2	0	0	1	0	0	1	1	0	4	0	1	0	0	4	0	1	2	0	1	0	2	2	2	0	2	2	1	5	2	0	0	4	1	1	1	6
ID156	H1b, MA	28	non-HRD	132	30	0.227273	3	1	1	3	1	3	3	4	1	0	1	0	0	2	2	2	0	0	2	0	3	1	2	3	1	0	1	2	2	1	0	1	1	1	7	1	2	2	12	3	2	0	10
ID157	H1a, BA	66	HRD	198	24	0.121212	3	3	1	1	3	2	2	3	3	3	0	5	5	5	0	4	3	3	1	2	5	2	0	3	1	0	0	7	8	4	1	1	2	2	6	4	3	3	11	6	4	7	6
ID158	H2b	5	non-HRD	102	42	0.411765	2	0	0	0	2	1	1	1	0	2	0	1	0	4	0	3	0	1	0	1	1	0	0	0	0	0	0	1	1	0	2	1	1	1	10	1	1	0	12	3	2	2	14
ID159	H3	50	HRD	95	23	0.242105	2	1	0	1	1	2	3	2	0	1	0	0	0	3	0	1	0	2	1	1	0	0	3	1	0	0	0	2	2	0	0	6	1	1	5	2	3	1	10	1	0	2	4
ID160	H3	33	non-HRD	67	15	0.223881	0	1	1	0	0	2	1	0	0	0	0	0	1	2	0	0	0	0	0	1	1	0	0	1	0	0	0	0	2	0	1	1	3	2	9	2	1	2	1	2	0	0	2
ID161	H3	15	non-HRD	119	41	0.344538	1	1	1	0	1	1	3	1	2	2	2	1	3	2	0	4	0	1	0	0	0	1	1	1	1	2	0	0	0	0	1	0	1	2	6	1	5	4	10	1	1	2	17
ID162	H3	24	non-HRD	108	43	0.398148	2	1	1	1	1	1	1	1	0	0	1	0	1	0	1	0	2	0	1	2	0	1	1	0	0	0	0	1	2	0	0	4	1	4	10	1	0	4	14	0	1	2	11
ID163	H3	62	HRD	288	38	0.131944	2	6	2	2	3	5	1	1	4	2	2	3	8	4	2	1	3	1	3	6	1	3	2	2	3	3	1	0	8	5	1	8	5	0	11	3	4	7	13	6	4	7	12
ID164	H3	41	non-HRD	181	52	0.287293	1	0	1	1	1	1	1	3	2	0	0	0	3	4	1	3	2	1	2	2	0	2	2	1	0	1	0	2	9	1	0	5	9	1	11	1	6	3	15	3	1	3	13
ID165	H3	89	HRD	391	33	0.084399	4	7	3	2	8	10	5	13	3	6	2	2	4	9	3	10	2	5	1	5	3	15	2	8	7	3	1	4	7	4	1	17	7	6	6	1	4	5	11	5	5	13	9
ID166	H1a, MA	81	HRD	408	37	0.0906863	4	6	0	7	6	10	5	4	2	10	2	7	3	7	1	8	5	3	4	8	14	6	6	7	4	3	1	4	10	8	1	21	7	3	9	9	4	6	11	10	1	6	10
ID167	H3	62	HRD	127	17	0.133858	1	2	1	1	2	2	1	2	1	1	1	2	4	2	1	1	0	2	1	1	0	1	1	0	1	1	3	4	2	1	0	2	1	1	7	1	2	2	7	1	7	1	1
ID168	H3	49	HRD	62	21	0.33871	0	1	1	1	2	0	0	0	0	0	0	0	0	0	0	2	1	0	0	0	0	1	0	0	0	0	2	1	0	2	0	0	1	0	7	2	0	2	5	2	0	1	7
ID169	H1b, BA	50	HRD	7	0	0	1	0	0	0	0	0	0	0	0	0	0	0	0	0	0	0	0	0	0	0	0	0	1	0	0	0	0	0	0	0	0	0	0	0	0	0	0	0	0	0	0	0	0
ID170	H3	72	HRD	234	43	0.183761	3	6	1	6	5	2	3	2	1	7	1	2	3	5	0	1	1	3	2	4	1	6	3	4	4	1	1	4	3	7	0	2	5	5	7	3	1	3	17	7	2	8	13
ID171	H1b, MA	33	non-HRD	115	30	0.26087	1	1	2	1	3	3	0	2	0	1	1	0	1	2	0	0	0	2	1	0	0	2	2	0	0	0	1	1	1	2	2	0	1	1	7	2	2	1	11	1	1	5	10
ID172	H3	40	non-HRD	182	39	0.214286	0	1	0	2	1	0	0	5	1	4	4	0	3	3	0	1	1	0	1	2	1	1	3	3	2	0	0	1	1	2	0	1	6	3	13	3	1	7	12	7	5	3	8
ID173	H3	55	HRD	152	19	0.125	1	2	0	0	1	4	1	1	2	3	1	2	1	0	2	1	4	1	1	5	4	2	1	4	1	1	0	1	2	6	1	10	2	4	8	5	0	7	3	0	1	1	5
ID174	H1b, BA	47	HRD	88	24	0.272727	0	1	2	0	1	1	1	0	0	1	0	1	1	0	0	0	2	0	1	0	1	0	1	0	0	1	0	0	3	0	0	1	1	2	6	0	4	3	8	5	2	1	7
ID175	H3	50	HRD	203	29	0.142857	3	2	0	1	1	2	0	4	0	4	0	0	2	4	0	3	1	6	0	2	2	1	1	3	2	1	0	0	3	6	0	19	3	1	9	5	4	4	12	5	3	5	3
ID176	H3	51	HRD	142	19	0.133803	4	3	1	2	2	2	1	1	1	3	2	1	2	4	0	1	0	2	0	1	4	1	1	7	0	3	0	1	1	3	0	3	2	0	6	1	2	5	5	4	1	3	7
ID177	H2b	48	HRD	67	13	0.19403	1	1	0	1	0	0	1	0	1	1	0	0	1	1	1	1	2	0	0	1	1	0	1	1	0	1	0	0	2	1	0	4	1	2	2	0	2	2	6	2	0	1	5
ID178	H2b	42	HRD	240	60	0.25	4	4	3	0	0	3	0	2	1	3	3	1	3	2	1	4	3	0	2	3	1	0	0	3	1	1	0	0	6	4	1	11	6	1	18	2	4	4	15	9	4	6	21
ID179	H1a, BA	87	HRD	323	29	0.0897833	1	3	2	4	9	6	2	2	4	9	0	3	2	8	1	3	1	4	2	3	2	2	4	6	4	7	4	0	11	4	5	14	6	4	11	2	4	5	8	7	7	7	6
ID180	H1a, BA	89	HRD	280	25	0.0892857	4	7	2	2	4	9	1	6	6	4	0	8	3	5	1	7	2	6	1	7	0	7	3	8	5	5	5	1	1	2	2	4	2	2	8	4	3	7	7	5	2	3	5
ID181	H2b	93	HRD	475	48	0.101053	8	8	1	7	15	6	3	12	4	10	0	5	5	8	1	10	8	3	0	7	3	6	3	5	3	6	4	5	2	5	3	17	8	6	13	5	6	7	15	7	9	9	12
ID182	H3	39	non-HRD	101	21	0.207921	1	3	1	1	2	1	0	0	2	0	1	1	1	4	0	2	0	0	0	0	1	2	1	0	0	1	0	0	1	2	1	2	0	1	4	5	1	4	9	1	4	1	6
ID183	H1a, BA	67	HRD	140	16	0.114286	3	2	1	3	1	4	1	0	1	1	1	1	4	6	0	3	1	1	0	2	1	2	1	0	0	1	0	1	3	2	2	5	0	3	0	0	2	4	6	3	0	1	8
ID184	H1a, BA	38	non-HRD	146	18	0.123288	0	4	0	1	2	3	1	2	0	1	1	2	1	7	0	1	0	1	1	1	5	3	1	3	2	2	0	4	3	4	1	3	3	0	5	1	1	3	5	1	4	5	8
ID185	H3	90	HRD	438	36	0.0821918	5	3	3	6	10	10	2	6	5	9	4	8	2	7	2	1	4	4	2	10	8	8	3	3	1	7	3	5	7	6	4	24	7	4	15	4	5	7	10	6	6	5	6
ID186	H1b, BA	34	non-HRD	139	39	0.280576	1	0	0	2	0	1	0	2	0	3	0	1	2	1	1	2	1	0	1	1	2	1	1	3	0	0	0	1	1	2	1	2	1	2	16	0	2	2	12	5	1	2	7
ID187	H3	53	HRD	231	17	0.0735931	4	8	1	6	4	9	3	5	4	1	1	3	0	4	0	1	3	1	4	3	2	3	1	4	1	2	0	5	4	4	0	8	3	1	4	4	5	0	4	4	4	10	2
ID188	H3	10	non-HRD	142	18	0.126761	1	0	1	0	1	0	0	0	0	1	0	0	0	1	1	1	0	0	0	2	1	0	0	2	0	0	0	0	1	1	0	0	1	1	4	0	2	2	6	0	2	0	3
ID189	H3	83	HRD	269	29	0.107807	5	6	1	6	4	12	2	10	0	4	2	2	4	5	1	6	1	1	2	1	2	1	3	5	1	3	0	5	6	5	1	8	4	0	5	2	4	4	15	6	2	1	6
ID190	H1a, BA	86	HRD	374	35	0.0935829	3	5	1	6	10	12	10	9	5	6	0	6	4	8	2	1	6	4	6	4	2	9	10	4	2	6	3	5	6	7	3	7	3	4	12	2	6	6	7	7	2	7	12
ID191	H1b, BA	71	HRD	280	27	0.0964286	3	6	3	4	4	6	0	4	4	7	1	6	1	2	0	1	5	2	0	5	6	3	2	4	3	8	1	3	4	5	0	11	3	4	3	7	1	6	8	10	5	6	13
ID192	H3	35	non-HRD	118	23	0.194915	1	1	0	1	1	1	1	3	1	2	1	1	1	0	1	3	1	0	0	2	0	1	2	0	0	2	1	0	1	1	1	2	3	0	9	3	1	3	6	2	4	2	7
ID193	H3	24	non-HRD	72	17	0.236111	0	1	0	1	0	1	1	2	0	0	0	0	0	4	1	1	1	1	0	1	3	0	1	1	0	0	1	0	0	1	1	0	0	3	3	0	4	1	4	0	0	2	9
ID194	H3	89	HRD	291	18	0.0618557	7	5	3	5	1	6	1	2	4	4	1	2	0	7	3	4	5	3	1	10	3	3	2	2	2	5	3	3	1	6	1	4	5	2	5	3	3	5	4	5	3	6	5
ID195	H3	18	non-HRD	61	20	0.327869	0	2	0	0	0	0	0	1	0	2	0	0	0	0	1	0	1	0	0	0	0	1	0	1	0	0	0	0	0	0	0	0	0	1	4	2	1	1	5	1	0	3	5
ID196	H3	36	non-HRD	117	20	0.17094	1	4	2	3	2	2	1	1	1	3	1	0	1	1	0	4	2	0	0	0	1	0	2	1	0	1	0	2	0	3	3	0	3	0	7	5	2	3	7	3	0	7	4
ID197	H1b, BA	26	non-HRD	122	56	0.459016	1	4	1	0	1	3	1	0	1	1	3	0	1	0	0	2	0	0	1	0	2	0	0	0	0	0	0	0	0	0	0	4	2	3	21	2	0	2	12	0	1	1	18
ID198	H3	15	non-HRD	108	21	0.194444	0	2	0	0	4	1	3	0	1	4	0	0	0	2	1	0	3	1	0	1	0	1	0	4	0	1	1	2	1	2	0	2	1	2	2	3	1	2	6	2	1	3	10
ID199	H3	51	HRD	351	42	0.119658	4	8	2	3	5	2	6	4	3	2	3	1	2	3	1	4	4	2	13	2	2	4	14	7	4	0	9	6	7	9	7	7	1	7	15	5	5	5	12	5	6	3	8
ID200	H2b	102	HRD	320	32	0.1	3	4	2	0	4	8	2	4	4	6	1	5	4	5	0	1	4	5	1	6	5	7	5	5	1	1	5	12	4	5	1	11	7	4	7	4	5	3	12	11	4	9	6
ID201	H3	50	HRD	240	51	0.2125	0	3	2	0	4	4	0	3	0	3	1	4	2	7	1	1	2	2	1	5	1	5	2	4	1	1	3	3	6	4	0	15	0	3	10	2	4	2	12	4	4	4	22
ID202	H3	31	non-HRD	235	45	0.191489	8	4	2	2	5	4	1	0	0	2	6	3	4	3	0	4	3	2	1	3	3	3	3	2	0	3	2	5	3	7	0	6	1	2	14	4	4	6	16	0	10	3	7
ID203	H3	26	non-HRD	80	25	0.3125	2	3	1	1	0	2	0	1	0	2	1	1	1	0	0	0	0	0	1	0	1	1	0	1	1	0	0	0	0	0	0	1	2	0	10	1	2	3	7	3	3	0	5
ID204	H1b, BA	54	HRD	94	17	0.180851	1	1	0	0	0	0	0	0	2	0	0	3	2	0	0	1	0	0	0	1	0	0	1	0	1	1	0	0	1	1	0	2	1	1	1	3	4	1	10	3	3	2	4
ID205	H1a, BA	70	HRD	223	23	0.103139	6	3	1	4	3	6	1	8	1	1	1	3	3	8	1	3	4	1	0	2	5	2	0	4	4	1	1	3	3	5	0	12	1	5	6	3	2	2	7	2	5	1	8
ID206	H1b, MA	62	HRD	129	24	0.186047	4	2	2	0	0	0	0	1	1	2	1	1	2	3	2	1	0	1	2	1	2	1	1	3	0	1	1	3	2	1	3	1	1	3	5	0	3	1	10	2	0	2	6
ID207	H2b	50	HRD	120	23	0.191667	0	2	1	1	1	1	2	2	0	3	1	1	2	0	0	1	0	1	0	4	1	1	2	1	0	0	0	0	0	1	0	3	6	0	5	0	5	1	8	1	2	0	6
ID208	H1b, MA	98	HRD	405	36	0.0888889	5	5	2	6	7	10	5	4	2	9	1	7	6	7	1	5	3	3	2	2	1	6	3	9	1	6	5	5	2	9	2	14	1	5	8	4	6	2	13	4	6	6	6
ID209	H1b, MA	85	HRD	180	12	0.0666667	3	4	1	0	9	7	2	4	1	5	2	3	2	1	3	2	2	3	1	3	3	1	3	3	2	1	0	3	1	4	0	3	1	1	2	0	2	3	3	8	1	3	7
ID210	H3	20	non-HRD	155	55	0.354839	1	2	0	2	2	4	0	2	3	0	0	0	0	1	1	2	0	0	0	1	0	2	0	0	0	1	2	0	5	4	0	5	3	3	20	1	1	1	11	4	7	2	17
ID211	H3	34	non-HRD	99	33	0.333333	1	0	1	1	2	0	1	1	1	4	0	1	2	1	1	0	1	1	0	0	0	0	0	4	0	1	1	0	1	1	0	1	1	3	16	0	1	1	5	4	0	3	6
ID212	H3	70	HRD	396	40	0.10101	4	5	2	3	7	9	1	3	3	6	1	8	9	5	1	3	6	4	0	7	7	8	5	14	7	5	4	6	3	7	2	9	4	6	9	4	5	8	18	6	9	13	10
ID213	H1b, BA	55	HRD	226	55	0.243363	5	5	2	1	5	6	3	3	5	0	0	4	2	3	2	1	3	1	0	2	2	1	4	4	2	1	2	1	4	4	1	10	9	1	15	3	7	5	18	4	1	5	8
ID214	H1b, MA	75	HRD	287	26	0.0905923	6	5	0	3	3	8	1	3	4	4	1	2	6	6	1	3	1	0	0	6	5	4	3	12	10	5	2	5	7	7	1	11	3	1	5	1	5	6	11	8	4	3	9
ID215	H3	34	non-HRD	115	41	0.356522	3	0	0	0	0	2	0	1	0	1	1	0	0	1	0	1	2	0	1	1	0	0	0	0	4	0	1	0	0	2	0	3	2	1	11	1	0	3	14	3	3	5	13
ID216	H1b, MA	74	HRD	116	12	0.103448	1	2	0	1	4	6	0	2	1	4	0	0	0	2	0	1	2	1	0	1	2	2	5	3	2	0	1	2	1	0	1	1	0	0	7	0	1	2	3	4	2	1	2
ID217	H3	71	HRD	288	24	0.0833333	5	6	0	3	3	8	2	11	3	7	1	5	4	6	2	3	2	2	0	5	0	7	3	6	2	6	2	3	1	1	2	3	5	4	4	2	5	8	5	7	1	6	9
ID218	H1b, BA	36	non-HRD	71	17	0.239437	0	0	0	0	0	0	2	0	1	0	1	0	0	1	0	1	0	0	1	0	1	1	1	0	1	0	0	0	2	1	2	4	1	0	3	1	1	2	8	2	2	3	3
ID219	H3	40	non-HRD	94	18	0.191489	4	1	0	1	0	3	0	0	0	1	1	0	1	2	0	0	2	1	0	1	2	0	0	2	0	0	0	2	1	0	0	2	1	1	4	0	1	1	6	3	1	1	7
ID220	H3	31	non-HRD	66	20	0.30303	0	2	1	0	1	0	4	0	2	0	1	0	1	1	0	0	0	1	2	0	0	0	0	0	0	0	1	1	0	0	0	0	0	0	6	1	0	3	7	1	1	0	3
ID221	H3	51	HRD	118	23	0.194915	5	1	1	0	1	2	2	2	0	0	0	2	1	1	0	2	1	0	1	1	1	0	1	3	0	0	2	1	2	5	0	3	1	3	8	2	0	3	9	4	1	1	2
ID222	H3	57	HRD	382	31	0.0811518	7	9	0	0	8	10	1	4	6	10	1	6	7	3	4	4	4	1	1	7	4	6	4	6	6	5	2	3	11	8	2	9	6	3	4	5	7	4	9	3	4	13	13
ID223	H3	12	non-HRD	138	42	0.304348	1	0	1	1	1	1	1	1	1	2	2	0	2	0	0	1	1	1	2	0	0	1	1	0	0	1	0	3	0	1	0	3	2	4	12	2	1	3	11	4	3	1	16
ID224	H1a, BA	58	HRD	148	22	0.148649	2	1	0	1	4	4	1	4	1	1	2	2	2	4	0	1	3	1	2	3	2	2	0	4	1	2	0	4	3	2	1	7	3	1	5	1	0	3	7	4	2	3	6
ID225	H3	69	HRD	195	37	0.189744	2	1	3	2	2	5	1	1	1	0	1	3	2	6	4	8	1	2	0	0	1	1	5	2	0	0	0	0	10	3	3	8	3	1	7	2	3	4	14	3	4	6	7
ID226	H3	28	non-HRD	213	73	0.342723	1	2	0	1	2	3	4	2	0	1	1	1	4	1	0	3	1	1	0	0	3	1	1	1	0	0	0	1	1	4	0	6	2	4	16	2	2	5	22	5	4	6	23
ID227	H1b, MA	44	HRD	135	37	0.274074	1	1	1	4	3	2	1	1	1	1	1	1	1	2	0	2	0	2	1	0	0	2	2	0	1	0	1	0	0	1	1	1	1	4	5	2	3	0	12	1	4	1	16
ID228	H1a, BA	81	HRD	324	25	0.0771605	0	6	1	7	5	9	4	2	4	9	2	6	5	8	1	1	6	2	1	7	3	3	3	9	1	6	1	3	5	9	0	19	3	1	8	2	5	5	7	4	8	5	7
ID229	H3	62	HRD	135	11	0.0814815	1	1	1	3	5	1	3	2	2	4	2	1	0	2	0	2	2	0	0	1	0	3	1	3	2	0	0	5	3	4	0	3	0	1	2	2	2	3	7	2	2	3	2
ID230	H2b	75	HRD	342	42	0.122807	6	4	1	7	6	4	3	0	2	6	2	8	3	5	3	5	1	4	1	3	1	8	7	4	4	8	1	4	10	4	5	17	7	4	10	1	6	6	13	2	6	6	13
ID231	H2b	89	HRD	306	23	0.0751634	5	7	0	3	5	7	2	4	2	11	4	0	4	11	0	5	8	2	1	5	1	3	3	9	2	5	1	5	4	2	3	10	3	1	6	7	2	3	4	6	9	7	9
[truncated: 149 more columns]

## Sheet: TCGA-OV_fdeam_HRDsum_purity_AUC
Purity	n	n_H1aBA	n_H3	f_deam_AUC	f_deam_95% CI	f_deam_p.wilcox	HRDsum_AUC	HRDsum_95% CI	HRDsum_p.wilcox	p_DeLong
80	40	20	20	0.92	0.8362-1	5.87e-06	0.97625	0.9409-1	2.73e-07	0.164491
60	40	20	20	0.9575	0.8961-1	1.76e-08	0.97125	0.9309-1	3.57e-07	0.610033
40	39	20	19	0.942105	0.8718-1	2.52e-06	0.781579	0.6303-0.9329	0.00272564	0.0308782
20	39	20	19	0.975	0.9367-1	4.23e-07	0.789474	0.6411-0.9378	0.0020779	0.0105109
10	39	20	19	0.892105	0.7803-1	3.01e-05	0.638889	0.4583-0.8195	0.147346	0.0141877
5	39	20	19	0.738158	0.5624-0.9139	0.0111844	0.661842	0.487-0.8367	0.0856931	0.571971

## Sheet: TCGA-OV_fdeam_HRDsum_purity_BA
Marker	Purity	n	TP	FP	TN	FN	Sens	Spec	Balanced_Accuracy	CI_Balanced_Accuracy	PPV	NPV	p.fisher
f_deam	80	40	18	6	14	2	0.9	0.7	0.8	0.570114051852314-0.934359941211989	0.75	0.875	0.000244362
f_deam	60	40	20	4	16	0	1	0.8	0.9	0.697476263010123-0.971333001474984	0.833333	1	1.54171e-07
f_deam	40	39	18	4	15	2	0.9	0.789474	0.844737	0.613682102044706-0.963563467560208	0.818182	0.882353	1.66438e-05
f_deam	20	39	20	3	16	0	1	0.842105	0.921053	0.71789098887512-0.983086875499118	0.869565	1	2.56952e-08
f_deam	10	39	18	5	14	2	0.9	0.736842	0.818421	0.585493970317522-0.948092843961019	0.782609	0.875	6.86063e-05
f_deam	5	39	16	6	13	4	0.8	0.684211	0.742105	0.49894221407859-0.908452683538492	0.727273	0.764706	0.00364103
HRDsum	80	40	20	10	10	0	1	0.5	0.75	0.551762189288853-0.864021075219604	0.666667	1	0.00043592
HRDsum	60	40	20	5	15	0	1	0.75	0.875	0.670260328654479-0.956714265449283	0.8	1	7.70857e-07
HRDsum	40	39	13	3	16	7	0.65	0.842105	0.746053	0.506013457100249-0.906132273106847	0.8125	0.695652	0.00305645
HRDsum	20	39	11	1	18	9	0.55	0.947368	0.748684	0.527498739422667-0.884045237209948	0.916667	0.666667	0.00124763
HRDsum	10	38	2	0	18	18	0.1	1	0.55	0.413523279516221-0.658491357009541	1	0.5	0.487909
HRDsum	5	39	0	0	19	20	0	1	0.5	0.411766544096517-0.584216735491543	NaN	0.487179	1

## Sheet: ML_models_OV_model
Model	Cohort	Sensitivity	CI_Sens	Specificity	CI_Spec	Accuracy	CI_Accuracy	BalancedAccuracy	CI_BalancedAccuracy
96_features_GLM	train - OV	0.604651	0.493390469510676-0.708488637724507	0.604651	0.493390469510676-0.708488637724507	0.604651	0.527388069098442-0.678242071629738	0.604651	0.493390469510676-0.708488637724507
96_features_ENET	train - OV	0.94186	0.869516020795101-0.980854939446525	0.813953	0.715528456436233-0.889752271137291	0.877907	0.819439499038185-0.922809784175504	0.877907	0.792522238615667-0.935303605291908
96_features_NN	train - OV	0.748062	0.715922426101832-0.778298580739082	0.696382	0.662638321551539-0.728622212132684	0.722222	0.699179526894709-0.744418890152911	0.722222	0.689280373826685-0.753460396435883
96_features_SVM	train - OV	0.786822	0.731743378337169-0.83517958831086	0.75969	0.702796354384802-0.81051046756865	0.773256	0.734646892110833-0.808700808149944	0.773256	0.717269866360985-0.822845027939755
96_features_HRDsum_SVM	train - OV	0.777778	0.721343083634715-0.827550852734082	0.794239	0.737892657780648-0.843252588115022	0.785859	0.747054048299396-0.821208444292172	0.786008	0.729617870707682-0.835401720424552
f_deam	train - OV	0.880952	0.791945101438761-0.941410507455333	0.740741	0.631397025851662-0.831802463362466	0.812121	0.74404942653273-0.868631550697405	0.810847	0.711671063645212-0.8866064854089
HRDsum	train - OV	0.845238	0.749902319128159-0.914940653497181	0.777778	0.671722246202588-0.862658107976053	0.812121	0.74404942653273-0.868631550697405	0.811508	0.710812282665373-0.888799380736617
f_deam_HRDsum	train - OV	0.880952	0.791945101438761-0.941410507455333	0.802469	0.699137255124016-0.882668530944385	0.842424	0.777701400574359-0.894409873906384	0.841711	0.745541178281389-0.912039519199859
f_deam_HRDsum_SVM	train - OV	0.880952	0.834430479789154-0.918219806690183	0.769547	0.711419205422639-0.820971565231733	0.826263	0.789953234204631-0.85861782425897	0.82525	0.772924842605896-0.869595685960958
96_features_GLM	test - OV	0.657895	0.486473244839336-0.80367090705095	0.6	0.433267052193297-0.751350013412256	0.628205	0.511338814742714-0.735022689687985	0.628947	0.459870148516316-0.777510460231603
96_features_ENET	test - OV	0.868421	0.719136154116247-0.955862559942086	0.675	0.508705124521552-0.81427103323665	0.769231	0.660027339224548-0.857127187242014	0.771711	0.613920639318899-0.885066796589368
96_features_NN	test - OV	0.894737	0.751950620782978-0.970565482554212	0.675	0.508705124521552-0.81427103323665	0.782051	0.674138120929892-0.867608892898134	0.784868	0.630327872652265-0.892418257895431
96_features_SVM	test - OV	0.815789	0.656738005689079-0.922573148161151	0.725	0.561117092820952-0.853991008036134	0.769231	0.660027339224548-0.857127187242014	0.770395	0.608927549255015-0.888282078098643
96_features_HRDsum_SVM	test - OV	0.864865	0.712252202689428-0.954628007658006	0.769231	0.606738459321532-0.888663058895853	0.815789	0.710284398044129-0.895467239584367	0.817048	0.65949533100548-0.92164553327693
f_deam	test - OV	0.864865	0.712252202689428-0.954628007658006	0.717949	0.551263676605079-0.849985869529479	0.789474	0.68075554222749-0.874609910062883	0.791407	0.631757939647253-0.902306938593743
HRDsum	test - OV	0.756757	0.588008307576086-0.882274825692892	0.820513	0.664650438873069-0.924649522683347	0.789474	0.68075554222749-0.874609910062883	0.788635	0.626329373224578-0.903462174188119
f_deam_HRDsum	test - OV	0.837838	0.679862924132329-0.938074278666604	0.794872	0.635355759304881-0.907036072717004	0.815789	0.710284398044129-0.895467239584367	0.816355	0.657609341718605-0.922555175691804
f_deam_HRDsum_SVM	test - OV	0.864865	0.712252202689428-0.954628007658006	0.820513	0.664650438873069-0.924649522683347	0.842105	0.740428762600706-0.915662272079928	0.842689	0.688451320781248-0.939638765170677
96_features_GLM	test - BRCA	0.544304	0.428327513286372-0.656858876059984	0.707317	0.664934183663138-0.747187573420825	0.684764	0.64489570644914-0.72270689147877	0.62581	0.546630848474755-0.702023224740405
96_features_ENET	test - BRCA	0.746835	0.636438277779411-0.837994071016507	0.857724	0.823690832685946-0.887380290307481	0.842382	0.809859414049003-0.871309770191354	0.80228	0.730064555232679-0.862687180661994
96_features_NN	test - BRCA	0.772152	0.664016411981665-0.859019792675169	0.855691	0.821489586362581-0.885542385621326	0.844133	0.811736134103314-0.872916698741298	0.813921	0.742752999172123-0.872281089148248
96_features_SVM	test - BRCA	0.620253	0.504051208308273-0.727153293081831	0.949187	0.925901204037245-0.96685014964635	0.903678	0.876470637199457-0.926611336790649	0.78472	0.714976206172759-0.84700172136409
96_features_HRDsum_SVM	test - BRCA	0.753247	0.641788268016816-0.844432556602683	0.942918	0.918031897486255-0.962049016125047	0.916364	0.890015875398479-0.938118618722716	0.848082	0.779910082751536-0.903240786363865
f_deam	test - BRCA	0.792208	0.684608176895155-0.876309174573313	0.860465	0.825925846267778-0.890413054377825	0.850909	0.818354335063715-0.879633819539687	0.826336	0.755267011581466-0.883361114475569
HRDsum	test - BRCA	0.766234	0.655943214119122-0.855182936995653	0.938689	0.913131737715433-0.958558411155497	0.914545	0.887983465135181-0.936536804976423	0.852461	0.784537475917277-0.906870674075575
f_deam_HRDsum	test - BRCA	0.792208	0.684608176895155-0.876309174573313	0.955603	0.932932306661118-0.972310452687263	0.932727	0.908462825672172-0.952194976197731	0.873905	0.808770241778137-0.924309813630288
f_deam_HRDsum_SVM	test - BRCA	0.805195	0.699132853052207-0.886668270806465	0.955603	0.932932306661118-0.972310452687263	0.934545	0.910531934561383-0.953738919409937	0.880399	0.816032579856663-0.929489361746864
96_features_GLM	test - PANCAN*	0.463636	0.368037290737905-0.561242239318333	0.616856	0.600762665417878-0.63275993829573	0.612322	0.596440799936613-0.628025891241499	0.540246	0.484399978077891-0.597001088807031
96_features_ENET	test - PANCAN*	0.490909	0.394330659710609-0.587989152554467	0.738287	0.723613648003038-0.752572548928751	0.730966	0.716397161721658-0.745170472524846	0.614598	0.558972153856824-0.670280850741609
96_features_NN	test - PANCAN*	0.472727	0.376771403864905-0.570188145139211	0.733574	0.718822176240963-0.747945588989524	0.725854	0.711205224225675-0.740147193886944	0.60315	0.547796790052934-0.659066867064368
96_features_SVM	test - PANCAN*	0.372727	0.282409015666679-0.47008172498212	0.91766	0.908208480569853-0.926428107068469	0.901533	0.891502578840308-0.91092777369756	0.645194	0.595308748118266-0.698254916025294
96_features_HRDsum_SVM	test - PANCAN*	0.377358	0.285021964002613-0.476734117072819	0.9469	0.938785857446998-0.95422740406926	0.929537	0.920519749056624-0.937823476168708	0.662129	0.611903910724805-0.715480760571039
f_deam	test - PANCAN*	0.481132	0.383043319733484-0.580301870501	0.706912	0.691223131363743-0.722240980778377	0.700029	0.684489796130529-0.715230699410781	0.594022	0.537133225548613-0.651271425639689
HRDsum	test - PANCAN*	0.311321	0.224924678763836-0.40857589792145	0.982794	0.977813953474583-0.986909828124511	0.962324	0.955450214053547-0.968405214639553	0.647058	0.601369316119209-0.69774286302298
f_deam_HRDsum	test - PANCAN*	0.311321	0.224924678763836-0.40857589792145	0.985464	0.980828040092694-0.989227541334555	0.964912	0.958248713433815-0.970778367187813	0.648393	0.602876359428265-0.698901719628003
f_deam_HRDsum_SVM	test - PANCAN*	0.330189	0.241898771079671-0.428242563106764	0.981608	0.976483371236625-0.98587049452949	0.961749	0.954829439294211-0.967876721284955	0.655898	0.609191071158148-0.707056528818127
96_features_GLM	test - HD-OV	0.736842	0.487970654654127-0.908534215092333	0.712	0.624217821143416-0.789451001354212	0.715278	0.634165371506768-0.787304101782589	0.724421	0.556094237898772-0.848992608223272
96_features_ENET	test - HD-OV	0.894737	0.668623335543234-0.986987835628223	0.744	0.658240978498803-0.817842546012123	0.763889	0.685994074810987-0.830607824418119	0.819368	0.663432157021018-0.902415190820173
96_features_NN	test - HD-OV	0.947368	0.739719345804786-0.998668371195821	0.72	0.632677961442425-0.796595701787328	0.75	0.67107156385569-0.818352511428668	0.833684	0.686198653623605-0.897632036491574
96_features_SVM	test - HD-OV	1	0.823533088193035-1	0.448	0.359008951189492-0.539511917690579	0.520833	0.43608006473991-0.604711979970382	0.724	0.591271019691263-0.769755958845289
96_features_HRDsum_SVM	test - HD-OV	1	0.823533088193035-1	0.596774	0.504947537894565-0.683867503625526	0.65035	0.566202933294999-0.728124396837036	0.798387	0.6642403130438-0.841933751812763
f_deam	test - HD-OV	0.947368	0.739719345804786-0.998668371195821	0.725806	0.638454233980876-0.802054662702065	0.755245	0.676393457901339-0.823216939051701	0.836587	0.689086789892831-0.900361516948943
HRDsum	test - HD-OV	0.947368	0.739719345804786-0.998668371195821	0.725806	0.638454233980876-0.802054662702065	0.755245	0.676393457901339-0.823216939051701	0.836587	0.689086789892831-0.900361516948943
f_deam_HRDsum	test - HD-OV	0.894737	0.668623335543234-0.986987835628223	0.709677	0.621382440754879-0.787671988125785	0.734266	0.65397436113212-0.804587437224779	0.802207	0.645002888149056-0.887329911877004
f_deam_HRDsum_SVM	test - HD-OV	0.947368	0.739719345804786-0.998668371195821	0.709677	0.621382440754879-0.787671988125785	0.741259	0.661424126305673-0.810821126038993	0.828523	0.680550893279832-0.893170179660803

## Sheet: ML_models_PANCAN_model
Model	Cohort	Sensitivity	CI_Sens	Specificity	CI_Spec	Accuracy	CI_Accuracy	BalancedAccuracy	CI_BalancedAccuracy
96_features_GLM	train - PANCAN	0.692661	0.626792748179752-0.753199873140304	0.582569	0.514062204145812-0.648798388194867	0.637615	0.590534256512915-0.682813589856819	0.637615	0.570427476162782-0.700999130667585
96_features_ENET	train - PANCAN	0.834862	0.778784112764726-0.881579207170906	0.733945	0.670056835600574-0.791349980089594	0.784404	0.742788846718238-0.82210937991796	0.784404	0.72442047418265-0.83646459363025
96_features_NN	train - PANCAN	0.700306	0.679491101028906-0.720520194780765	0.610092	0.588104119986849-0.631749740572406	0.655199	0.640088555866355-0.670077544862751	0.655199	0.633797610507877-0.676134967676586
96_features_SVM	train - PANCAN	0.752294	0.717350371389148-0.784941235876748	0.772171	0.738071388872391-0.803792620869667	0.762232	0.738204867837164-0.785075471242597	0.762232	0.727710880130769-0.794366928373207
96_features_HRDsum_SVM	train - PANCAN	0.774648	0.740240473084122-0.80649448928086	0.808411	0.775798149326136-0.838156974321075	0.791569	0.768278364459942-0.813513402350537	0.79153	0.758019311205129-0.822325731800968
f_deam	train - PANCAN	0.798122	0.737866565335101-0.849878717651229	0.61215	0.543342141355364-0.677803868442144	0.704918	0.659172139916732-0.74779750753726	0.705136	0.640604353345232-0.763841293046686
HRDsum	train - PANCAN	0.774648	0.712559766420925-0.828922149350085	0.752336	0.688897899934754-0.80864138705205	0.763466	0.720239859351918-0.802997813549318	0.763492	0.70072883317784-0.818781768201068
f_deam_HRDsum	train - PANCAN	0.784038	0.722651216665748-0.837336756274391	0.742991	0.678981197938892-0.800134731230356	0.763466	0.720239859351918-0.802997813549318	0.763514	0.70081620730232-0.818735743752373
f_deam_HRDsum_SVM	train - PANCAN	0.757433	0.722271852173512-0.790196646952528	0.85514	0.825505856204109-0.881460407796279	0.806401	0.783680605722482-0.827706111532685	0.806287	0.77388885418881-0.835828527374404
96_features_GLM	test - PANCAN	0.705263	0.602902163493677-0.794405505759319	0.557895	0.452320163275179-0.659760791507284	0.631579	0.558727640205834-0.700254322302326	0.631579	0.527611163384428-0.727083148633302
96_features_ENET	test - PANCAN	0.8	0.705428644837029-0.875079013124011	0.684211	0.580792636298632-0.77578020942113	0.742105	0.673778992445717-0.80271178704569	0.742105	0.643110640567831-0.825429611272571
96_features_NN	test - PANCAN	0.8	0.705428644837029-0.875079013124011	0.705263	0.602902163493677-0.794405505759319	0.752632	0.684974780402735-0.812227401920774	0.752632	0.654165404165353-0.834742259441665
96_features_SVM	test - PANCAN	0.757895	0.659193944310996-0.839918794476973	0.747368	0.64781118377209-0.830945017364821	0.752632	0.684974780402735-0.812227401920774	0.752632	0.653502564041543-0.835431905920897
96_features_HRDsum_SVM	test - PANCAN	0.78022	0.681179684742368-0.860282985373275	0.786517	0.686868236565873-0.866302552198097	0.783333	0.715929880028621-0.841161387914794	0.783368	0.684023960654121-0.863292768785686
f_deam	test - PANCAN	0.835165	0.742742663420269-0.904704029789513	0.685393	0.578301522906949-0.779742368386159	0.761111	0.692015266217871-0.821398682403457	0.760279	0.660522093163609-0.842223199087836
HRDsum	test - PANCAN	0.758242	0.657165598547952-0.841870186064057	0.775281	0.674497874588809-0.857005124176471	0.766667	0.697971860596552-0.826361950371709	0.766761	0.665831736568381-0.849437655120264
f_deam_HRDsum	test - PANCAN	0.791209	0.693308019392647-0.869362199173162	0.752809	0.650007595703699-0.838147800760216	0.772222	0.703942916734835-0.831310416305217	0.772009	0.671657807548173-0.853754999966689
f_deam_HRDsum_SVM	test - PANCAN	0.769231	0.669133526414611-0.851117508517562	0.865169	0.776318224213124-0.928344541763182	0.816667	0.75228069728184-0.870313523129837	0.8172	0.722725875313868-0.889731025140372
96_features_GLM	test - BRCA	0.791667	0.578487156362747-0.928681382801945	0.675057	0.628926216702839-0.718798325812446	0.681128	0.636439059849272-0.723474116304226	0.733362	0.603706686532793-0.823739854307196
96_features_ENET	test - BRCA	0.791667	0.578487156362747-0.928681382801945	0.764302	0.721648531784311-0.803335313539447	0.765727	0.7243419101247-0.803663533400829	0.777984	0.650067844073529-0.866008348170696
96_features_NN	test - BRCA	0.791667	0.578487156362747-0.928681382801945	0.75286	0.709642007440182-0.792617228884866	0.754881	0.712966985862774-0.79348897401225	0.772264	0.644064581901465-0.860649305843405
96_features_SVM	test - BRCA	0.833333	0.626158286511317-0.952646373392743	0.871854	0.836836683579513-0.901728649873035	0.869848	0.835663549809743-0.899191128724664	0.852593	0.731497485045415-0.927187511632889
96_features_HRDsum_SVM	test - BRCA	0.875	0.676388641811167-0.973440685013751	0.875598	0.840080590233177-0.905678328811356	0.875566	0.841128042176485-0.904867086164131	0.875299	0.758234616022172-0.939559506912554
f_deam	test - BRCA	0.916667	0.730027198442396-0.98974365871875	0.736842	0.691848778299174-0.778446075306286	0.746606	0.703357117016325-0.786519265945873	0.826754	0.710937988370785-0.884094867012518
HRDsum	test - BRCA	0.958333	0.788798316543027-0.99894564755453	0.849282	0.811325903134555-0.882200197068454	0.855204	0.818892755302118-0.886670192510267	0.903808	0.800062109838791-0.940572922311492
f_deam_HRDsum	test - BRCA	1	0.857526402277474-1	0.870813	0.834822054138288-0.901440645572084	0.877828	0.843613943771193-0.906873323835026	0.935407	0.846174228207881-0.950720322786042
f_deam_HRDsum_SVM	test - BRCA	0.958333	0.788798316543027-0.99894564755453	0.91866	0.888189589942278-0.943013796970756	0.920814	0.891591232465262-0.944226666028131	0.938497	0.838493953242652-0.970979722262643
96_features_GLM	test - PANCAN*	0.575758	0.392153016187885-0.745238177265304	0.59745	0.581055663336451-0.613683601882627	0.59725	0.580930683320048-0.613408584332429	0.586604	0.486604339762168-0.679460889573966
96_features_ENET	test - PANCAN*	0.666667	0.481732527512418-0.82039486506744	0.647025	0.631002201175203-0.662804931610499	0.647207	0.631261353168931-0.662911578597972	0.656846	0.556367364343811-0.741599898338969
96_features_NN	test - PANCAN*	0.666667	0.481732527512418-0.82039486506744	0.650708	0.634719724871883-0.666446731770413	0.650856	0.634944345407381-0.666519805626472	0.658687	0.55822612619215-0.743420798418926
96_features_SVM	test - PANCAN*	0.545455	0.363506531014847-0.718933805706184	0.802266	0.788737679290009-0.815292388006349	0.799888	0.786366837605349-0.812914754528285	0.67386	0.576122105152428-0.767113096856267
96_features_HRDsum_SVM	test - PANCAN*	0.53125	0.347436809286393-0.709060177093985	0.856189	0.843742467407916-0.868000454151003	0.853065	0.840576397171079-0.864929462921015	0.69372	0.595589638347155-0.788530315622494
f_deam	test - PANCAN*	0.6875	0.49992241836783-0.838815275911799	0.60892	0.59201782694784-0.625628472137339	0.609675	0.59286107993414-0.626296915450237	0.64821	0.545970122657835-0.732221874024569
HRDsum	test - PANCAN*	0.375	0.211000316423993-0.563077544903073	0.937803	0.929010911346092-0.945808762264591	0.932392	0.923325190961769-0.940689308237825	0.656402	0.570005613885042-0.754443153583832
f_deam_HRDsum	test - PANCAN*	0.40625	0.236984100551743-0.593550753423524	0.937197	0.928367313285317-0.945239941851967	0.932091	0.923007461264867-0.940406646195547	0.671723	0.58267570691853-0.769395347637746
f_deam_HRDsum_SVM	test - PANCAN*	0.40625	0.236984100551743-0.593550753423524	0.956311	0.948764736898186-0.963032763110435	0.951022	0.943132817276694-0.958105234585512	0.68128	0.592874418724965-0.778291758266979
96_features_GLM	test - OV	0.763158	0.597587639428509-0.885558295177469	0.425	0.270429031268863-0.591099419573037	0.589744	0.472541911907998-0.699919335673618	0.594079	0.434008335348686-0.738328857375253
96_features_ENET	test - OV	0.921053	0.786226708819382-0.98341352413547	0.65	0.483155546351009-0.793717509129233	0.782051	0.674138120929892-0.867608892898134	0.785526	0.634691127585196-0.888565516632352
96_features_NN	test - OV	0.921053	0.786226708819382-0.98341352413547	0.625	0.458014752232611-0.772737277518174	0.769231	0.660027339224548-0.857127187242014	0.773026	0.622120730525996-0.878075400826822
96_features_SVM	test - OV	0.894737	0.751950620782978-0.970565482554212	0.525	0.361280135264062-0.684880293365014	0.705128	0.591076217634254-0.803038346610969	0.709868	0.55661537802352-0.827722887959613
96_features_HRDsum_SVM	test - OV	0.942857	0.808428593654761-0.993003236371691	0.583333	0.407565240891777-0.744858951673532	0.760563	0.644551512149941-0.853904518657127	0.763095	0.607996917273269-0.868931094022611
f_deam	test - OV	0.914286	0.769424981341123-0.981962360185783	0.527778	0.35486379853731-0.695949411283735	0.71831	0.599003629151196-0.818696162130898	0.721032	0.562144389939216-0.838955885734759
HRDsum	test - OV	0.971429	0.850827920343568-0.999276895623662	0.583333	0.407565240891777-0.744858951673532	0.774648	0.660001119535685-0.865359717751257	0.777381	0.629196580617672-0.872067923648597
f_deam_HRDsum	test - OV	1	0.899967564427895-1	0.527778	0.35486379853731-0.695949411283735	0.760563	0.644551512149941-0.853904518657127	0.763889	0.627415681482602-0.847974705641868
f_deam_HRDsum_SVM	test - OV	0.971429	0.850827920343568-0.999276895623662	0.722222	0.548138854932161-0.857997552736598	0.84507	0.739675022061136-0.920039152403031	0.846825	0.699483387637865-0.92863722418013
96_features_GLM	test - HD-OV	0.947368	0.739719345804786-0.998668371195821	0.512	0.421016592195132-0.60240182883707	0.569444	0.484378265971647-0.651593913278677	0.729684	0.580367968999959-0.800535100016445
96_features_ENET	test - HD-OV	1	0.823533088193035-1	0.56	0.468448958595655-0.6486420636786	0.618056	0.53345722644872-0.697690686699389	0.78	0.645991023394345-0.8243210318393
96_features_NN	test - HD-OV	1	0.823533088193035-1	0.568	0.476432247920474-0.656270542194952	0.625	0.540534448206864-0.704209430022378	0.784	0.649982668056754-0.828135271097476
96_features_SVM	test - HD-OV	1	0.823533088193035-1	0.36	0.276118539718778-0.450681482251934	0.444444	0.361722211044987-0.529499629904445	0.68	0.549825813955906-0.725340741125967
96_features_HRDsum_SVM	test - HD-OV	1	0.823533088193035-1	0.419355	0.33136489696077-0.511287971204165	0.496503	0.411892506421488-0.581262312011279	0.709677	0.577448992576902-0.755643985602082
f_deam	test - HD-OV	1	0.823533088193035-1	0.596774	0.504947537894565-0.683867503625526	0.65035	0.566202933294999-0.728124396837036	0.798387	0.6642403130438-0.841933751812763
HRDsum	test - HD-OV	0.947368	0.739719345804786-0.998668371195821	0.475806	0.385407874182642-0.567387222280508	0.538462	0.453200107336956-0.622096648879917	0.711587	0.562563609993714-0.783027796738164
f_deam_HRDsum	test - HD-OV	0.947368	0.739719345804786-0.998668371195821	0.516129	0.424689168210736-0.606780794954607	0.573427	0.488059706446901-0.655687399663708	0.731749	0.582204257007761-0.802724583075214
f_deam_HRDsum_SVM	test - HD-OV	0.947368	0.739719345804786-0.998668371195821	0.629032	0.537704216175847-0.714043863212594	0.671329	0.587882137358636-0.747508350535719	0.7882	0.638711780990316-0.856356117204207
